# Supplementary material for: Population health outcomes in Qatar 1990–2023: a systematic analysis for the Global Burden of Disease Study 2023
Source: eClinicalMedicine. 2026 May 18;95:103922. doi: 10.1016/j.eclinm.2026.103922 (PMC13208085; doi:10.1016/j.eclinm.2026.103922)
Supplement: Supplementary Table S1 [file mmc1.xlsx]

## Sheet: sheet1
All-Age Mortality Estimates, Percent Change, and Annualized Rate of Change for All Causes in Qatar, 1990–2023
cause_name	1990	2000	2015	2023	PC (1990–2000)	PC (2000–2015)	PC (2015–2023)	PC (1990–2023)	ARC (1990–2000)	ARC (2000–2015)	ARC (2015–2023)	ARC (1990–2023)
Chronic hepatitis C including cirrhosis	15.9 (10.5 to 22.3)	22.3 (15.2 to 29.8)	30.2 (21.0 to 42.8)	29.2 (19.9 to 43.2)	+40.3% (-15.4 to 132.7%)	+35.5% (-17.1 to 121.5%)	-3.4% (-43.0 to 63.7%)	+84.0% (7.2 to 215.8%)	+3.4% (-1.7 to 8.8%)	+2.0% (-1.3 to 5.4%)	-0.5% (-6.8 to 6.3%)	+1.8% (0.2 to 3.5%)
Cirrhosis due to alcohol	1.9 (1.0 to 2.8)	2.7 (1.6 to 4.0)	3.5 (2.0 to 5.3)	3.3 (2.0 to 5.1)	+42.4% (-26.4 to 175.5%)	+29.3% (-32.6 to 147.9%)	-4.0% (-50.0 to 84.0%)	+76.9% (-8.5 to 242.1%)	+3.6% (-3.1 to 10.6%)	+1.7% (-2.6 to 6.2%)	-0.6% (-8.3 to 7.9%)	+1.7% (-0.3 to 3.7%)
Cirrhosis due to other causes	6.1 (4.1 to 8.8)	7.9 (5.4 to 11.2)	10.2 (6.9 to 14.3)	9.9 (6.6 to 14.0)	+29.2% (-24.0 to 119.3%)	+29.4% (-22.6 to 116.3%)	-3.3% (-42.4 to 62.1%)	+61.7% (-5.1 to 175.6%)	+2.5% (-2.7 to 8.1%)	+1.7% (-1.7 to 5.2%)	-0.5% (-6.7 to 6.2%)	+1.4% (-0.2 to 3.1%)
Digestive diseases	56.5 (40.8 to 73.9)	72.7 (58.0 to 91.9)	107.2 (85.0 to 133.6)	117.0 (93.5 to 148.8)	+28.7% (-11.6 to 87.4%)	+47.4% (6.7 to 103.5%)	+9.1% (-21.1 to 50.9%)	+107.1% (42.0 to 202.0%)	+2.5% (-1.3 to 6.4%)	+2.6% (0.4 to 4.8%)	+1.1% (-3.0 to 5.2%)	+2.2% (1.0 to 3.4%)
Peptic ulcer disease	8.0 (5.2 to 11.7)	7.0 (4.5 to 10.0)	3.9 (2.5 to 6.1)	3.9 (2.1 to 6.7)	-11.6% (-50.2 to 56.8%)	-44.2% (-69.4 to 1.6%)	-1.2% (-52.4 to 105.1%)	-51.2% (-76.0 to -0.9%)	-1.3% (-6.8 to 4.6%)	-3.9% (-7.6 to 0.1%)	-0.2% (-8.9 to 9.3%)	-2.2% (-4.3 to -0.1%)
Gastritis and duodenitis	0.4 (0.0 to 1.7)	0.6 (0.1 to 2.4)	3.3 (1.7 to 5.1)	3.7 (1.5 to 6.1)	+39.0% (-80.9 to 911.2%)	+403.3% (21.9 to 1 977.4%)	+11.6% (-53.4 to 167.6%)	+681.8% (51.6 to 3 930.7%)	+3.3% (-15.3 to 26.0%)	+11.3% (1.3 to 22.4%)	+1.3% (-9.1 to 13.0%)	+6.4% (1.2 to 11.8%)
Appendicitis	0.1 (0.0 to 0.2)	0.1 (0.1 to 0.2)	0.2 (0.1 to 0.4)	0.3 (0.1 to 0.5)	+47.7% (-39.7 to 261.4%)	+59.8% (-20.8 to 222.3%)	+9.9% (-45.7 to 122.6%)	+159.7% (5.8 to 537.2%)	+3.9% (-5.0 to 13.7%)	+3.1% (-1.6 to 8.1%)	+1.1% (-7.4 to 10.5%)	+2.9% (0.1 to 5.7%)
Paralytic ileus and intestinal obstruction	2.0 (1.3 to 2.9)	2.1 (1.4 to 3.2)	4.6 (3.3 to 6.1)	5.0 (3.5 to 7.1)	+2.6% (-42.0 to 81.5%)	+114.5% (29.0 to 256.8%)	+9.3% (-31.4 to 74.2%)	+141.0% (41.5 to 310.3%)	+0.2% (-5.3 to 6.1%)	+5.2% (1.7 to 8.8%)	+1.1% (-4.6 to 7.1%)	+2.7% (1.0 to 4.3%)
Inguinal, femoral, and abdominal hernia	0.3 (0.1 to 0.8)	0.2 (0.1 to 0.8)	1.0 (0.7 to 1.5)	1.1 (0.5 to 1.9)	-33.9% (-80.5 to 124.1%)	+337.8% (56.2 to 1 126.9%)	+8.9% (-47.2 to 124.7%)	+215.5% (18.9 to 737.1%)	-4.1% (-15.1 to 8.4%)	+10.3% (3.0 to 18.1%)	+1.0% (-7.7 to 10.6%)	+3.5% (0.5 to 6.6%)
Inflammatory bowel disease	0.6 (0.2 to 1.1)	0.7 (0.3 to 1.5)	1.8 (1.2 to 2.7)	2.4 (1.5 to 3.7)	+27.0% (-53.5 to 246.8%)	+146.1% (9.1 to 455.0%)	+32.4% (-27.5 to 141.9%)	+314.1% (78.3 to 861.9%)	+2.4% (-7.4 to 13.2%)	+6.1% (0.5 to 12.1%)	+3.5% (-4.0 to 11.6%)	+4.4% (1.7 to 7.1%)
Vascular intestinal disorders	0.4 (0.2 to 0.7)	0.5 (0.3 to 0.9)	1.5 (1.0 to 2.2)	2.5 (1.5 to 3.6)	+37.6% (-36.6 to 198.4%)	+174.0% (42.1 to 428.4%)	+60.5% (-8.5 to 181.7%)	+505.7% (202.0 to 1 114.6%)	+3.2% (-4.5 to 11.5%)	+6.9% (2.3 to 11.7%)	+6.0% (-1.2 to 13.8%)	+5.6% (3.4 to 7.8%)
Gallbladder and biliary diseases	1.1 (0.7 to 1.6)	1.5 (1.0 to 2.4)	4.0 (2.7 to 5.8)	5.4 (3.5 to 8.0)	+36.7% (-23.9 to 145.3%)	+161.2% (47.3 to 363.1%)	+34.9% (-22.6 to 135.2%)	+382.1% (173.2 to 750.9%)	+3.1% (-2.7 to 9.3%)	+6.6% (2.6 to 10.7%)	+3.8% (-3.2 to 11.2%)	+4.8% (3.0 to 6.7%)
Pancreatitis	1.5 (0.8 to 2.9)	2.0 (1.1 to 3.6)	4.9 (3.2 to 7.1)	5.8 (3.8 to 8.8)	+29.8% (-44.7 to 204.6%)	+143.8% (23.3 to 381.9%)	+17.7% (-33.7 to 108.8%)	+272.7% (72.6 to 704.7%)	+2.6% (-5.8 to 11.7%)	+6.1% (1.4 to 11.0%)	+2.0% (-5.0 to 9.6%)	+4.0% (1.6 to 6.5%)
Neurological disorders	22.0 (11.2 to 43.8)	28.7 (15.1 to 56.2)	72.0 (36.0 to 143.2)	116.2 (56.3 to 241.7)	+30.4% (-49.4 to 235.7%)	+150.5% (-3.3 to 548.7%)	+61.3% (-40.9 to 340.1%)	+427.4% (94.5 to 1 330.2%)	+2.6% (-6.6 to 12.8%)	+6.3% (-0.3 to 13.2%)	+6.1% (-6.4 to 20.3%)	+5.1% (2.0 to 8.3%)
Alzheimer's disease and other dementias	12.8 (3.0 to 34.4)	16.7 (3.8 to 46.0)	46.8 (11.0 to 116.9)	76.4 (17.5 to 199.5)	+29.9% (-76.9 to 630.4%)	+179.2% (-49.5 to 1 443.0%)	+63.2% (-70.1 to 789.3%)	+492.7% (6.9 to 3 184.2%)	+2.6% (-13.7 to 21.9%)	+7.0% (-4.5 to 20.0%)	+6.3% (-14.0 to 31.4%)	+5.5% (0.2 to 11.1%)
Parkinson's disease	3.7 (3.0 to 4.6)	5.1 (4.2 to 6.2)	10.0 (7.9 to 13.6)	15.6 (12.4 to 20.7)	+39.3% (4.6 to 85.4%)	+94.4% (39.4 to 171.0%)	+55.2% (7.0 to 125.3%)	+320.6% (201.7 to 486.4%)	+3.3% (0.4 to 6.3%)	+4.5% (2.2 to 6.8%)	+5.6% (0.8 to 10.6%)	+4.4% (3.4 to 5.5%)
Idiopathic epilepsy	4.1 (1.8 to 6.5)	4.8 (2.3 to 7.3)	7.7 (5.7 to 10.4)	10.0 (7.3 to 13.8)	+16.3% (-50.4 to 172.5%)	+61.8% (-15.6 to 210.1%)	+29.6% (-16.5 to 101.2%)	+144.1% (20.7 to 393.3%)	+1.5% (-6.8 to 10.5%)	+3.2% (-1.2 to 7.8%)	+3.3% (-2.3 to 9.1%)	+2.7% (0.5 to 4.9%)
Multiple sclerosis	0.0 (0.0 to 0.0)	0.0 (0.0 to 0.0)	0.2 (0.1 to 0.4)	0.4 (0.2 to 0.7)	+47.8% (-64.9 to 521.8%)	+745.7% (211.8 to 2 193.3%)	+45.3% (-29.7 to 200.3%)	+1 717.1% (413.8 to 6 325.8%)	+3.9% (-10.0 to 20.0%)	+15.2% (7.8 to 23.2%)	+4.7% (-4.4 to 14.7%)	+9.1% (5.0 to 13.4%)
Animal contact	0.2 (0.1 to 0.3)	0.2 (0.1 to 0.3)	0.2 (0.1 to 0.3)	0.2 (0.1 to 0.3)	-11.0% (-55.6 to 78.7%)	+2.1% (-46.7 to 95.3%)	+5.2% (-44.3 to 98.7%)	-4.3% (-51.7 to 89.6%)	-1.2% (-7.8 to 5.9%)	+0.1% (-4.1 to 4.5%)	+0.6% (-7.1 to 8.9%)	-0.2% (-2.2 to 1.9%)
Sexually transmitted infections excluding HIV	1.5 (0.5 to 3.2)	1.1 (0.4 to 2.4)	2.5 (0.9 to 5.2)	2.6 (0.9 to 5.1)	-23.2% (-78.3 to 171.3%)	+116.7% (-36.2 to 635.5%)	+0.6% (-69.8 to 234.3%)	+67.6% (-51.6 to 480.0%)	-2.6% (-14.2 to 10.4%)	+5.2% (-3.0 to 14.2%)	+0.0% (-13.9 to 16.2%)	+1.5% (-2.2 to 5.4%)
Syphilis	1.5 (0.5 to 3.2)	1.1 (0.4 to 2.3)	2.5 (0.8 to 5.1)	2.5 (0.8 to 5.0)	-23.6% (-78.8 to 174.7%)	+113.3% (-39.2 to 648.1%)	-0.1% (-71.5 to 250.1%)	+62.9% (-54.7 to 485.1%)	-2.7% (-14.4 to 10.6%)	+5.1% (-3.3 to 14.3%)	-0.1% (-14.6 to 16.9%)	+1.4% (-2.4 to 5.4%)
Chlamydial infection	0.0 (0.0 to 0.0)	0.0 (0.0 to 0.0)	0.0 (0.0 to 0.0)	0.0 (0.0 to 0.0)	+95.5% (-60.8 to 874.7%)	+582.1% (122.1 to 1 994.4%)	+47.2% (-45.4 to 296.5%)	+1 864.0% (330.5 to 8 860.1%)	+6.9% (-9.0 to 25.5%)	+13.6% (5.4 to 22.4%)	+4.9% (-7.3 to 18.7%)	+9.4% (4.5 to 14.5%)
Gonococcal infection	0.0 (0.0 to 0.0)	0.0 (0.0 to 0.0)	0.0 (0.0 to 0.0)	0.0 (0.0 to 0.0)	+245.2% (-26.2 to 1 514.3%)	+460.3% (111.2 to 1 386.4%)	-22.0% (-68.4 to 92.4%)	+1 410.6% (238.0 to 6 649.8%)	+13.1% (-3.0 to 32.0%)	+12.1% (5.1 to 19.7%)	-3.1% (-13.4 to 8.5%)	+8.5% (3.7 to 13.6%)
Other sexually transmitted infections	0.0 (0.0 to 0.0)	0.0 (0.0 to 0.0)	0.0 (0.0 to 0.0)	0.0 (0.0 to 0.0)	+122.8% (-50.7 to 905.6%)	+548.3% (137.3 to 1 670.6%)	+34.0% (-46.2 to 233.7%)	+1 836.7% (355.7 to 8 131.2%)	+8.3% (-6.9 to 25.9%)	+13.2% (5.9 to 21.1%)	+3.7% (-7.5 to 16.2%)	+9.3% (4.7 to 14.2%)
Acute hepatitis	3.5 (2.2 to 5.5)	3.7 (2.5 to 5.3)	2.2 (1.5 to 3.2)	2.7 (1.7 to 3.8)	+7.1% (-40.6 to 93.4%)	-40.1% (-64.6 to 1.2%)	+21.7% (-29.0 to 108.8%)	-21.8% (-57.3 to 43.1%)	+0.6% (-5.1 to 6.8%)	-3.4% (-6.7 to 0.0%)	+2.4% (-4.2 to 9.6%)	-0.8% (-2.6 to 1.0%)
Acute hepatitis A	1.0 (0.3 to 2.1)	0.6 (0.2 to 1.4)	0.4 (0.2 to 0.8)	0.4 (0.1 to 0.7)	-34.2% (-80.0 to 116.2%)	-27.4% (-74.8 to 108.8%)	-10.9% (-66.8 to 138.8%)	-57.4% (-86.2 to 31.6%)	-4.1% (-14.9 to 8.0%)	-2.2% (-8.8 to 5.0%)	-1.5% (-12.9 to 11.4%)	-2.6% (-5.9 to 0.8%)
Acute hepatitis B	2.2 (1.1 to 3.6)	2.7 (1.5 to 3.9)	1.4 (0.9 to 2.1)	1.9 (1.1 to 2.8)	+24.6% (-42.1 to 168.1%)	-46.0% (-71.2 to 1.0%)	+30.6% (-27.6 to 135.6%)	-12.0% (-57.9 to 83.9%)	+2.2% (-5.4 to 10.3%)	-4.1% (-8.0 to 0.0%)	+3.4% (-4.0 to 11.3%)	-0.4% (-2.6 to 1.8%)
Acute hepatitis C	0.1 (0.0 to 0.5)	0.2 (0.0 to 0.5)	0.1 (0.0 to 0.3)	0.2 (0.0 to 0.5)	+28.9% (-78.1 to 657.7%)	-33.9% (-85.0 to 190.7%)	+68.5% (-58.6 to 584.9%)	+43.7% (-74.0 to 691.6%)	+2.5% (-14.1 to 22.4%)	-2.8% (-11.9 to 7.3%)	+6.7% (-10.5 to 27.1%)	+1.1% (-4.0 to 6.4%)
Acute hepatitis E	0.1 (0.0 to 0.2)	0.1 (0.0 to 0.3)	0.1 (0.0 to 0.2)	0.1 (0.0 to 0.2)	+5.5% (-70.7 to 278.9%)	+7.2% (-66.4 to 242.3%)	-8.2% (-69.5 to 176.2%)	+3.9% (-69.5 to 253.8%)	+0.5% (-11.6 to 14.2%)	+0.4% (-7.1 to 8.5%)	-1.1% (-13.8 to 13.5%)	+0.1% (-3.6 to 3.9%)
Other unspecified infectious diseases	0.8 (0.3 to 1.3)	0.8 (0.5 to 1.7)	2.7 (1.5 to 5.1)	3.8 (1.9 to 6.3)	+7.4% (-54.8 to 155.2%)	+218.1% (36.1 to 643.4%)	+40.5% (-39.6 to 226.8%)	+380.2% (103.0 to 1 035.6%)	+0.7% (-7.7 to 9.8%)	+8.0% (2.0 to 14.3%)	+4.3% (-6.2 to 15.9%)	+4.8% (2.1 to 7.6%)
Non-communicable diseases	714.7 (665.6 to 757.7)	951.6 (905.5 to 1 004.3)	1 673.0 (1 562.5 to 1 770.0)	2 403.4 (2 201.4 to 2 611.7)	+33.1% (22.5 to 44.6%)	+75.8% (62.1 to 90.6%)	+43.6% (29.2 to 59.6%)	+236.2% (202.0 to 274.2%)	+2.9% (2.0 to 3.7%)	+3.8% (3.2 to 4.3%)	+4.6% (3.2 to 6.0%)	+3.7% (3.4 to 4.0%)
Neoplasms	115.8 (101.6 to 136.1)	179.6 (158.5 to 201.0)	374.9 (334.6 to 437.1)	528.0 (459.7 to 623.0)	+55.0% (28.4 to 87.1%)	+108.6% (74.5 to 149.5%)	+40.8% (15.0 to 72.4%)	+355.6% (269.1 to 462.5%)	+4.4% (2.5 to 6.4%)	+5.0% (3.7 to 6.2%)	+4.3% (1.7 to 7.0%)	+4.7% (4.0 to 5.3%)
Esophageal cancer	3.8 (2.3 to 5.0)	5.9 (3.7 to 7.7)	6.1 (4.5 to 8.5)	8.0 (5.5 to 12.6)	+55.6% (-7.8 to 162.8%)	+4.0% (-35.5 to 67.7%)	+30.1% (-23.0 to 119.9%)	+110.9% (19.6 to 271.7%)	+4.5% (-0.9 to 10.1%)	+0.2% (-2.9 to 3.5%)	+3.3% (-3.3 to 10.3%)	+2.2% (0.5 to 4.0%)
Stomach cancer	11.5 (7.7 to 15.5)	15.3 (11.2 to 19.5)	22.8 (17.4 to 33.6)	29.1 (20.7 to 41.7)	+32.7% (-14.8 to 106.9%)	+48.7% (-3.1 to 128.2%)	+27.2% (-21.3 to 105.6%)	+151.3% (53.3 to 311.9%)	+2.8% (-1.6 to 7.5%)	+2.6% (-0.3 to 5.6%)	+3.0% (-3.0 to 9.4%)	+2.8% (1.3 to 4.3%)
Motor neuron disease	0.8 (0.1 to 1.6)	1.2 (0.3 to 2.1)	2.1 (1.2 to 3.5)	3.3 (1.9 to 5.6)	+38.7% (-66.0 to 465.3%)	+74.9% (-37.8 to 392.0%)	+59.5% (-24.0 to 234.5%)	+287.3% (16.0 to 1 192.6%)	+3.3% (-10.3 to 18.9%)	+3.8% (-3.2 to 11.2%)	+6.0% (-3.4 to 16.2%)	+4.1% (0.4 to 8.0%)
Other neurological disorders	0.3 (0.2 to 0.6)	0.7 (0.4 to 1.1)	4.9 (3.3 to 6.5)	10.2 (6.5 to 14.9)	+90.0% (-3.8 to 275.5%)	+556.0% (283.8 to 1 020.9%)	+107.4% (21.9 to 252.9%)	+2 487.2% (1 214.2 to 4 993.2%)	+6.6% (-0.4 to 14.1%)	+13.3% (9.3 to 17.4%)	+9.5% (2.5 to 17.0%)	+10.3% (8.1 to 12.6%)
Mental disorders	0.0 (0.0 to 0.0)	0.0 (0.0 to 0.0)	0.0 (0.0 to 0.0)	0.0 (0.0 to 0.0)	+64.3% (-76.9 to 1 063.9%)	+631.2% (7.6 to 4 866.4%)	+39.5% (-78.7 to 811.3%)	+1 577.0% (146.0 to 11 331.3%)	+5.0% (-13.6 to 27.8%)	+14.1% (0.4 to 29.7%)	+4.2% (-17.6 to 31.8%)	+8.9% (2.7 to 15.4%)
Alcohol use disorders	1.3 (0.7 to 2.1)	1.7 (1.0 to 2.6)	1.0 (0.6 to 1.5)	1.3 (0.7 to 2.1)	+30.3% (-36.8 to 168.3%)	-38.4% (-67.9 to 18.1%)	+23.9% (-37.8 to 146.8%)	-0.4% (-53.3 to 112.3%)	+2.6% (-4.5 to 10.3%)	-3.2% (-7.3 to 1.1%)	+2.7% (-5.8 to 11.9%)	-0.1% (-2.3 to 2.3%)
Drug use disorders	0.7 (0.4 to 1.2)	1.3 (0.8 to 2.0)	2.3 (1.4 to 3.5)	3.3 (1.9 to 5.7)	+70.6% (-14.5 to 240.3%)	+81.0% (-3.9 to 240.7%)	+40.6% (-30.1 to 182.8%)	+334.6% (105.0 to 821.1%)	+5.4% (-1.6 to 13.0%)	+4.0% (-0.3 to 8.5%)	+4.3% (-4.4 to 13.8%)	+4.5% (2.1 to 6.9%)
Venomous animal contact	0.2 (0.1 to 0.3)	0.2 (0.1 to 0.3)	0.2 (0.1 to 0.3)	0.2 (0.1 to 0.3)	-11.0% (-55.8 to 79.2%)	-0.4% (-48.0 to 90.9%)	+1.8% (-45.9 to 91.5%)	-9.7% (-54.4 to 78.8%)	-1.2% (-7.9 to 6.0%)	-0.1% (-4.3 to 4.4%)	+0.2% (-7.4 to 8.4%)	-0.4% (-2.4 to 1.7%)
Non-venomous animal contact	0.0 (0.0 to 0.0)	0.0 (0.0 to 0.0)	0.0 (0.0 to 0.0)	0.0 (0.0 to 0.0)	+11.0% (-88.6 to 972.5%)	+1 882.6% (278.8 to 10 276.1%)	+139.6% (-29.4 to 712.5%)	+5 176.2% (633.2 to 37 866.9%)	+1.0% (-19.5 to 26.7%)	+22.0% (9.2 to 36.2%)	+11.5% (-4.3 to 29.9%)	+12.7% (6.2 to 19.7%)
Foreign body	1.0 (0.6 to 1.8)	1.2 (0.7 to 2.2)	3.6 (2.2 to 6.2)	4.8 (2.7 to 8.4)	+20.4% (-45.6 to 166.5%)	+197.9% (37.5 to 545.3%)	+30.6% (-38.6 to 177.8%)	+368.9% (115.6 to 919.6%)	+1.8% (-6.0 to 10.3%)	+7.5% (2.1 to 13.2%)	+3.4% (-6.0 to 13.6%)	+4.7% (2.3 to 7.2%)
Pulmonary aspiration and foreign body in airway	1.0 (0.6 to 1.8)	1.2 (0.6 to 2.2)	3.6 (2.2 to 6.2)	4.7 (2.7 to 8.3)	+21.4% (-45.8 to 171.7%)	+197.6% (36.6 to 547.9%)	+30.6% (-38.8 to 178.5%)	+372.0% (115.2 to 935.1%)	+1.9% (-6.0 to 10.5%)	+7.5% (2.1 to 13.2%)	+3.3% (-6.0 to 13.6%)	+4.8% (2.3 to 7.3%)
Foreign body in other body part	0.0 (0.0 to 0.0)	0.0 (0.0 to 0.0)	0.0 (0.0 to 0.1)	0.0 (0.0 to 0.1)	-30.8% (-90.8 to 417.4%)	+229.3% (-50.8 to 2 104.7%)	+36.0% (-84.3 to 1 077.7%)	+210.3% (-67.5 to 2 861.5%)	-3.7% (-21.2 to 17.8%)	+8.2% (-4.7 to 22.9%)	+3.9% (-20.7 to 36.1%)	+3.4% (-3.4 to 10.8%)
Other unintentional injuries (internal)	2.8 (1.1 to 6.0)	2.4 (1.0 to 5.2)	3.0 (1.7 to 5.1)	2.9 (1.5 to 5.2)	-12.3% (-72.3 to 177.5%)	+22.8% (-52.7 to 219.1%)	-1.6% (-56.6 to 123.1%)	+6.1% (-62.6 to 200.6%)	-1.3% (-12.1 to 10.7%)	+1.3% (-4.9 to 8.0%)	-0.2% (-9.9 to 10.5%)	+0.1% (-3.0 to 3.3%)
Self-harm and interpersonal violence	23.5 (17.1 to 32.6)	35.1 (27.0 to 46.6)	104.0 (80.9 to 131.5)	101.2 (73.0 to 140.8)	+49.4% (-1.9 to 127.6%)	+195.9% (105.5 to 325.8%)	-2.7% (-35.3 to 46.4%)	+330.7% (172.0 to 581.8%)	+4.1% (-0.2 to 8.5%)	+7.5% (4.9 to 10.1%)	-0.4% (-5.3 to 4.8%)	+4.5% (3.0 to 5.9%)
Self-harm	20.8 (14.7 to 29.6)	32.1 (23.9 to 43.7)	89.0 (68.2 to 116.7)	90.9 (64.0 to 127.9)	+54.0% (-2.9 to 144.2%)	+176.7% (85.0 to 313.8%)	+2.1% (-34.1 to 58.2%)	+335.4% (166.1 to 612.3%)	+4.4% (-0.3 to 9.3%)	+7.0% (4.1 to 9.9%)	+0.2% (-5.1 to 5.9%)	+4.5% (3.0 to 6.1%)
Self-harm by firearm	0.2 (0.0 to 0.4)	0.2 (0.0 to 0.5)	0.4 (0.1 to 0.8)	0.3 (0.1 to 0.7)	-3.9% (-73.3 to 245.4%)	+112.3% (-31.7 to 559.6%)	-24.1% (-74.8 to 128.0%)	+54.9% (-55.7 to 440.9%)	-0.4% (-12.4 to 13.1%)	+5.1% (-2.6 to 13.4%)	-3.4% (-15.9 to 10.8%)	+1.3% (-2.5 to 5.2%)
Interpersonal violence	2.5 (1.6 to 3.8)	2.8 (1.8 to 4.6)	14.7 (10.2 to 21.5)	10.0 (5.8 to 15.8)	+12.9% (-40.0 to 112.3%)	+412.6% (181.7 to 832.8%)	-32.0% (-63.5 to 26.5%)	+293.8% (105.0 to 656.4%)	+1.2% (-5.0 to 7.8%)	+11.5% (7.1 to 16.0%)	-4.7% (-11.9 to 2.9%)	+4.2% (2.2 to 6.3%)
Physical violence by firearm	0.4 (0.2 to 0.7)	0.5 (0.2 to 1.0)	2.0 (1.2 to 3.6)	0.8 (0.4 to 1.5)	+25.7% (-52.2 to 230.9%)	+296.5% (60.0 to 882.5%)	-56.8% (-81.2 to -0.7%)	+115.7% (-12.0 to 428.8%)	+2.3% (-7.2 to 12.7%)	+9.6% (3.1 to 16.4%)	-10.0% (-18.9 to -0.1%)	+2.3% (-0.4 to 5.1%)
Physical violence by sharp object	1.3 (0.7 to 2.1)	1.5 (0.9 to 2.5)	8.6 (5.8 to 12.7)	7.0 (4.0 to 11.2)	+14.5% (-44.3 to 135.5%)	+462.4% (193.7 to 976.7%)	-18.3% (-57.2 to 55.8%)	+426.7% (157.2 to 978.7%)	+1.3% (-5.7 to 8.9%)	+12.2% (7.4 to 17.1%)	-2.5% (-10.1 to 5.7%)	+5.1% (2.9 to 7.4%)
Physical violence by other means	0.7 (0.4 to 1.3)	0.8 (0.4 to 1.4)	4.0 (2.2 to 6.3)	2.0 (1.0 to 3.6)	+3.4% (-54.7 to 136.1%)	+392.3% (124.2 to 980.9%)	-48.9% (-77.3 to 15.1%)	+160.5% (11.5 to 508.7%)	+0.3% (-7.7 to 8.9%)	+11.2% (5.5 to 17.1%)	-8.1% (-17.0 to 1.7%)	+2.9% (0.3 to 5.6%)
Exposure to forces of nature	0.0 (0.0 to 0.0)	0.0 (0.0 to 0.0)	0.0 (0.0 to 0.0)	0.0 (0.0 to 0.0)	N/A	N/A	N/A	N/A	N/A	N/A	N/A	N/A
Maternal deaths aggravated by HIV/AIDS	0.0 (0.0 to 0.0)	0.0 (0.0 to 0.0)	0.0 (0.0 to 0.0)	0.0 (0.0 to 0.0)	+91.8% (-20.2 to 360.6%)	+43.1% (-35.1 to 215.7%)	-47.6% (-76.6 to 17.2%)	+43.9% (-40.9 to 250.3%)	+6.7% (-2.3 to 16.5%)	+2.4% (-2.9 to 7.9%)	-7.8% (-16.6 to 2.0%)	+1.1% (-1.6 to 3.8%)
Environmental heat and cold exposure	0.8 (0.4 to 1.9)	0.9 (0.4 to 2.0)	2.4 (1.0 to 5.9)	2.4 (0.9 to 5.6)	+9.5% (-63.9 to 232.0%)	+155.9% (-22.1 to 740.5%)	-0.7% (-71.4 to 245.0%)	+178.5% (-13.5 to 796.5%)	+0.9% (-9.7 to 12.7%)	+6.4% (-1.7 to 15.2%)	-0.1% (-14.5 to 16.7%)	+3.1% (-0.5 to 6.8%)
Ebola	0.0 (0.0 to 0.0)	0.0 (0.0 to 0.0)	0.0 (0.0 to 0.0)	0.0 (0.0 to 0.0)	N/A	N/A	N/A	N/A	N/A	N/A	N/A	N/A
Acute lymphoid leukemia	3.0 (1.7 to 5.0)	3.5 (2.1 to 5.6)	7.1 (4.1 to 13.2)	6.9 (3.8 to 13.4)	+16.4% (-43.0 to 138.0%)	+100.0% (-7.2 to 331.1%)	-2.6% (-58.6 to 129.1%)	+127.0% (1.2 to 409.1%)	+1.5% (-5.5 to 9.0%)	+4.7% (-0.5 to 10.2%)	-0.4% (-10.5 to 10.9%)	+2.5% (0.0 to 5.0%)
Chronic lymphoid leukemia	0.8 (0.4 to 1.5)	1.3 (0.7 to 1.9)	2.4 (1.5 to 3.6)	2.8 (1.7 to 4.4)	+50.8% (-28.3 to 217.2%)	+88.2% (-1.3 to 258.8%)	+14.2% (-39.5 to 115.4%)	+224.3% (55.6 to 576.2%)	+4.1% (-3.3 to 12.2%)	+4.3% (-0.1 to 8.8%)	+1.6% (-6.1 to 10.0%)	+3.6% (1.3 to 5.9%)
Endocrine, metabolic, blood, and immune disorders	4.3 (2.8 to 6.2)	5.6 (3.6 to 8.1)	14.3 (10.1 to 19.7)	21.6 (13.7 to 30.8)	+30.7% (-25.7 to 130.0%)	+154.8% (51.3 to 329.3%)	+51.0% (-10.6 to 155.0%)	+403.5% (185.6 to 787.5%)	+2.7% (-3.0 to 8.6%)	+6.4% (2.7 to 10.2%)	+5.2% (-1.4 to 12.4%)	+5.0% (3.2 to 6.8%)
Other endocrine, metabolic, blood, and immune disorders	3.7 (2.3 to 5.5)	4.8 (3.0 to 6.9)	12.4 (8.6 to 17.2)	18.6 (11.6 to 27.2)	+27.7% (-29.1 to 130.0%)	+159.2% (52.2 to 341.5%)	+49.9% (-13.3 to 158.9%)	+396.4% (172.0 to 805.8%)	+2.4% (-3.4 to 8.6%)	+6.5% (2.8 to 10.4%)	+5.1% (-1.8 to 12.6%)	+4.9% (3.0 to 6.9%)
Musculoskeletal disorders	0.3 (0.2 to 0.5)	0.5 (0.3 to 0.7)	1.4 (1.0 to 1.8)	2.0 (1.4 to 2.7)	+38.8% (-14.9 to 126.2%)	+166.7% (66.2 to 328.1%)	+41.2% (-9.5 to 120.4%)	+423.2% (229.8 to 729.8%)	+3.3% (-1.6 to 8.5%)	+6.7% (3.4 to 10.1%)	+4.4% (-1.3 to 10.3%)	+5.1% (3.6 to 6.6%)
Rheumatoid arthritis	0.0 (0.0 to 0.0)	0.0 (0.0 to 0.1)	0.1 (0.0 to 0.3)	0.2 (0.0 to 0.5)	+39.3% (-64.3 to 443.3%)	+135.8% (-37.4 to 787.1%)	+70.6% (-53.8 to 529.8%)	+460.8% (46.5 to 2 046.9%)	+3.3% (-9.8 to 18.4%)	+5.8% (-3.1 to 15.6%)	+6.9% (-9.2 to 25.8%)	+5.3% (1.1 to 9.7%)
Other musculoskeletal disorders	0.3 (0.2 to 0.4)	0.4 (0.3 to 0.6)	1.2 (0.9 to 1.7)	1.7 (1.2 to 2.3)	+38.7% (-17.9 to 134.6%)	+170.2% (62.3 to 350.0%)	+38.3% (-13.4 to 120.9%)	+418.9% (219.6 to 742.5%)	+3.3% (-2.0 to 8.9%)	+6.8% (3.2 to 10.5%)	+4.1% (-1.8 to 10.4%)	+5.1% (3.5 to 6.6%)
Other non-communicable diseases	64.0 (51.9 to 75.6)	61.2 (53.6 to 70.6)	114.7 (102.6 to 127.2)	110.4 (96.3 to 125.8)	-4.4% (-24.3 to 20.8%)	+87.2% (57.1 to 123.0%)	-3.8% (-19.0 to 14.2%)	+72.4% (36.9 to 117.1%)	-0.5% (-2.8 to 1.9%)	+4.2% (3.0 to 5.4%)	-0.5% (-2.6 to 1.6%)	+1.6% (0.9 to 2.3%)
Congenital birth defects	51.2 (40.0 to 63.0)	47.9 (39.9 to 56.7)	79.0 (68.1 to 90.7)	70.1 (57.6 to 83.8)	-6.4% (-29.7 to 24.8%)	+64.8% (31.4 to 106.8%)	-11.4% (-30.0 to 12.2%)	+36.9% (2.0 to 83.8%)	-0.7% (-3.5 to 2.2%)	+3.3% (1.8 to 4.9%)	-1.5% (-4.4 to 1.4%)	+0.9% (0.0 to 1.8%)
Neural tube defects	4.5 (2.7 to 6.9)	3.6 (2.2 to 5.6)	3.4 (2.0 to 4.9)	2.7 (1.6 to 4.0)	-20.0% (-58.7 to 54.8%)	-5.8% (-50.1 to 77.9%)	-20.9% (-57.5 to 46.9%)	-40.4% (-68.7 to 13.6%)	-2.3% (-8.5 to 4.4%)	-0.4% (-4.6 to 3.9%)	-2.9% (-10.2 to 4.9%)	-1.6% (-3.5 to 0.3%)
Congenital heart anomalies	23.1 (15.9 to 32.1)	21.0 (15.0 to 27.3)	32.4 (22.4 to 44.6)	27.3 (19.5 to 36.8)	-9.0% (-42.6 to 44.3%)	+53.7% (-2.5 to 142.4%)	-15.5% (-47.1 to 34.9%)	+18.3% (-26.3 to 89.8%)	-1.0% (-5.4 to 3.7%)	+2.9% (-0.2 to 6.0%)	-2.1% (-7.7 to 3.8%)	+0.5% (-1.0 to 1.9%)
Orofacial clefts	0.0 (0.0 to 0.0)	0.0 (0.0 to 0.0)	0.0 (0.0 to 0.0)	0.0 (0.0 to 0.0)	-59.4% (-91.2 to 86.2%)	-38.8% (-83.1 to 121.3%)	-39.6% (-79.2 to 75.3%)	-85.0% (-96.1 to -42.6%)	-8.7% (-21.6 to 6.4%)	-3.3% (-11.2 to 5.4%)	-6.2% (-17.9 to 7.2%)	-5.6% (-9.4 to -1.7%)
Down syndrome	2.1 (1.1 to 3.4)	2.3 (1.3 to 3.7)	3.3 (1.8 to 5.0)	3.1 (1.6 to 5.1)	+10.1% (-47.6 to 131.1%)	+42.0% (-29.8 to 187.2%)	-5.9% (-55.8 to 100.2%)	+47.3% (-33.2 to 224.6%)	+0.9% (-6.3 to 8.7%)	+2.3% (-2.4 to 7.2%)	-0.8% (-9.7 to 9.0%)	+1.1% (-1.3 to 3.6%)
Other chromosomal abnormalities	3.2 (1.9 to 5.0)	3.3 (2.0 to 4.8)	6.3 (3.7 to 9.4)	8.0 (4.7 to 11.4)	+4.9% (-45.3 to 101.1%)	+88.0% (-0.5 to 255.4%)	+25.8% (-33.5 to 137.6%)	+148.3% (29.5 to 375.9%)	+0.4% (-5.9 to 7.2%)	+4.3% (-0.1 to 8.8%)	+2.9% (-5.0 to 11.4%)	+2.7% (0.7 to 4.8%)
Congenital musculoskeletal and limb anomalies	1.1 (0.6 to 1.8)	1.0 (0.5 to 1.6)	1.8 (1.2 to 2.7)	2.5 (1.4 to 3.8)	-11.4% (-57.1 to 83.0%)	+82.2% (-5.2 to 250.3%)	+36.0% (-27.7 to 155.6%)	+119.8% (8.6 to 344.7%)	-1.2% (-8.2 to 6.2%)	+4.0% (-0.4 to 8.7%)	+3.9% (-4.0 to 12.4%)	+2.4% (0.2 to 4.6%)
Urogenital congenital anomalies	2.2 (1.0 to 3.9)	2.1 (1.1 to 3.4)	4.3 (2.4 to 6.9)	3.9 (2.2 to 6.5)	-3.5% (-58.2 to 122.6%)	+102.7% (-4.0 to 328.1%)	-9.5% (-57.4 to 92.4%)	+77.3% (-23.6 to 311.2%)	-0.4% (-8.4 to 8.3%)	+4.8% (-0.3 to 10.1%)	-1.3% (-10.2 to 8.5%)	+1.7% (-0.9 to 4.3%)
Digestive congenital anomalies	3.1 (1.7 to 5.3)	2.8 (1.6 to 4.5)	4.3 (2.5 to 7.8)	3.7 (2.2 to 6.1)	-7.8% (-56.6 to 95.9%)	+51.0% (-29.3 to 222.6%)	-13.7% (-59.6 to 84.4%)	+20.3% (-43.4 to 155.6%)	-0.9% (-8.1 to 6.9%)	+2.7% (-2.3 to 8.1%)	-1.9% (-10.8 to 7.9%)	+0.5% (-1.8 to 2.8%)
Other congenital birth defects	11.5 (4.5 to 21.9)	11.3 (5.2 to 21.9)	22.8 (8.7 to 39.9)	18.4 (7.5 to 35.7)	-1.5% (-66.1 to 186.3%)	+100.7% (-29.7 to 472.7%)	-19.1% (-72.9 to 141.0%)	+60.2% (-47.2 to 385.5%)	-0.2% (-10.3 to 11.0%)	+4.7% (-2.4 to 12.3%)	-2.7% (-15.1 to 11.6%)	+1.4% (-2.0 to 4.9%)
Skin and subcutaneous diseases	1.3 (0.7 to 1.9)	2.2 (1.5 to 3.3)	7.0 (4.9 to 10.2)	11.3 (7.3 to 16.9)	+67.7% (-9.6 to 211.1%)	+221.6% (87.5 to 451.6%)	+60.4% (-7.9 to 179.3%)	+765.9% (360.8 to 1 527.0%)	+5.3% (-1.0 to 12.0%)	+8.0% (4.2 to 12.0%)	+6.0% (-1.1 to 13.7%)	+6.7% (4.7 to 8.8%)
Cellulitis	0.0 (0.0 to 0.1)	0.1 (0.0 to 0.3)	2.0 (0.8 to 3.6)	3.0 (1.2 to 5.4)	+185.9% (-79.8 to 3 929.2%)	+1 862.0% (286.5 to 9 859.7%)	+46.1% (-47.5 to 306.4%)	+8 101.8% (702.0 to 83 772.6%)	+11.0% (-14.8 to 44.7%)	+21.9% (9.4 to 35.8%)	+4.8% (-7.8 to 19.1%)	+14.2% (6.5 to 22.6%)
Pyoderma	0.2 (0.0 to 0.6)	1.2 (0.5 to 2.2)	3.2 (1.5 to 5.8)	3.6 (1.7 to 8.0)	+441.8% (-10.0 to 3 160.8%)	+149.7% (-2.8 to 541.7%)	+13.2% (-58.1 to 205.7%)	+1 432.2% (147.8 to 9 371.3%)	+18.4% (-1.1 to 41.6%)	+6.2% (-0.2 to 13.1%)	+1.5% (-10.4 to 14.9%)	+8.6% (2.7 to 14.7%)
Decubitus ulcer	0.4 (0.1 to 0.7)	0.4 (0.0 to 1.0)	1.2 (0.4 to 2.4)	3.7 (1.4 to 6.2)	-3.3% (-77.8 to 320.2%)	+209.2% (-31.7 to 1 299.8%)	+192.0% (-6.8 to 814.6%)	+774.4% (195.2 to 2 489.5%)	-0.4% (-14.0 to 15.4%)	+7.8% (-2.6 to 19.2%)	+14.3% (-0.9 to 31.8%)	+6.7% (3.3 to 10.3%)
Other infectious diseases	33.6 (20.9 to 48.3)	18.0 (13.2 to 25.1)	15.9 (12.0 to 21.7)	16.1 (11.9 to 20.2)	-46.4% (-68.4 to -9.2%)	-11.8% (-43.1 to 36.6%)	+1.1% (-32.2 to 50.6%)	-52.2% (-70.9 to -21.5%)	-6.1% (-10.9 to -1.0%)	-0.9% (-3.7 to 2.1%)	+0.1% (-4.8 to 5.2%)	-2.3% (-3.7 to -0.8%)
Maternal and neonatal disorders	86.8 (75.5 to 99.7)	56.2 (49.4 to 63.4)	66.8 (59.6 to 74.4)	55.9 (45.2 to 69.7)	-35.2% (-46.3 to -21.9%)	+18.6% (0.3 to 40.2%)	-16.3% (-34.4 to 6.7%)	-35.6% (-50.2 to -16.7%)	-4.3% (-6.1 to -2.5%)	+1.1% (0.0 to 2.2%)	-2.2% (-5.2 to 0.8%)	-1.4% (-2.1 to -0.6%)
Myelodysplastic, myeloproliferative, and other hematopoietic neoplasms	0.2 (0.0 to 0.4)	0.3 (0.1 to 0.7)	1.4 (0.7 to 2.7)	2.3 (1.1 to 3.8)	+56.4% (-51.1 to 399.8%)	+275.4% (37.9 to 921.8%)	+57.1% (-35.2 to 280.8%)	+823.1% (218.8 to 2 572.9%)	+4.5% (-6.9 to 17.4%)	+9.2% (2.1 to 16.7%)	+5.8% (-5.3 to 18.1%)	+6.9% (3.5 to 10.4%)
Non-rheumatic calcific aortic valve disease	1.2 (0.6 to 1.9)	1.9 (1.0 to 2.9)	3.6 (2.1 to 5.6)	5.3 (2.8 to 9.9)	+55.6% (-27.8 to 235.1%)	+90.4% (-5.3 to 282.9%)	+46.8% (-33.4 to 223.4%)	+335.1% (85.7 to 919.3%)	+4.5% (-3.2 to 12.8%)	+4.3% (-0.4 to 9.3%)	+4.9% (-5.0 to 15.8%)	+4.5% (1.8 to 7.2%)
Non-rheumatic degenerative mitral valve disease	0.5 (0.2 to 0.8)	0.7 (0.4 to 1.2)	1.8 (0.9 to 3.4)	2.6 (1.1 to 5.8)	+48.0% (-31.8 to 221.2%)	+144.7% (7.4 to 457.3%)	+40.0% (-50.3 to 294.7%)	+407.4% (87.0 to 1 276.9%)	+3.9% (-3.8 to 12.3%)	+6.1% (0.4 to 12.1%)	+4.3% (-8.4 to 18.7%)	+5.0% (1.9 to 8.2%)
Other non-rheumatic valve diseases	0.0 (0.0 to 0.0)	0.0 (0.0 to 0.1)	0.2 (0.0 to 0.6)	0.3 (0.1 to 0.9)	+42.2% (-80.8 to 953.4%)	+825.6% (67.6 to 5 010.5%)	+28.8% (-67.5 to 409.9%)	+1 596.4% (201.6 to 9 439.6%)	+3.5% (-15.3 to 26.5%)	+15.9% (3.5 to 29.9%)	+3.2% (-13.1 to 22.5%)	+8.9% (3.4 to 14.8%)
Nonalcoholic fatty liver disease including cirrhosis	2.1 (1.2 to 3.3)	3.6 (2.2 to 5.5)	8.1 (5.4 to 12.2)	9.8 (6.4 to 13.9)	+69.1% (-13.2 to 229.5%)	+121.2% (20.1 to 307.3%)	+20.8% (-30.6 to 110.2%)	+352.4% (144.5 to 737.0%)	+5.3% (-1.4 to 12.6%)	+5.4% (1.2 to 9.8%)	+2.3% (-4.5 to 9.7%)	+4.6% (2.7 to 6.6%)
Substance use disorders	2.0 (1.3 to 3.0)	3.0 (2.0 to 4.2)	3.4 (2.3 to 4.7)	4.6 (2.9 to 6.9)	+45.1% (-15.9 to 150.3%)	+13.3% (-31.9 to 88.6%)	+35.5% (-22.2 to 135.8%)	+123.0% (24.0 to 301.0%)	+3.7% (-1.8 to 9.6%)	+0.8% (-2.6 to 4.3%)	+3.8% (-3.1 to 11.3%)	+2.4% (0.6 to 4.2%)
Diabetes and kidney diseases	90.8 (71.2 to 110.3)	133.4 (110.9 to 160.4)	307.2 (258.2 to 352.4)	430.6 (357.2 to 509.2)	+46.8% (10.2 to 95.4%)	+130.2% (80.9 to 193.0%)	+40.1% (10.7 to 77.4%)	+373.8% (257.6 to 527.8%)	+3.9% (0.9 to 6.9%)	+5.7% (4.0 to 7.4%)	+4.3% (1.2 to 7.4%)	+4.8% (3.9 to 5.7%)
Diabetes mellitus type 1	1.7 (1.1 to 2.6)	1.6 (1.1 to 2.7)	3.9 (2.5 to 6.2)	4.1 (2.5 to 6.6)	-3.2% (-46.4 to 74.9%)	+137.6% (27.1 to 344.0%)	+2.9% (-46.9 to 99.3%)	+136.8% (26.2 to 344.2%)	-0.4% (-6.1 to 5.7%)	+5.9% (1.6 to 10.4%)	+0.3% (-7.7 to 9.0%)	+2.6% (0.7 to 4.6%)
Diabetes mellitus type 2	50.0 (36.3 to 66.0)	77.6 (59.7 to 96.5)	196.3 (160.8 to 238.5)	260.4 (207.5 to 324.2)	+55.2% (5.8 to 127.5%)	+152.7% (85.3 to 244.6%)	+32.6% (-1.5 to 78.6%)	+420.5% (258.6 to 655.5%)	+4.4% (0.5 to 8.5%)	+6.3% (4.1 to 8.5%)	+3.5% (-0.2 to 7.5%)	+5.1% (3.9 to 6.3%)
Bacterial skin diseases	0.2 (0.0 to 0.6)	1.3 (0.6 to 2.3)	5.3 (3.4 to 7.7)	6.7 (4.1 to 10.6)	+407.2% (-12.8 to 2 849.0%)	+280.5% (71.4 to 744.6%)	+26.1% (-32.6 to 135.9%)	+2 335.8% (349.6 to 13 095.9%)	+17.6% (-1.4 to 40.2%)	+9.3% (3.6 to 15.2%)	+2.9% (-4.8 to 11.3%)	+10.1% (4.6 to 15.9%)
Upper digestive system diseases	8.4 (5.3 to 12.1)	7.7 (5.0 to 11.8)	7.3 (5.2 to 9.7)	7.6 (5.1 to 11.1)	-8.7% (-49.3 to 64.2%)	-5.7% (-44.1 to 59.0%)	+4.7% (-35.8 to 70.7%)	-9.8% (-48.4 to 57.4%)	-1.0% (-6.6 to 5.0%)	-0.4% (-3.8 to 3.1%)	+0.5% (-5.4 to 6.9%)	-0.4% (-2.0 to 1.3%)
Maternal abortion and miscarriage	0.1 (0.0 to 0.1)	0.1 (0.0 to 0.2)	0.2 (0.1 to 0.3)	0.0 (0.0 to 0.1)	+54.9% (-29.4 to 239.8%)	+47.1% (-31.6 to 216.4%)	-59.8% (-82.3 to -8.6%)	-8.3% (-60.4 to 112.5%)	+4.4% (-3.5 to 13.0%)	+2.6% (-2.5 to 7.9%)	-10.8% (-19.5 to -1.2%)	-0.3% (-2.8 to 2.3%)
Liver cancer due to NASH	0.8 (0.4 to 1.3)	1.7 (1.0 to 2.7)	4.0 (2.5 to 6.0)	6.5 (4.0 to 10.2)	+100.8% (-0.4 to 304.9%)	+133.7% (22.4 to 346.1%)	+61.0% (-14.1 to 201.4%)	+656.0% (281.7 to 1 397.4%)	+7.2% (-0.1 to 15.0%)	+5.8% (1.3 to 10.4%)	+6.1% (-1.9 to 14.7%)	+6.3% (4.1 to 8.5%)
Chronic kidney disease due to diabetes mellitus type 1	1.2 (0.7 to 2.0)	1.9 (1.1 to 3.0)	3.9 (2.6 to 5.7)	5.9 (3.7 to 9.3)	+52.6% (-24.6 to 208.7%)	+99.4% (7.8 to 268.7%)	+52.3% (-16.9 to 179.2%)	+363.7% (131.0 to 831.0%)	+4.3% (-2.8 to 11.9%)	+4.7% (0.5 to 9.0%)	+5.4% (-2.3 to 13.6%)	+4.7% (2.5 to 6.9%)
Chronic kidney disease due to diabetes mellitus type 2	5.7 (3.6 to 8.4)	8.3 (5.5 to 12.2)	16.9 (11.6 to 22.7)	26.5 (18.1 to 37.0)	+45.3% (-18.9 to 160.3%)	+102.8% (20.4 to 241.6%)	+57.1% (-3.7 to 156.5%)	+363.4% (166.1 to 707.0%)	+3.8% (-2.1 to 10.0%)	+4.8% (1.2 to 8.5%)	+5.8% (-0.5 to 12.4%)	+4.7% (3.0 to 6.5%)
Pulmonary Arterial Hypertension	0.5 (0.2 to 1.1)	0.4 (0.2 to 1.0)	0.9 (0.5 to 1.8)	1.0 (0.4 to 2.6)	-6.2% (-69.7 to 190.2%)	+97.0% (-26.5 to 427.9%)	+9.8% (-63.7 to 231.8%)	+103.2% (-40.9 to 598.7%)	-0.7% (-11.3 to 11.2%)	+4.6% (-2.1 to 11.7%)	+1.1% (-11.9 to 16.1%)	+2.1% (-1.6 to 6.0%)
Hepatoblastoma	0.1 (0.1 to 0.2)	0.1 (0.1 to 0.2)	0.1 (0.1 to 0.2)	0.1 (0.1 to 0.3)	+6.8% (-41.5 to 95.0%)	+2.3% (-39.7 to 73.4%)	+0.1% (-44.5 to 80.3%)	+9.5% (-43.2 to 110.9%)	+0.6% (-5.3 to 6.9%)	+0.1% (-3.4 to 3.7%)	+0.0% (-7.1 to 7.6%)	+0.2% (-1.7 to 2.2%)
Burkitt lymphoma	0.0 (0.0 to 0.0)	0.0 (0.0 to 0.0)	0.1 (0.0 to 0.2)	0.2 (0.0 to 0.3)	+41.8% (-47.3 to 281.4%)	+312.5% (65.5 to 928.1%)	+57.1% (-36.6 to 289.3%)	+819.7% (243.9 to 2 359.6%)	+3.5% (-6.2 to 14.3%)	+9.9% (3.4 to 16.8%)	+5.8% (-5.6 to 18.5%)	+6.9% (3.8 to 10.1%)
Opioid use disorders	0.5 (0.3 to 1.0)	0.9 (0.6 to 1.5)	1.7 (1.0 to 2.7)	2.4 (1.4 to 4.1)	+66.5% (-18.8 to 241.6%)	+79.8% (-6.5 to 245.7%)	+39.8% (-31.4 to 184.7%)	+318.7% (93.7 to 805.3%)	+5.2% (-2.1 to 13.0%)	+3.9% (-0.5 to 8.6%)	+4.2% (-4.6 to 13.9%)	+4.4% (2.0 to 6.9%)
Cocaine use disorders	0.0 (0.0 to 0.1)	0.1 (0.0 to 0.2)	0.1 (0.1 to 0.3)	0.2 (0.1 to 0.5)	+77.9% (-45.8 to 483.5%)	+30.8% (-54.3 to 273.8%)	+36.1% (-48.8 to 261.3%)	+216.8% (3.1 to 873.7%)	+5.9% (-6.0 to 19.2%)	+1.8% (-5.1 to 9.1%)	+3.9% (-8.1 to 17.4%)	+3.5% (0.0 to 7.1%)
Amphetamine use disorders	0.0 (0.0 to 0.0)	0.0 (0.0 to 0.0)	0.1 (0.0 to 0.2)	0.2 (0.0 to 0.4)	+145.8% (-28.9 to 748.8%)	+457.8% (111.7 to 1 369.9%)	+67.5% (-35.8 to 337.4%)	+2 197.8% (570.3 to 7 777.2%)	+9.4% (-3.4 to 23.8%)	+12.1% (5.1 to 19.6%)	+6.6% (-5.4 to 20.2%)	+9.9% (5.9 to 14.1%)
Other drug use disorders	0.0 (0.0 to 0.1)	0.1 (0.0 to 0.2)	0.2 (0.1 to 0.4)	0.3 (0.1 to 0.7)	+84.7% (-31.3 to 396.5%)	+83.2% (-25.5 to 350.2%)	+37.1% (-46.1 to 248.5%)	+364.3% (67.5 to 1 186.8%)	+6.3% (-3.7 to 17.3%)	+4.1% (-2.0 to 10.5%)	+4.0% (-7.5 to 16.8%)	+4.7% (1.5 to 8.0%)
Eating disorders	0.0 (0.0 to 0.0)	0.0 (0.0 to 0.0)	0.0 (0.0 to 0.0)	0.0 (0.0 to 0.0)	+64.3% (-76.9 to 1 063.9%)	+631.2% (7.6 to 4 866.4%)	+39.5% (-78.7 to 811.3%)	+1 577.0% (146.0 to 11 331.3%)	+5.0% (-13.6 to 27.8%)	+14.1% (0.4 to 29.7%)	+4.2% (-17.6 to 31.8%)	+8.9% (2.7 to 15.4%)
Anorexia nervosa	0.0 (0.0 to 0.0)	0.0 (0.0 to 0.0)	0.0 (0.0 to 0.0)	0.0 (0.0 to 0.0)	+64.3% (-76.9 to 1 063.9%)	+631.2% (7.6 to 4 866.4%)	+39.5% (-78.7 to 811.3%)	+1 577.0% (146.0 to 11 331.3%)	+5.0% (-13.6 to 27.8%)	+14.1% (0.4 to 29.7%)	+4.2% (-17.6 to 31.8%)	+8.9% (2.7 to 15.4%)
Diabetes mellitus	51.7 (37.8 to 68.8)	79.3 (61.1 to 98.4)	200.3 (164.2 to 243.3)	264.5 (210.6 to 330.0)	+53.2% (4.5 to 124.7%)	+152.4% (85.4 to 243.7%)	+32.0% (-2.0 to 78.0%)	+411.0% (251.4 to 643.2%)	+4.3% (0.4 to 8.4%)	+6.3% (4.2 to 8.5%)	+3.5% (-0.3 to 7.4%)	+5.0% (3.8 to 6.2%)
Acute glomerulonephritis	0.0 (0.0 to 0.0)	0.0 (0.0 to 0.0)	0.0 (0.0 to 0.0)	0.0 (0.0 to 0.0)	+233.7% (-89.1 to 10 081.0%)	+551.4% (-34.5 to 6 370.5%)	-80.8% (-98.6 to 152.1%)	+318.4% (-88.7 to 15 363.0%)	+12.8% (-19.9 to 58.7%)	+13.3% (-2.8 to 32.0%)	-18.7% (-41.0 to 12.2%)	+4.4% (-6.4 to 16.5%)
Chronic kidney disease	39.1 (27.2 to 53.1)	54.0 (39.6 to 72.2)	106.9 (85.3 to 131.7)	166.0 (127.1 to 210.4)	+38.2% (-11.8 to 116.5%)	+97.7% (36.6 to 186.2%)	+55.3% (11.3 to 116.5%)	+324.5% (179.4 to 545.1%)	+3.2% (-1.3 to 8.0%)	+4.6% (2.1 to 7.2%)	+5.6% (1.3 to 10.1%)	+4.4% (3.1 to 5.8%)
Chronic kidney disease due to hypertension	11.7 (8.1 to 16.0)	15.9 (11.7 to 22.0)	32.4 (24.3 to 42.3)	52.2 (38.6 to 72.2)	+36.1% (-14.3 to 116.0%)	+103.2% (33.8 to 208.6%)	+61.0% (6.1 to 144.1%)	+345.4% (180.9 to 606.1%)	+3.1% (-1.6 to 8.0%)	+4.8% (1.9 to 7.8%)	+6.1% (0.7 to 11.8%)	+4.6% (3.1 to 6.1%)
Chronic kidney disease due to glomerulonephritis	3.5 (2.1 to 5.5)	4.9 (3.2 to 7.2)	9.6 (7.0 to 13.2)	14.1 (9.6 to 19.7)	+38.2% (-25.5 to 156.4%)	+94.6% (16.6 to 225.0%)	+47.2% (-8.9 to 138.0%)	+296.4% (119.5 to 615.9%)	+3.2% (-2.9 to 9.8%)	+4.5% (1.0 to 8.1%)	+4.9% (-1.2 to 11.4%)	+4.2% (2.4 to 6.1%)
Chronic kidney disease due to other and unspecified causes	16.7 (11.0 to 22.6)	22.8 (16.0 to 30.7)	44.0 (33.2 to 53.5)	67.1 (48.1 to 87.3)	+36.1% (-16.0 to 120.7%)	+92.6% (28.7 to 188.1%)	+52.3% (4.0 to 123.1%)	+299.7% (151.0 to 536.3%)	+3.1% (-1.8 to 8.2%)	+4.4% (1.6 to 7.3%)	+5.4% (0.5 to 10.5%)	+4.2% (2.8 to 5.7%)
Urinary diseases and male infertility	1.7 (1.4 to 2.1)	2.1 (1.8 to 2.5)	10.7 (8.9 to 12.6)	8.9 (7.5 to 10.3)	+25.3% (-5.6 to 66.4%)	+392.5% (284.4 to 531.0%)	-17.5% (-34.7 to 4.3%)	+410.1% (288.9 to 569.1%)	+2.2% (-0.6 to 5.2%)	+11.2% (9.3 to 13.0%)	-2.4% (-5.2 to 0.5%)	+5.0% (4.2 to 5.9%)
Urinary tract infections and interstitial nephritis	0.5 (0.2 to 0.8)	1.1 (0.4 to 1.6)	3.5 (2.1 to 5.3)	2.6 (1.4 to 4.5)	+107.0% (-9.2 to 371.7%)	+203.8% (40.1 to 558.8%)	-25.6% (-64.2 to 54.4%)	+368.1% (114.0 to 923.9%)	+7.5% (-1.0 to 16.7%)	+7.6% (2.2 to 13.3%)	-3.7% (-12.1 to 5.5%)	+4.7% (2.3 to 7.3%)
Urolithiasis	0.0 (0.0 to 0.0)	0.0 (0.0 to 0.0)	0.0 (0.0 to 0.0)	0.0 (0.0 to 0.0)	+120.5% (-24.7 to 545.8%)	+1 576.8% (495.1 to 4 625.0%)	-53.9% (-83.1 to 25.4%)	+1 606.8% (503.5 to 4 727.0%)	+8.2% (-2.8 to 20.5%)	+20.6% (12.6 to 29.3%)	-9.3% (-19.9 to 2.8%)	+8.9% (5.5 to 12.4%)
Other urinary diseases	1.1 (0.8 to 1.6)	1.0 (0.5 to 1.7)	7.2 (5.6 to 9.0)	6.2 (4.2 to 8.1)	-13.2% (-57.0 to 75.1%)	+604.6% (265.0 to 1 260.4%)	-13.5% (-42.0 to 29.1%)	+429.9% (231.8 to 746.2%)	-1.4% (-8.1 to 5.7%)	+13.9% (9.0 to 19.0%)	-1.8% (-6.6 to 3.2%)	+5.1% (3.7 to 6.6%)
Gynecological diseases	0.0 (0.0 to 0.1)	0.1 (0.0 to 0.2)	0.4 (0.2 to 0.6)	0.6 (0.3 to 1.1)	+33.8% (-55.9 to 305.4%)	+257.9% (39.9 to 815.6%)	+65.2% (-31.1 to 296.0%)	+691.5% (175.9 to 2 170.6%)	+2.9% (-7.9 to 15.0%)	+8.8% (2.2 to 15.9%)	+6.4% (-4.6 to 18.7%)	+6.4% (3.1 to 9.9%)
Uterine fibroids	0.0 (0.0 to 0.0)	0.0 (0.0 to 0.0)	0.1 (0.0 to 0.2)	0.2 (0.1 to 0.5)	+110.6% (-73.2 to 1 550.9%)	+507.2% (49.2 to 2 371.2%)	+99.6% (-32.8 to 492.8%)	+2 454.5% (298.4 to 16 279.1%)	+7.7% (-12.4 to 32.3%)	+12.7% (2.7 to 23.8%)	+9.0% (-4.9 to 24.9%)	+10.3% (4.2 to 16.7%)
Endometriosis	0.0 (0.0 to 0.0)	0.0 (0.0 to 0.0)	0.0 (0.0 to 0.0)	0.0 (0.0 to 0.0)	+115.2% (-94.4 to 8 132.4%)	+307.0% (-87.6 to 13 240.0%)	+149.0% (-93.2 to 8 977.8%)	+2 082.3% (-48.5 to 92 311.1%)	+7.9% (-25.1 to 55.4%)	+9.8% (-13.0 to 38.5%)	+12.0% (-28.5 to 75.6%)	+9.7% (-2.0 to 22.9%)
Genital prolapse	0.0 (0.0 to 0.0)	0.0 (0.0 to 0.0)	0.0 (0.0 to 0.0)	0.0 (0.0 to 0.0)	+17.8% (-86.1 to 899.3%)	+419.7% (-3.7 to 2 704.6%)	-8.9% (-76.0 to 245.6%)	+458.1% (-14.2 to 3 528.8%)	+1.6% (-18.0 to 25.8%)	+11.6% (-0.3 to 24.8%)	-1.2% (-16.4 to 16.7%)	+5.3% (-0.5 to 11.4%)
Other gynecological diseases	0.0 (0.0 to 0.1)	0.0 (0.0 to 0.1)	0.2 (0.1 to 0.4)	0.3 (0.1 to 0.6)	+21.5% (-57.4 to 246.8%)	+175.7% (5.6 to 619.9%)	+50.1% (-42.6 to 292.7%)	+403.6% (76.2 to 1 338.7%)	+1.9% (-8.2 to 13.2%)	+6.9% (0.3 to 14.0%)	+5.2% (-6.7 to 18.6%)	+5.0% (1.7 to 8.4%)
Hemoglobinopathies and hemolytic anemias	1.4 (1.1 to 1.8)	1.3 (1.0 to 1.8)	2.4 (1.9 to 3.2)	2.4 (1.8 to 3.2)	-4.6% (-33.3 to 36.4%)	+81.1% (24.7 to 163.0%)	+0.0% (-32.1 to 47.1%)	+72.8% (19.1 to 150.7%)	-0.5% (-4.0 to 3.1%)	+4.0% (1.4 to 6.6%)	+0.0% (-4.8 to 4.9%)	+1.6% (0.5 to 2.8%)
All causes	1 108.6 (1 070.0 to 1 148.6)	1 327.6 (1 277.8 to 1 381.1)	2 498.9 (2 383.7 to 2 602.6)	3 214.7 (2 989.3 to 3 444.7)	+19.7% (13.6 to 26.2%)	+88.2% (77.4 to 99.5%)	+28.6% (18.3 to 39.8%)	+189.9% (167.8 to 213.8%)	+1.8% (1.2 to 2.3%)	+4.3% (3.8 to 4.7%)	+3.1% (2.1 to 4.2%)	+3.2% (3.0 to 3.5%)
Communicable, maternal, neonatal, and nutritional diseases	195.4 (173.4 to 220.0)	135.8 (121.5 to 156.3)	202.0 (174.8 to 231.6)	263.9 (229.5 to 301.6)	-30.5% (-41.6 to -17.4%)	+48.7% (23.1 to 79.6%)	+30.6% (7.3 to 58.9%)	+35.0% (12.6 to 61.8%)	-3.6% (-5.3 to -1.9%)	+2.6% (1.3 to 3.9%)	+3.3% (0.8 to 5.9%)	+0.9% (0.3 to 1.4%)
Tuberculosis	24.8 (15.9 to 34.4)	19.3 (13.3 to 26.7)	21.2 (15.0 to 31.8)	16.5 (11.9 to 23.2)	-22.3% (-53.8 to 30.8%)	+9.7% (-34.3 to 83.1%)	-21.9% (-52.8 to 29.1%)	-33.4% (-60.0 to 11.0%)	-2.5% (-7.5 to 2.7%)	+0.6% (-2.8 to 4.1%)	-3.1% (-9.0 to 3.2%)	-1.3% (-2.8 to 0.3%)
HIV/AIDS	1.0 (0.8 to 1.2)	1.5 (1.2 to 2.0)	5.3 (4.2 to 6.5)	4.7 (3.5 to 6.0)	+51.2% (7.9 to 111.8%)	+244.7% (147.8 to 379.4%)	-11.5% (-37.8 to 26.0%)	+361.7% (222.2 to 561.4%)	+4.2% (0.7 to 7.7%)	+8.6% (6.2 to 11.0%)	-1.6% (-5.8 to 2.9%)	+4.7% (3.6 to 5.8%)
HIV/AIDS resulting in other diseases	0.8 (0.6 to 1.1)	1.4 (1.0 to 1.8)	5.1 (4.0 to 6.3)	4.6 (3.4 to 5.9)	+67.5% (13.3 to 147.7%)	+264.0% (156.9 to 415.7%)	-10.8% (-37.8 to 27.9%)	+444.2% (264.1 to 713.2%)	+5.2% (1.2 to 9.4%)	+8.9% (6.4 to 11.5%)	-1.5% (-5.8 to 3.1%)	+5.2% (3.9 to 6.5%)
Diarrheal diseases	6.6 (4.2 to 10.0)	3.8 (2.6 to 5.8)	4.2 (3.0 to 6.0)	3.8 (2.5 to 5.9)	-41.8% (-67.9 to 5.6%)	+8.9% (-36.0 to 85.2%)	-8.5% (-47.0 to 58.0%)	-41.9% (-68.4 to 6.7%)	-5.3% (-10.8 to 0.5%)	+0.5% (-3.0 to 4.1%)	-1.1% (-7.7 to 5.8%)	-1.7% (-3.5 to 0.1%)
Typhoid fever	1.5 (0.5 to 3.4)	0.7 (0.2 to 1.7)	0.8 (0.2 to 1.8)	0.6 (0.1 to 1.2)	-50.6% (-86.9 to 85.2%)	+14.2% (-70.1 to 336.4%)	-31.6% (-83.0 to 174.7%)	-61.4% (-90.2 to 52.3%)	-6.9% (-18.4 to 6.3%)	+0.8% (-7.8 to 10.3%)	-4.7% (-19.9 to 13.4%)	-2.9% (-6.8 to 1.2%)
Paratyphoid fever	0.1 (0.0 to 0.4)	0.0 (0.0 to 0.2)	0.0 (0.0 to 0.2)	0.0 (0.0 to 0.1)	-51.5% (-89.2 to 116.6%)	-1.9% (-77.9 to 334.1%)	-29.7% (-84.2 to 211.4%)	-66.5% (-92.5 to 49.5%)	-7.0% (-19.9 to 8.0%)	-0.2% (-9.6 to 10.2%)	-4.4% (-20.6 to 15.2%)	-3.3% (-7.6 to 1.2%)
Other intestinal infectious diseases	0.0 (0.0 to 0.0)	0.0 (0.0 to 0.0)	0.0 (0.0 to 0.0)	0.0 (0.0 to 0.1)	+10.9% (-44.5 to 121.3%)	+92.1% (-1.9 to 276.5%)	+24.2% (-40.4 to 158.7%)	+164.8% (25.0 to 461.0%)	+1.0% (-5.8 to 8.2%)	+4.4% (-0.2 to 9.2%)	+2.7% (-6.3 to 12.6%)	+2.9% (0.6 to 5.3%)
Lower respiratory infections	38.2 (30.1 to 48.1)	33.0 (25.7 to 42.6)	81.5 (60.3 to 105.9)	113.6 (87.4 to 144.8)	-13.6% (-38.8 to 22.0%)	+146.6% (68.9 to 260.0%)	+39.3% (-4.6 to 103.2%)	+197.1% (110.7 to 319.0%)	-1.5% (-4.8 to 2.0%)	+6.2% (3.5 to 8.9%)	+4.2% (-0.6 to 9.2%)	+3.3% (2.2 to 4.4%)
Upper respiratory infections	0.0 (0.0 to 0.1)	0.0 (0.0 to 0.1)	0.3 (0.1 to 0.5)	0.5 (0.0 to 1.1)	+9.2% (-94.5 to 2 050.1%)	+1 365.0% (98.1 to 10 734.5%)	+47.3% (-67.5 to 566.7%)	+2 257.2% (62.4 to 34 113.4%)	+0.8% (-25.2 to 35.9%)	+19.5% (4.6 to 36.6%)	+4.9% (-13.1 to 26.7%)	+10.0% (1.4 to 19.3%)
Other malignant neoplasms	2.8 (2.1 to 3.8)	3.0 (2.3 to 3.7)	8.1 (6.6 to 10.1)	9.3 (7.1 to 11.4)	+5.5% (-27.0 to 52.6%)	+172.2% (97.5 to 275.1%)	+14.3% (-16.6 to 56.7%)	+228.7% (128.4 to 373.1%)	+0.5% (-3.1 to 4.3%)	+6.9% (4.6 to 9.2%)	+1.6% (-2.3 to 5.7%)	+3.6% (2.5 to 4.8%)
Other neoplasms	0.5 (0.3 to 0.8)	0.7 (0.5 to 1.3)	2.3 (1.4 to 3.7)	3.9 (2.2 to 5.3)	+35.1% (-31.1 to 164.9%)	+205.1% (55.3 to 499.2%)	+64.8% (-11.4 to 206.3%)	+579.8% (266.4 to 1 161.3%)	+3.0% (-3.7 to 10.2%)	+7.7% (2.9 to 12.6%)	+6.4% (-1.5 to 15.0%)	+5.9% (4.0 to 7.9%)
Cardiovascular diseases	338.3 (277.0 to 400.3)	441.0 (394.4 to 496.9)	632.2 (522.7 to 728.3)	1 015.2 (838.2 to 1 183.0)	+30.3% (4.8 to 61.9%)	+43.3% (17.1 to 75.4%)	+60.5% (26.4 to 103.9%)	+200.0% (133.2 to 286.0%)	+2.6% (0.4 to 4.9%)	+2.4% (1.0 to 3.8%)	+6.0% (2.9 to 9.3%)	+3.3% (2.5 to 4.1%)
Rheumatic heart disease	5.1 (2.9 to 8.1)	4.9 (3.2 to 7.3)	7.2 (4.8 to 10.8)	9.1 (5.3 to 13.6)	-4.5% (-49.7 to 81.3%)	+47.3% (-16.7 to 160.3%)	+26.4% (-32.0 to 135.0%)	+77.9% (-10.4 to 253.4%)	-0.5% (-6.7 to 6.1%)	+2.6% (-1.3 to 6.5%)	+2.9% (-4.8 to 11.2%)	+1.7% (-0.4 to 3.8%)
Acute myeloid leukemia	4.6 (3.0 to 6.8)	6.4 (4.2 to 8.6)	16.1 (11.7 to 22.4)	18.1 (12.8 to 24.2)	+39.8% (-18.3 to 139.2%)	+150.5% (55.2 to 304.3%)	+12.4% (-28.8 to 77.3%)	+293.9% (135.0 to 560.2%)	+3.4% (-2.0 to 9.1%)	+6.3% (2.9 to 9.7%)	+1.4% (-4.2 to 7.4%)	+4.2% (2.6 to 5.8%)
Chronic myeloid leukemia	1.5 (0.8 to 2.5)	1.8 (0.9 to 2.9)	2.6 (1.4 to 4.4)	2.4 (1.3 to 4.1)	+14.5% (-49.4 to 158.6%)	+45.6% (-34.3 to 222.4%)	-8.3% (-58.1 to 100.6%)	+52.9% (-31.6 to 241.6%)	+1.3% (-6.6 to 9.9%)	+2.5% (-2.8 to 8.1%)	-1.1% (-10.3 to 9.0%)	+1.2% (-1.2 to 3.7%)
Non-melanoma skin cancer (squamous-cell carcinoma)	0.1 (0.0 to 0.2)	0.1 (0.1 to 0.2)	0.8 (0.5 to 1.1)	1.3 (0.7 to 1.9)	+24.2% (-34.5 to 135.3%)	+388.9% (171.7 to 779.8%)	+65.8% (-10.5 to 207.1%)	+907.2% (417.6 to 1 859.8%)	+2.1% (-4.2 to 8.9%)	+11.1% (6.8 to 15.6%)	+6.5% (-1.4 to 15.0%)	+7.2% (5.1 to 9.4%)
Police conflict and executions	0.0 (0.0 to 0.1)	0.0 (0.0 to 0.2)	0.2 (0.0 to 0.4)	0.2 (0.0 to 0.5)	+30.1% (-87.7 to 1 272.4%)	+121.6% (-66.1 to 1 347.8%)	+29.6% (-64.0 to 366.4%)	+273.8% (-45.0 to 2 437.2%)	+2.6% (-18.9 to 29.9%)	+5.4% (-7.0 to 19.5%)	+3.2% (-12.0 to 21.2%)	+4.0% (-1.8 to 10.2%)
Drug-susceptible tuberculosis	24.7 (15.7 to 34.3)	18.8 (13.1 to 26.0)	20.3 (14.3 to 30.3)	15.7 (11.2 to 22.1)	-23.8% (-54.6 to 28.0%)	+7.8% (-35.0 to 78.8%)	-22.4% (-53.2 to 28.5%)	-36.2% (-62.0 to 7.1%)	-2.7% (-7.6 to 2.5%)	+0.5% (-2.9 to 3.9%)	-3.2% (-9.1 to 3.1%)	-1.4% (-2.9 to 0.2%)
Zika virus	0.0 (0.0 to 0.0)	0.0 (0.0 to 0.0)	0.0 (0.0 to 0.0)	0.0 (0.0 to 0.0)	N/A	N/A	N/A	N/A	N/A	N/A	N/A	N/A
Alcoholic cardiomyopathy	0.0 (0.0 to 0.2)	0.1 (0.0 to 0.3)	0.1 (0.0 to 0.4)	0.1 (0.0 to 0.5)	+109.1% (-66.3 to 1 196.3%)	+22.3% (-75.3 to 504.5%)	+0.6% (-82.5 to 477.3%)	+157.5% (-63.6 to 1 721.2%)	+7.6% (-10.3 to 29.2%)	+1.3% (-8.9 to 12.7%)	+0.0% (-19.6 to 24.5%)	+2.9% (-3.1 to 9.1%)
Electrocution	3.5 (1.4 to 11.0)	2.8 (1.0 to 9.9)	13.8 (4.3 to 22.9)	15.6 (3.3 to 28.1)	-21.1% (-82.9 to 263.1%)	+390.2% (20.8 to 1 889.0%)	+12.7% (-70.8 to 335.2%)	+336.5% (-0.7 to 1 818.3%)	-2.4% (-16.2 to 13.7%)	+11.1% (1.2 to 22.0%)	+1.5% (-14.3 to 20.1%)	+4.5% (-0.1 to 9.3%)
Myocarditis	0.4 (0.1 to 1.1)	0.4 (0.1 to 1.0)	0.8 (0.3 to 1.6)	1.1 (0.3 to 2.6)	-2.8% (-78.4 to 336.4%)	+103.9% (-44.8 to 652.4%)	+36.4% (-63.0 to 402.7%)	+170.5% (-39.7 to 1 112.7%)	-0.3% (-14.2 to 15.8%)	+4.8% (-3.9 to 14.4%)	+3.9% (-11.7 to 22.3%)	+3.0% (-1.6 to 7.8%)
Other leukemia	0.8 (0.3 to 1.4)	0.8 (0.4 to 1.4)	1.8 (0.8 to 3.1)	1.6 (0.7 to 2.8)	+6.5% (-59.6 to 180.9%)	+114.2% (-13.6 to 431.2%)	-10.9% (-64.9 to 126.0%)	+103.5% (-24.5 to 448.1%)	+0.6% (-8.7 to 10.8%)	+5.2% (-1.0 to 11.7%)	-1.5% (-12.3 to 10.7%)	+2.1% (-0.9 to 5.2%)
Other cardiomyopathy	7.0 (3.3 to 11.5)	8.7 (4.8 to 13.5)	9.7 (6.2 to 13.9)	12.6 (6.7 to 21.8)	+24.9% (-44.0 to 178.8%)	+10.6% (-42.4 to 112.3%)	+30.3% (-36.2 to 166.2%)	+80.3% (-23.3 to 323.6%)	+2.2% (-5.7 to 10.7%)	+0.6% (-3.7 to 5.1%)	+3.3% (-5.5 to 13.0%)	+1.8% (-0.8 to 4.4%)
Conflict and terrorism	0.0 (0.0 to 0.0)	0.0 (0.0 to 0.0)	0.0 (0.0 to 0.0)	0.0 (0.0 to 0.0)	N/A	N/A	N/A	N/A	N/A	N/A	N/A	N/A
Multidrug-resistant tuberculosis without extensive drug resistance	0.1 (0.0 to 0.4)	0.4 (0.1 to 1.2)	0.7 (0.2 to 2.0)	0.7 (0.1 to 2.2)	+304.8% (-57.4 to 3 747.3%)	+79.7% (-65.7 to 840.0%)	-10.5% (-84.8 to 426.0%)	+551.8% (-37.2 to 6 655.8%)	+15.0% (-8.2 to 44.0%)	+3.9% (-6.9 to 16.1%)	-1.4% (-21.0 to 23.0%)	+5.8% (-1.4 to 13.6%)
Extensively drug-resistant tuberculosis	0.0 (0.0 to 0.0)	0.0 (0.0 to 0.0)	0.0 (0.0 to 0.1)	0.0 (0.0 to 0.1)	N/A	+425.0% (-10.9 to 2 993.9%)	+22.5% (-81.6 to 715.5%)	N/A	N/A	+11.6% (-0.8 to 25.7%)	+2.5% (-19.1 to 29.9%)	N/A
HIV/AIDS - Drug-susceptible Tuberculosis	0.1 (0.0 to 0.2)	0.1 (0.0 to 0.2)	0.1 (0.0 to 0.2)	0.1 (0.0 to 0.1)	-28.4% (-68.7 to 63.7%)	+31.4% (-42.1 to 198.4%)	-31.4% (-69.4 to 54.0%)	-35.4% (-71.4 to 46.1%)	-3.3% (-11.0 to 5.0%)	+1.8% (-3.6 to 7.5%)	-4.6% (-13.8 to 5.5%)	-1.4% (-3.8 to 1.1%)
HIV/AIDS - Multidrug-resistant Tuberculosis without extensive drug resistance	0.0 (0.0 to 0.0)	0.0 (0.0 to 0.0)	0.0 (0.0 to 0.0)	0.0 (0.0 to 0.0)	+280.4% (-65.3 to 4 060.7%)	+118.7% (-64.8 to 1 256.1%)	-20.8% (-89.0 to 465.9%)	+559.4% (-46.0 to 7 949.3%)	+14.2% (-10.1 to 45.1%)	+5.3% (-6.8 to 18.9%)	-2.9% (-24.1 to 24.1%)	+5.8% (-1.9 to 14.2%)
HIV/AIDS - Extensively drug-resistant Tuberculosis	0.0 (0.0 to 0.0)	0.0 (0.0 to 0.0)	0.0 (0.0 to 0.0)	0.0 (0.0 to 0.0)	N/A	+541.0% (-3.8 to 4 169.7%)	+8.3% (-85.5 to 708.4%)	N/A	N/A	+13.1% (-0.3 to 28.4%)	+1.0% (-21.5 to 29.8%)	N/A
HIV/AIDS and sexually transmitted infections	2.5 (1.6 to 4.3)	2.7 (1.8 to 3.9)	7.9 (5.8 to 10.9)	7.3 (5.2 to 10.2)	+6.4% (-43.0 to 98.4%)	+189.0% (76.9 to 372.2%)	-7.6% (-41.7 to 46.6%)	+184.5% (56.2 to 418.3%)	+0.6% (-5.5 to 7.0%)	+7.3% (3.8 to 10.9%)	-1.0% (-6.6 to 4.9%)	+3.2% (1.3 to 5.1%)
Respiratory infections and tuberculosis	63.1 (49.1 to 79.2)	52.4 (41.6 to 66.6)	103.1 (79.6 to 128.1)	177.8 (146.4 to 210.4)	-17.0% (-40.7 to 16.1%)	+96.7% (40.7 to 174.9%)	+72.4% (27.8 to 132.4%)	+181.7% (108.7 to 280.3%)	-1.9% (-5.1 to 1.5%)	+4.6% (2.3 to 6.9%)	+7.0% (3.1 to 11.1%)	+3.1% (2.2 to 4.1%)
Other non-Hodgkin lymphoma	3.1 (2.4 to 4.0)	5.1 (4.0 to 6.7)	17.0 (13.8 to 21.4)	20.1 (15.4 to 25.6)	+59.9% (11.4 to 129.5%)	+233.2% (137.3 to 367.7%)	+18.5% (-15.3 to 65.8%)	+531.7% (341.6 to 803.8%)	+4.8% (1.0 to 8.6%)	+8.3% (5.9 to 10.8%)	+2.1% (-2.1 to 6.5%)	+5.7% (4.6 to 6.8%)
Eye cancer	0.0 (0.0 to 0.1)	0.0 (0.0 to 0.1)	0.2 (0.1 to 0.3)	0.2 (0.1 to 0.3)	+15.3% (-57.1 to 209.9%)	+280.6% (54.1 to 840.1%)	-1.1% (-50.8 to 98.7%)	+334.3% (94.3 to 870.5%)	+1.4% (-8.2 to 11.9%)	+9.3% (2.9 to 16.1%)	-0.2% (-8.5 to 8.9%)	+4.5% (2.0 to 7.1%)
Retinoblastoma	0.0 (0.0 to 0.0)	0.0 (0.0 to 0.0)	0.0 (0.0 to 0.0)	0.0 (0.0 to 0.0)	-79.3% (-96.7 to 29.8%)	+164.6% (-31.1 to 915.7%)	-50.9% (-83.1 to 42.6%)	-73.0% (-94.8 to 39.1%)	-14.6% (-28.9 to 2.6%)	+6.7% (-2.5 to 16.7%)	-8.5% (-20.0 to 4.5%)	-3.9% (-8.6 to 1.0%)
Other eye cancers	0.0 (0.0 to 0.1)	0.0 (0.0 to 0.1)	0.2 (0.1 to 0.3)	0.2 (0.1 to 0.3)	+15.7% (-57.1 to 212.0%)	+280.7% (54.0 to 840.9%)	-1.1% (-50.8 to 98.9%)	+336.3% (94.6 to 878.2%)	+1.4% (-8.2 to 12.0%)	+9.3% (2.9 to 16.1%)	-0.2% (-8.5 to 8.9%)	+4.5% (2.0 to 7.1%)
Soft tissue and other extraosseous sarcomas	0.5 (0.3 to 0.7)	0.6 (0.4 to 0.9)	2.0 (1.3 to 2.8)	2.8 (1.7 to 3.9)	+25.6% (-26.4 to 114.1%)	+210.1% (88.2 to 410.8%)	+38.1% (-19.0 to 135.3%)	+438.1% (205.7 to 846.9%)	+2.3% (-3.1 to 7.9%)	+7.8% (4.3 to 11.4%)	+4.1% (-2.6 to 11.2%)	+5.2% (3.4 to 7.0%)
Enteric infections	8.5 (5.4 to 11.8)	4.8 (3.2 to 6.9)	5.6 (4.1 to 7.6)	5.0 (3.6 to 7.1)	-43.0% (-66.8 to -2.1%)	+15.1% (-29.0 to 86.3%)	-10.7% (-43.3 to 40.8%)	-41.3% (-65.0 to -1.7%)	-5.5% (-10.5 to -0.3%)	+0.9% (-2.3 to 4.2%)	-1.4% (-6.9 to 4.3%)	-1.7% (-3.2 to -0.1%)
Typhoid and paratyphoid	1.7 (0.5 to 3.8)	0.8 (0.3 to 1.9)	0.9 (0.3 to 2.0)	0.6 (0.1 to 1.3)	-50.7% (-86.9 to 84.9%)	+12.6% (-70.0 to 321.4%)	-31.4% (-82.3 to 165.1%)	-61.9% (-90.2 to 47.5%)	-6.9% (-18.4 to 6.3%)	+0.7% (-7.7 to 10.0%)	-4.7% (-19.5 to 12.9%)	-2.9% (-6.8 to 1.1%)
Invasive Non-typhoidal Salmonella (iNTS)	0.1 (0.0 to 0.1)	0.1 (0.0 to 0.1)	0.3 (0.2 to 0.5)	0.4 (0.2 to 0.6)	-8.5% (-54.7 to 84.9%)	+227.7% (56.1 to 588.0%)	+14.4% (-45.9 to 141.9%)	+243.3% (68.6 to 599.0%)	-0.9% (-7.7 to 6.3%)	+8.2% (3.0 to 13.7%)	+1.7% (-7.4 to 11.6%)	+3.8% (1.5 to 6.0%)
Ischemic heart disease	223.4 (178.6 to 272.5)	299.2 (255.6 to 348.4)	411.2 (329.2 to 487.8)	718.9 (592.1 to 846.9)	+33.9% (3.0 to 74.0%)	+37.4% (7.0 to 76.5%)	+74.8% (33.9 to 128.0%)	+221.7% (143.9 to 324.4%)	+2.9% (0.3 to 5.6%)	+2.1% (0.4 to 3.8%)	+7.2% (3.7 to 10.8%)	+3.6% (2.7 to 4.4%)
Stroke	77.0 (54.4 to 103.5)	93.9 (71.8 to 120.8)	132.3 (100.1 to 167.8)	161.0 (112.9 to 238.2)	+21.8% (-19.5 to 84.1%)	+40.9% (-2.4 to 103.4%)	+21.6% (-22.8 to 91.4%)	+108.8% (27.6 to 241.7%)	+1.9% (-2.2 to 6.2%)	+2.3% (-0.2 to 4.8%)	+2.4% (-3.2 to 8.4%)	+2.2% (0.7 to 3.7%)
Ischemic stroke	30.2 (20.2 to 41.9)	37.0 (27.3 to 49.8)	61.0 (45.4 to 78.4)	82.1 (53.8 to 118.3)	+22.5% (-23.6 to 96.3%)	+64.6% (9.7 to 147.0%)	+34.5% (-16.7 to 117.1%)	+171.3% (58.7 to 363.8%)	+2.0% (-2.7 to 6.9%)	+3.3% (0.6 to 6.2%)	+3.7% (-2.3 to 10.1%)	+3.0% (1.4 to 4.7%)
Intracerebral hemorrhage	41.7 (26.8 to 57.7)	49.5 (35.6 to 67.0)	54.5 (37.5 to 76.3)	57.7 (34.5 to 99.1)	+18.8% (-27.6 to 95.1%)	+9.9% (-31.7 to 76.8%)	+5.9% (-43.9 to 100.0%)	+38.4% (-27.9 to 165.5%)	+1.7% (-3.2 to 6.9%)	+0.6% (-2.6 to 3.8%)	+0.7% (-7.0 to 9.0%)	+0.9% (-1.0 to 3.0%)
Subarachnoid hemorrhage	5.0 (2.3 to 9.1)	7.2 (4.3 to 10.8)	16.8 (11.8 to 24.1)	21.1 (12.0 to 33.3)	+41.9% (-36.9 to 218.8%)	+132.4% (30.5 to 313.8%)	+25.6% (-32.5 to 133.8%)	+314.6% (78.7 to 861.7%)	+3.5% (-4.5 to 12.2%)	+5.7% (1.7 to 9.9%)	+2.8% (-4.8 to 11.2%)	+4.4% (1.7 to 7.0%)
Hypertensive heart disease	14.8 (9.2 to 22.0)	19.1 (12.9 to 25.4)	40.4 (27.5 to 54.4)	65.0 (40.5 to 95.9)	+28.2% (-26.0 to 122.2%)	+111.8% (31.1 to 242.3%)	+60.7% (-7.1 to 178.2%)	+337.0% (137.3 to 704.6%)	+2.5% (-3.0 to 8.3%)	+5.1% (1.8 to 8.5%)	+6.1% (-1.0 to 13.6%)	+4.5% (2.6 to 6.5%)
Cardiomyopathy and myocarditis	7.5 (4.0 to 12.2)	9.3 (5.5 to 14.0)	10.7 (7.0 to 15.0)	13.9 (7.9 to 23.8)	+23.9% (-40.2 to 156.5%)	+15.1% (-36.7 to 109.2%)	+30.5% (-32.9 to 153.6%)	+86.1% (-15.0 to 307.6%)	+2.1% (-5.1 to 9.8%)	+0.9% (-3.1 to 5.0%)	+3.3% (-4.9 to 12.3%)	+1.9% (-0.5 to 4.3%)
Atrial fibrillation and flutter	1.8 (1.3 to 2.5)	2.6 (1.9 to 3.4)	7.2 (5.3 to 9.4)	14.5 (9.7 to 21.1)	+43.4% (-4.9 to 116.3%)	+175.5% (85.0 to 310.2%)	+99.7% (23.1 to 223.9%)	+689.8% (382.0 to 1 194.0%)	+3.6% (-0.5 to 8.0%)	+6.9% (4.1 to 9.8%)	+9.0% (2.6 to 15.8%)	+6.4% (4.8 to 8.0%)
Aortic aneurysm	1.0 (0.6 to 1.5)	1.7 (1.1 to 2.5)	3.5 (2.2 to 5.2)	5.8 (3.7 to 9.1)	+72.0% (-7.2 to 218.5%)	+102.9% (12.0 to 267.3%)	+64.2% (-11.3 to 203.9%)	+473.1% (203.0 to 984.2%)	+5.5% (-0.8 to 12.2%)	+4.8% (0.7 to 9.0%)	+6.3% (-1.5 to 14.9%)	+5.4% (3.4 to 7.4%)
Lower extremity peripheral arterial disease	0.3 (0.1 to 0.5)	0.4 (0.3 to 0.7)	0.9 (0.6 to 1.4)	1.5 (0.9 to 2.2)	+57.8% (-18.0 to 203.8%)	+103.4% (12.9 to 266.5%)	+50.5% (-17.2 to 173.6%)	+383.5% (149.2 to 837.9%)	+4.6% (-2.0 to 11.7%)	+4.8% (0.8 to 9.0%)	+5.2% (-2.4 to 13.4%)	+4.8% (2.8 to 7.0%)
Endocarditis	0.5 (0.3 to 0.8)	0.7 (0.4 to 1.0)	1.8 (1.1 to 2.8)	2.4 (1.2 to 4.3)	+29.9% (-32.2 to 148.9%)	+159.1% (41.4 to 374.6%)	+32.9% (-38.4 to 186.6%)	+347.9% (100.5 to 900.6%)	+2.6% (-3.9 to 9.5%)	+6.5% (2.3 to 10.9%)	+3.6% (-5.9 to 14.0%)	+4.6% (2.1 to 7.2%)
Non-rheumatic valvular heart disease	1.7 (1.0 to 2.6)	2.7 (1.7 to 3.9)	5.8 (3.5 to 8.7)	8.3 (4.3 to 15.1)	+53.2% (-16.4 to 180.8%)	+114.1% (17.2 to 291.1%)	+43.7% (-33.3 to 209.8%)	+371.8% (118.3 to 919.5%)	+4.3% (-1.8 to 10.8%)	+5.2% (1.0 to 9.5%)	+4.6% (-5.0 to 15.1%)	+4.8% (2.3 to 7.2%)
Other cardiovascular and circulatory diseases	4.2 (2.8 to 6.2)	5.7 (3.9 to 7.7)	9.6 (6.4 to 14.0)	13.2 (8.3 to 21.3)	+34.9% (-19.7 to 126.4%)	+67.6% (0.5 to 179.5%)	+37.7% (-25.0 to 152.6%)	+211.5% (68.8 to 474.8%)	+3.0% (-2.2 to 8.5%)	+3.5% (0.0 to 7.0%)	+4.0% (-3.6 to 12.2%)	+3.5% (1.6 to 5.4%)
Chronic respiratory diseases	23.3 (14.4 to 32.0)	29.0 (21.0 to 36.8)	52.8 (43.0 to 65.0)	67.7 (46.2 to 99.9)	+24.6% (-23.4 to 102.6%)	+81.5% (28.1 to 157.1%)	+28.3% (-17.1 to 98.6%)	+190.2% (66.9 to 404.7%)	+2.2% (-2.7 to 7.3%)	+4.0% (1.6 to 6.4%)	+3.1% (-2.4 to 8.9%)	+3.2% (1.5 to 5.0%)
Chronic obstructive pulmonary disease	14.1 (8.4 to 19.7)	18.1 (13.0 to 23.5)	34.0 (26.7 to 42.7)	42.6 (28.2 to 67.0)	+28.6% (-23.3 to 115.4%)	+87.7% (28.8 to 173.6%)	+25.0% (-23.6 to 104.4%)	+201.9% (64.8 to 453.1%)	+2.5% (-2.7 to 7.9%)	+4.2% (1.7 to 6.9%)	+2.8% (-3.3 to 9.3%)	+3.4% (1.5 to 5.3%)
Pneumoconiosis	0.0 (0.0 to 0.0)	0.0 (0.0 to 0.0)	0.1 (0.1 to 0.3)	0.5 (0.2 to 1.1)	+25.4% (-51.0 to 220.4%)	+461.4% (137.8 to 1 225.5%)	+174.3% (1.8 to 638.9%)	+1 831.8% (569.1 to 5 476.7%)	+2.2% (-6.9 to 12.3%)	+12.1% (5.9 to 18.8%)	+13.4% (0.2 to 28.4%)	+9.3% (5.9 to 12.9%)
Silicosis	0.0 (0.0 to 0.0)	0.0 (0.0 to 0.0)	0.0 (0.0 to 0.0)	0.0 (0.0 to 0.1)	+4.9% (-70.2 to 268.7%)	+149.8% (-21.2 to 691.6%)	+94.5% (-46.8 to 611.5%)	+410.3% (27.2 to 1 947.4%)	+0.4% (-11.4 to 13.9%)	+6.2% (-1.6 to 14.7%)	+8.6% (-7.6 to 27.7%)	+5.0% (0.7 to 9.5%)
Asbestosis	0.0 (0.0 to 0.0)	0.0 (0.0 to 0.0)	0.0 (0.0 to 0.0)	0.0 (0.0 to 0.1)	-22.5% (-72.6 to 119.0%)	+121.7% (-20.6 to 518.8%)	+128.3% (-43.0 to 814.3%)	+292.5% (-2.9 to 1 485.9%)	-2.6% (-12.2 to 8.1%)	+5.4% (-1.6 to 12.9%)	+10.8% (-6.8 to 31.8%)	+4.2% (-0.1 to 8.7%)
Coal workers pneumoconiosis	0.0 (0.0 to 0.0)	0.0 (0.0 to 0.0)	0.0 (0.0 to 0.0)	0.0 (0.0 to 0.1)	+10.4% (-76.3 to 413.0%)	+111.0% (-44.8 to 705.8%)	+215.8% (-50.6 to 1 917.9%)	+636.6% (-0.4 to 5 346.9%)	+1.0% (-13.4 to 17.7%)	+5.1% (-3.9 to 14.9%)	+15.4% (-8.5 to 45.5%)	+6.2% (-0.1 to 12.8%)
Other pneumoconiosis	0.0 (0.0 to 0.0)	0.0 (0.0 to 0.0)	0.1 (0.0 to 0.2)	0.4 (0.1 to 0.8)	+179.9% (-33.7 to 1 082.2%)	+997.1% (257.2 to 3 269.2%)	+190.1% (-2.9 to 767.0%)	+8 812.7% (2 055.8 to 36 748.0%)	+10.8% (-4.1 to 28.0%)	+17.3% (8.8 to 26.4%)	+14.2% (-0.4 to 30.9%)	+14.5% (9.7 to 19.6%)
Asthma	6.9 (2.7 to 11.5)	8.4 (3.8 to 13.0)	10.0 (6.7 to 13.9)	13.0 (7.2 to 23.2)	+20.7% (-52.9 to 209.1%)	+18.7% (-41.5 to 140.7%)	+30.5% (-34.4 to 159.8%)	+87.1% (-26.0 to 372.5%)	+1.9% (-7.3 to 11.9%)	+1.1% (-3.6 to 6.0%)	+3.3% (-5.2 to 12.6%)	+1.9% (-1.0 to 4.8%)
Maternal disorders	1.3 (1.0 to 1.7)	2.1 (1.7 to 2.8)	4.0 (2.9 to 4.8)	2.4 (1.7 to 3.3)	+55.4% (9.9 to 119.7%)	+87.0% (31.9 to 165.0%)	-39.1% (-59.9 to -7.7%)	+77.1% (17.1 to 167.8%)	+4.5% (0.9 to 8.1%)	+4.2% (1.8 to 6.7%)	-6.1% (-10.8 to -1.0%)	+1.7% (0.4 to 3.0%)
Maternal hemorrhage	0.1 (0.0 to 0.2)	0.2 (0.1 to 0.3)	0.1 (0.1 to 0.3)	0.1 (0.0 to 0.1)	+31.1% (-32.3 to 153.9%)	-1.3% (-49.7 to 93.5%)	-49.2% (-76.2 to 8.3%)	-34.2% (-68.8 to 38.7%)	+2.7% (-3.9 to 9.7%)	-0.1% (-4.5 to 4.5%)	-8.2% (-16.4 to 1.0%)	-1.3% (-3.5 to 0.9%)
Maternal sepsis and other maternal infections	0.0 (0.0 to 0.0)	0.0 (0.0 to 0.1)	0.0 (0.0 to 0.1)	0.0 (0.0 to 0.0)	+55.2% (-17.0 to 190.0%)	+9.2% (-43.6 to 111.3%)	-56.5% (-78.5 to -12.2%)	-26.2% (-62.3 to 44.2%)	+4.4% (-1.9 to 11.2%)	+0.5% (-3.8 to 5.1%)	-9.9% (-17.5 to -1.7%)	-1.0% (-3.0 to 1.1%)
Maternal hypertensive disorders	0.1 (0.0 to 0.1)	0.1 (0.1 to 0.2)	0.2 (0.1 to 0.2)	0.1 (0.0 to 0.1)	+59.5% (-3.9 to 164.5%)	+4.3% (-38.3 to 76.1%)	-50.3% (-72.0 to -11.8%)	-17.2% (-52.5 to 44.5%)	+4.7% (-0.4 to 10.2%)	+0.2% (-3.2 to 3.8%)	-8.4% (-14.7 to -1.6%)	-0.6% (-2.3 to 1.1%)
Maternal obstructed labor and uterine rupture	0.2 (0.1 to 0.3)	0.1 (0.1 to 0.3)	0.2 (0.1 to 0.3)	0.0 (0.0 to 0.0)	-7.3% (-54.7 to 89.5%)	+16.7% (-46.4 to 154.2%)	-74.3% (-89.1 to -39.5%)	-72.1% (-87.5 to -38.1%)	-0.8% (-7.7 to 6.6%)	+1.0% (-4.1 to 6.4%)	-15.6% (-24.2 to -6.1%)	-3.8% (-6.1 to -1.5%)
Ectopic pregnancy	0.0 (0.0 to 0.0)	0.0 (0.0 to 0.0)	0.0 (0.0 to 0.0)	0.0 (0.0 to 0.0)	+101.2% (2.5 to 295.0%)	+141.3% (21.0 to 380.9%)	-51.2% (-76.0 to -1.1%)	+137.0% (18.6 to 373.7%)	+7.2% (0.2 to 14.7%)	+6.0% (1.2 to 11.0%)	-8.6% (-16.4 to -0.2%)	+2.6% (0.5 to 4.8%)
Indirect maternal deaths	0.2 (0.1 to 0.4)	0.3 (0.2 to 0.5)	0.6 (0.3 to 1.0)	0.5 (0.3 to 0.8)	+34.0% (-31.6 to 162.3%)	+93.3% (-2.6 to 283.6%)	-25.4% (-62.8 to 49.5%)	+93.3% (-2.2 to 282.3%)	+2.9% (-3.8 to 10.1%)	+4.4% (-0.2 to 9.3%)	-3.6% (-11.7 to 5.1%)	+2.0% (-0.1 to 4.1%)
Late maternal deaths	0.1 (0.0 to 0.1)	0.2 (0.1 to 0.3)	1.0 (0.7 to 1.4)	0.8 (0.5 to 1.2)	+112.4% (28.1 to 252.0%)	+382.3% (199.6 to 676.6%)	-22.2% (-53.0 to 28.7%)	+697.6% (369.1 to 1 256.1%)	+7.8% (2.5 to 13.4%)	+11.0% (7.5 to 14.6%)	-3.1% (-9.0 to 3.2%)	+6.4% (4.7 to 8.2%)
Neonatal disorders	85.4 (74.0 to 98.3)	54.1 (47.2 to 61.0)	62.7 (55.8 to 70.5)	53.4 (42.7 to 67.0)	-36.7% (-47.7 to -23.3%)	+15.9% (-2.6 to 37.8%)	-14.8% (-34.0 to 9.8%)	-37.5% (-52.1 to -18.3%)	-4.5% (-6.3 to -2.7%)	+0.9% (-0.2 to 2.1%)	-2.0% (-5.1 to 1.1%)	-1.5% (-2.3 to -0.7%)
Neonatal preterm birth	72.8 (61.4 to 84.5)	45.1 (38.6 to 51.3)	51.1 (44.9 to 57.8)	42.0 (33.0 to 53.0)	-38.1% (-50.0 to -23.3%)	+13.3% (-6.3 to 37.1%)	-17.8% (-37.2 to 7.5%)	-42.3% (-56.6 to -23.1%)	-4.7% (-6.7 to -2.7%)	+0.8% (-0.5 to 2.1%)	-2.5% (-5.7 to 0.9%)	-1.7% (-2.5 to -0.8%)
Neonatal encephalopathy due to birth asphyxia and trauma	6.5 (4.1 to 9.7)	4.4 (3.0 to 6.0)	4.9 (3.6 to 6.4)	3.7 (2.3 to 5.4)	-32.2% (-61.0 to 17.8%)	+12.5% (-28.8 to 77.5%)	-25.0% (-55.4 to 26.0%)	-42.8% (-68.8 to 4.8%)	-3.9% (-9.0 to 1.6%)	+0.7% (-2.3 to 3.9%)	-3.6% (-9.6 to 2.9%)	-1.7% (-3.5 to 0.1%)
Neonatal sepsis and other neonatal infections	1.1 (0.6 to 1.7)	0.8 (0.5 to 1.4)	1.0 (0.7 to 1.3)	0.6 (0.4 to 1.0)	-21.5% (-61.2 to 58.4%)	+12.6% (-37.6 to 103.3%)	-35.3% (-62.3 to 11.1%)	-42.7% (-70.5 to 10.9%)	-2.4% (-9.1 to 4.7%)	+0.7% (-3.1 to 4.8%)	-5.3% (-11.5 to 1.3%)	-1.7% (-3.7 to 0.3%)
Hemolytic disease and other neonatal jaundice	1.3 (0.6 to 2.2)	0.6 (0.3 to 0.9)	0.3 (0.2 to 0.5)	0.2 (0.1 to 0.3)	-53.9% (-78.9 to 0.5%)	-37.6% (-67.5 to 19.8%)	-47.9% (-72.2 to -2.4%)	-85.0% (-93.0 to -68.0%)	-7.5% (-14.4 to 0.0%)	-3.1% (-7.3 to 1.2%)	-7.9% (-14.8 to -0.3%)	-5.6% (-7.8 to -3.4%)
Other neonatal disorders	3.6 (2.2 to 5.6)	3.0 (2.0 to 4.8)	5.2 (3.8 to 6.8)	6.8 (4.4 to 9.6)	-15.4% (-55.1 to 59.3%)	+70.3% (1.4 to 186.0%)	+30.5% (-19.4 to 111.3%)	+88.2% (2.9 to 243.9%)	-1.7% (-7.7 to 4.7%)	+3.6% (0.0 to 7.2%)	+3.3% (-2.7 to 9.8%)	+1.9% (0.0 to 3.8%)
Nutritional deficiencies	0.6 (0.4 to 1.1)	1.3 (1.1 to 1.6)	2.5 (2.0 to 3.0)	1.6 (1.1 to 2.0)	+113.5% (22.9 to 270.8%)	+80.3% (36.7 to 137.7%)	-36.0% (-54.9 to -9.1%)	+146.7% (36.4 to 346.1%)	+7.8% (2.0 to 14.0%)	+4.0% (2.1 to 5.9%)	-5.5% (-9.5 to -1.2%)	+2.7% (0.9 to 4.6%)
Protein-energy malnutrition	0.5 (0.3 to 0.9)	0.9 (0.7 to 1.1)	1.2 (0.9 to 1.5)	0.6 (0.4 to 0.8)	+79.1% (2.8 to 211.9%)	+25.3% (-8.5 to 71.7%)	-47.4% (-64.8 to -21.3%)	+18.2% (-35.7 to 117.3%)	+6.0% (0.2 to 12.0%)	+1.5% (-0.6 to 3.6%)	-7.8% (-12.3 to -3.0%)	+0.5% (-1.4 to 2.3%)
Other nutritional deficiencies	0.1 (0.0 to 0.2)	0.4 (0.3 to 0.5)	1.3 (0.9 to 1.6)	0.9 (0.6 to 1.2)	+273.5% (92.3 to 625.4%)	+202.7% (104.8 to 347.5%)	-25.4% (-49.9 to 11.0%)	+743.9% (332.7 to 1 545.9%)	+14.0% (6.7 to 21.9%)	+7.6% (4.8 to 10.5%)	-3.6% (-8.3 to 1.3%)	+6.6% (4.5 to 8.8%)
Other skin and subcutaneous diseases	0.6 (0.2 to 1.2)	0.3 (0.1 to 0.9)	0.4 (0.2 to 1.0)	0.9 (0.3 to 1.9)	-35.7% (-84.2 to 161.2%)	+25.0% (-68.9 to 401.8%)	+89.7% (-38.1 to 481.3%)	+52.6% (-51.0 to 374.9%)	-4.4% (-16.9 to 10.0%)	+1.5% (-7.5 to 11.3%)	+8.3% (-5.9 to 24.6%)	+1.2% (-2.2 to 4.8%)
Sudden infant death syndrome	5.2 (3.0 to 7.9)	3.9 (2.2 to 6.3)	7.6 (4.4 to 11.2)	6.5 (3.6 to 10.2)	-24.0% (-63.0 to 56.2%)	+90.6% (-6.0 to 286.6%)	-13.9% (-57.1 to 72.7%)	+24.9% (-38.5 to 153.8%)	-2.8% (-9.5 to 4.5%)	+4.3% (-0.5 to 9.4%)	-1.9% (-10.1 to 7.0%)	+0.6% (-1.5 to 2.8%)
Injuries	198.4 (167.4 to 238.0)	240.1 (210.0 to 272.8)	623.8 (548.5 to 725.0)	547.3 (471.8 to 651.4)	+21.0% (-2.8 to 50.6%)	+159.7% (114.5 to 214.4%)	-12.3% (-29.2 to 8.5%)	+175.8% (117.2 to 250.1%)	+1.9% (-0.3 to 4.1%)	+6.5% (5.2 to 7.9%)	-1.7% (-4.3 to 1.0%)	+3.1% (2.3 to 3.8%)
Transport injuries	104.8 (69.3 to 144.3)	128.7 (83.7 to 164.6)	346.1 (270.9 to 470.2)	258.9 (192.5 to 379.1)	+22.8% (-25.4 to 102.1%)	+168.7% (73.7 to 315.6%)	-25.2% (-51.7 to 15.8%)	+147.0% (49.9 to 306.8%)	+2.0% (-2.9 to 7.2%)	+6.8% (3.7 to 9.9%)	-3.6% (-8.7 to 1.8%)	+2.7% (1.2 to 4.3%)
Road injuries	98.0 (65.7 to 137.0)	122.4 (81.3 to 158.5)	322.9 (248.1 to 444.9)	242.6 (179.2 to 363.6)	+24.9% (-24.0 to 105.2%)	+163.7% (69.2 to 311.0%)	-24.9% (-52.6 to 18.8%)	+147.5% (48.6 to 312.2%)	+2.2% (-2.8 to 7.4%)	+6.6% (3.5 to 9.8%)	-3.6% (-8.9 to 2.1%)	+2.7% (1.2 to 4.3%)
Pedestrian road injuries	29.4 (15.4 to 46.9)	28.4 (15.8 to 45.3)	93.4 (59.6 to 139.9)	47.6 (26.7 to 86.1)	-3.6% (-55.2 to 107.5%)	+229.1% (67.2 to 547.5%)	-49.1% (-75.3 to 4.9%)	+61.7% (-27.9 to 262.4%)	-0.4% (-7.8 to 7.5%)	+8.2% (3.4 to 13.2%)	-8.1% (-16.1 to 0.6%)	+1.4% (-1.0 to 3.9%)
Cyclist road injuries	1.6 (0.6 to 3.0)	2.1 (1.0 to 3.6)	7.4 (4.2 to 12.0)	9.0 (4.2 to 16.2)	+36.2% (-49.2 to 264.6%)	+238.2% (50.1 to 662.0%)	+21.2% (-47.8 to 181.2%)	+458.7% (103.7 to 1 432.1%)	+3.1% (-6.6 to 13.8%)	+8.4% (2.7 to 14.4%)	+2.4% (-7.8 to 13.7%)	+5.3% (2.1 to 8.6%)
Motorcyclist road injuries	5.2 (2.3 to 9.8)	7.5 (3.1 to 12.5)	14.4 (8.9 to 22.9)	14.8 (7.0 to 25.1)	+45.3% (-46.5 to 294.3%)	+90.8% (-17.4 to 340.2%)	+2.6% (-53.7 to 127.1%)	+184.6% (8.5 to 646.1%)	+3.8% (-6.1 to 14.7%)	+4.4% (-1.3 to 10.3%)	+0.3% (-9.2 to 10.8%)	+3.2% (0.2 to 6.2%)
Motor vehicle road injuries	60.7 (39.8 to 99.2)	83.1 (55.9 to 109.2)	202.6 (148.6 to 296.2)	166.4 (121.6 to 259.2)	+36.7% (-22.4 to 140.6%)	+143.8% (50.7 to 294.3%)	-17.9% (-50.8 to 37.0%)	+173.7% (51.4 to 395.0%)	+3.1% (-2.5 to 9.1%)	+6.1% (2.7 to 9.5%)	-2.5% (-8.5 to 4.0%)	+3.0% (1.2 to 4.9%)
Other road injuries	0.9 (0.4 to 2.1)	1.1 (0.6 to 2.0)	4.9 (2.3 to 8.8)	4.7 (1.2 to 9.2)	+20.5% (-55.8 to 228.0%)	+325.0% (77.3 to 918.5%)	-3.6% (-70.9 to 218.3%)	+393.7% (35.8 to 1 694.8%)	+1.8% (-7.9 to 12.6%)	+10.1% (3.8 to 16.7%)	-0.5% (-14.3 to 15.5%)	+4.9% (0.9 to 9.1%)
Other transport injuries	6.8 (2.5 to 12.7)	6.3 (2.7 to 10.3)	23.1 (12.9 to 35.2)	16.3 (6.3 to 26.9)	-7.4% (-67.7 to 164.9%)	+265.2% (58.7 to 740.5%)	-29.4% (-70.6 to 69.6%)	+138.9% (-19.3 to 607.3%)	-0.8% (-10.7 to 10.2%)	+9.0% (3.1 to 15.2%)	-4.3% (-14.2 to 6.8%)	+2.6% (-0.7 to 6.1%)
Unintentional injuries	70.0 (56.5 to 85.6)	76.2 (63.4 to 91.1)	173.7 (144.7 to 209.3)	187.1 (153.7 to 223.9)	+8.7% (-17.5 to 43.3%)	+127.9% (75.9 to 195.1%)	+7.6% (-17.3 to 40.1%)	+167.0% (101.7 to 253.5%)	+0.8% (-1.9 to 3.6%)	+5.6% (3.8 to 7.4%)	+0.9% (-2.4 to 4.3%)	+3.0% (2.1 to 3.9%)
Falls	15.8 (10.7 to 24.1)	20.5 (15.2 to 28.5)	51.1 (37.0 to 68.5)	60.6 (37.8 to 84.9)	+30.2% (-21.9 to 117.0%)	+148.3% (60.0 to 285.2%)	+18.6% (-28.6 to 96.9%)	+283.6% (116.8 to 578.5%)	+2.6% (-2.5 to 8.0%)	+6.2% (3.1 to 9.4%)	+2.1% (-4.2 to 8.8%)	+4.1% (2.3 to 5.9%)
Drowning	18.9 (11.6 to 29.6)	18.3 (11.9 to 26.7)	23.9 (16.8 to 31.6)	22.6 (15.2 to 31.1)	-3.5% (-48.0 to 79.1%)	+30.4% (-21.9 to 117.7%)	-5.5% (-41.3 to 52.0%)	+19.0% (-34.0 to 114.4%)	-0.4% (-6.4 to 6.0%)	+1.7% (-1.7 to 5.3%)	-0.8% (-6.5 to 5.3%)	+0.5% (-1.3 to 2.3%)
Fire, heat, and hot substances	5.2 (2.9 to 8.0)	7.5 (3.9 to 11.3)	17.6 (12.6 to 25.5)	18.3 (12.2 to 29.9)	+43.3% (-30.6 to 195.6%)	+132.3% (22.9 to 339.0%)	+3.8% (-41.3 to 83.6%)	+245.7% (77.5 to 573.3%)	+3.6% (-3.6 to 11.4%)	+5.7% (1.3 to 10.3%)	+0.4% (-6.5 to 7.8%)	+3.8% (1.7 to 5.9%)
Poisonings	4.0 (2.1 to 7.2)	4.0 (2.5 to 5.9)	7.6 (5.0 to 10.8)	8.0 (5.0 to 13.0)	+0.5% (-52.4 to 112.3%)	+89.5% (6.9 to 235.7%)	+4.9% (-43.0 to 93.1%)	+100.0% (-8.0 to 334.7%)	+0.0% (-7.2 to 7.8%)	+4.3% (0.4 to 8.4%)	+0.6% (-6.8 to 8.5%)	+2.1% (-0.3 to 4.5%)
Poisoning by carbon monoxide	3.6 (1.8 to 6.6)	3.7 (2.3 to 5.6)	7.2 (4.7 to 10.2)	7.6 (4.8 to 12.2)	+3.5% (-51.8 to 122.3%)	+95.3% (9.1 to 249.7%)	+5.1% (-42.4 to 91.5%)	+112.7% (-2.3 to 362.9%)	+0.3% (-7.1 to 8.3%)	+4.5% (0.5 to 8.7%)	+0.6% (-6.7 to 8.4%)	+2.3% (-0.1 to 4.7%)
Poisoning by other means	0.4 (0.1 to 0.9)	0.3 (0.1 to 0.7)	0.3 (0.1 to 0.7)	0.3 (0.1 to 0.8)	-25.1% (-81.1 to 195.6%)	+19.7% (-65.0 to 308.3%)	+1.2% (-70.7 to 249.3%)	-9.2% (-77.2 to 261.9%)	-2.9% (-15.4 to 11.4%)	+1.2% (-6.8 to 9.8%)	+0.1% (-14.2 to 16.9%)	-0.3% (-4.4 to 3.9%)
Exposure to mechanical forces	14.1 (7.9 to 23.5)	14.8 (8.7 to 24.0)	44.8 (26.0 to 66.9)	46.2 (29.0 to 70.2)	+4.8% (-50.2 to 120.5%)	+202.4% (51.4 to 503.8%)	+3.0% (-46.1 to 96.7%)	+226.7% (62.0 to 559.0%)	+0.4% (-6.8 to 8.2%)	+7.6% (2.8 to 12.7%)	+0.3% (-7.5 to 8.8%)	+3.6% (1.4 to 5.8%)
Liver cancer	9.6 (6.3 to 13.9)	16.9 (12.0 to 23.5)	32.3 (24.2 to 43.6)	44.5 (31.8 to 62.1)	+75.5% (4.7 to 194.1%)	+90.8% (22.2 to 198.0%)	+37.6% (-11.9 to 114.9%)	+361.2% (175.2 to 672.8%)	+5.7% (0.4 to 11.3%)	+4.4% (1.3 to 7.5%)	+4.0% (-1.6 to 10.0%)	+4.7% (3.1 to 6.3%)
Liver cancer due to hepatitis B	4.3 (2.6 to 6.8)	7.2 (4.7 to 10.9)	13.7 (9.2 to 19.4)	18.0 (11.9 to 27.7)	+67.7% (-10.8 to 215.5%)	+89.1% (8.0 to 230.9%)	+31.6% (-25.1 to 131.1%)	+317.7% (121.5 to 687.8%)	+5.3% (-1.2 to 12.1%)	+4.3% (0.5 to 8.3%)	+3.4% (-3.6 to 11.0%)	+4.4% (2.4 to 6.4%)
Liver cancer due to hepatitis C	2.8 (1.6 to 4.3)	5.0 (3.3 to 7.9)	9.3 (6.3 to 13.1)	12.9 (8.1 to 19.8)	+79.4% (-5.5 to 240.7%)	+84.3% (4.2 to 225.9%)	+38.5% (-22.1 to 146.3%)	+358.2% (140.2 to 774.1%)	+6.0% (-0.6 to 13.0%)	+4.1% (0.2 to 8.1%)	+4.1% (-3.1 to 11.9%)	+4.7% (2.6 to 6.7%)
Liver cancer due to alcohol use	0.8 (0.4 to 1.4)	1.6 (0.9 to 2.7)	3.1 (1.9 to 4.8)	4.1 (2.2 to 6.9)	+87.8% (-12.1 to 301.4%)	+89.8% (-5.4 to 280.9%)	+32.3% (-35.5 to 171.5%)	+372.2% (116.5 to 930.0%)	+6.5% (-1.3 to 14.9%)	+4.3% (-0.4 to 9.3%)	+3.5% (-5.4 to 13.3%)	+4.8% (2.3 to 7.3%)
Liver cancer due to other causes	0.5 (0.3 to 0.9)	1.0 (0.6 to 1.5)	1.8 (1.1 to 2.8)	2.6 (1.4 to 4.1)	+79.1% (-10.9 to 259.8%)	+81.4% (-6.1 to 250.2%)	+39.8% (-29.7 to 178.0%)	+354.5% (120.1 to 838.6%)	+6.0% (-1.2 to 13.6%)	+4.0% (-0.5 to 8.7%)	+4.2% (-4.3 to 13.6%)	+4.6% (2.4 to 7.0%)
Larynx cancer	1.4 (1.0 to 2.0)	2.3 (1.6 to 3.1)	4.8 (3.1 to 7.8)	6.6 (4.0 to 10.7)	+55.3% (-3.3 to 149.5%)	+108.5% (18.2 to 267.9%)	+36.5% (-30.3 to 167.2%)	+342.4% (144.1 to 701.6%)	+4.5% (-0.4 to 9.5%)	+5.0% (1.1 to 9.0%)	+3.9% (-4.4 to 13.0%)	+4.6% (2.7 to 6.5%)
Tracheal, bronchus, and lung cancer	18.4 (12.2 to 26.4)	31.3 (19.3 to 42.7)	53.0 (38.9 to 79.8)	79.8 (55.6 to 119.4)	+69.4% (-2.6 to 194.6%)	+69.5% (-0.6 to 189.0%)	+50.4% (-11.0 to 153.9%)	+332.1% (150.8 to 644.6%)	+5.4% (-0.3 to 11.4%)	+3.5% (-0.1 to 7.3%)	+5.2% (-1.5 to 12.3%)	+4.5% (2.8 to 6.2%)
Breast cancer	10.9 (7.9 to 14.8)	19.9 (14.4 to 26.3)	43.1 (33.5 to 53.6)	76.3 (56.5 to 98.7)	+82.1% (18.0 to 180.8%)	+115.9% (47.4 to 216.2%)	+76.6% (22.7 to 154.3%)	+594.8% (357.4 to 955.3%)	+6.1% (1.6 to 10.8%)	+5.2% (2.6 to 7.9%)	+7.3% (2.5 to 12.3%)	+6.0% (4.7 to 7.4%)
Cervical cancer	1.5 (0.8 to 2.7)	2.0 (1.2 to 3.4)	4.7 (3.0 to 7.7)	7.7 (4.6 to 13.6)	+36.6% (-37.4 to 198.0%)	+131.7% (17.6 to 356.3%)	+61.8% (-20.5 to 229.0%)	+412.3% (128.4 to 1 049.1%)	+3.1% (-4.6 to 11.5%)	+5.7% (1.0 to 10.6%)	+6.2% (-2.9 to 16.0%)	+5.0% (2.5 to 7.6%)
Uterine cancer	1.0 (0.5 to 1.6)	1.5 (0.9 to 2.4)	4.7 (3.1 to 6.8)	7.9 (5.0 to 11.6)	+49.1% (-28.0 to 208.9%)	+212.6% (67.4 to 483.6%)	+66.8% (-4.7 to 192.1%)	+678.0% (296.6 to 1 426.2%)	+4.0% (-3.3 to 11.9%)	+7.8% (3.4 to 12.4%)	+6.6% (-0.6 to 14.3%)	+6.4% (4.2 to 8.6%)
Prostate cancer	4.3 (2.6 to 6.5)	6.4 (4.3 to 9.1)	15.4 (9.7 to 22.9)	21.4 (12.8 to 33.5)	+48.4% (-17.2 to 165.7%)	+140.9% (37.4 to 322.5%)	+39.0% (-26.9 to 164.6%)	+397.5% (156.7 to 864.0%)	+4.0% (-1.9 to 10.2%)	+6.0% (2.1 to 10.0%)	+4.2% (-3.9 to 12.9%)	+4.9% (2.8 to 7.1%)
Colon and rectum cancer	8.1 (6.1 to 11.1)	12.9 (10.1 to 16.6)	38.3 (30.0 to 51.2)	54.7 (40.7 to 74.4)	+59.4% (8.1 to 135.1%)	+196.5% (106.3 to 326.2%)	+42.6% (-4.7 to 113.4%)	+574.6% (340.6 to 932.8%)	+4.7% (0.7 to 8.9%)	+7.5% (4.9 to 10.1%)	+4.5% (-0.6 to 9.9%)	+5.9% (4.5 to 7.3%)
Lip and oral cavity cancer	0.4 (0.3 to 0.6)	0.7 (0.5 to 1.0)	3.9 (3.0 to 5.1)	5.7 (4.4 to 7.6)	+61.6% (-5.8 to 177.2%)	+448.8% (247.9 to 765.8%)	+45.0% (-1.1 to 112.5%)	+1 186.7% (697.1 to 1 977.0%)	+4.9% (-0.6 to 10.7%)	+12.0% (8.6 to 15.4%)	+4.7% (-0.2 to 9.8%)	+8.0% (6.4 to 9.6%)
Nasopharynx cancer	0.4 (0.2 to 0.6)	0.6 (0.4 to 0.8)	1.2 (0.8 to 1.7)	1.5 (1.0 to 2.0)	+43.7% (-18.3 to 152.8%)	+95.5% (18.5 to 222.6%)	+20.2% (-26.1 to 95.5%)	+238.1% (94.7 to 487.1%)	+3.6% (-2.0 to 9.7%)	+4.5% (1.1 to 8.1%)	+2.3% (-3.8 to 8.7%)	+3.7% (2.0 to 5.5%)
Other pharynx cancer	0.8 (0.3 to 1.2)	1.2 (0.5 to 1.9)	1.0 (0.6 to 2.0)	1.2 (0.7 to 2.8)	+56.6% (-37.1 to 290.0%)	-18.6% (-65.3 to 90.8%)	+20.8% (-48.3 to 182.2%)	+54.2% (-37.9 to 283.0%)	+4.5% (-4.6 to 14.5%)	-1.4% (-6.8 to 4.4%)	+2.3% (-8.0 to 13.8%)	+1.3% (-1.5 to 4.1%)
Gallbladder and biliary tract cancer	1.5 (0.9 to 2.1)	2.2 (1.3 to 3.2)	3.6 (2.5 to 5.8)	5.3 (3.6 to 8.9)	+43.0% (-21.9 to 161.9%)	+58.9% (-12.6 to 188.8%)	+46.9% (-20.4 to 170.9%)	+234.1% (79.9 to 520.5%)	+3.6% (-2.5 to 10.1%)	+3.1% (-0.9 to 7.3%)	+4.9% (-2.8 to 13.2%)	+3.7% (1.7 to 5.6%)
Pancreatic cancer	5.8 (4.3 to 7.7)	9.9 (7.5 to 13.0)	19.4 (16.0 to 24.6)	29.9 (21.9 to 37.4)	+70.3% (14.3 to 153.6%)	+96.4% (39.0 to 177.4%)	+54.0% (9.4 to 116.9%)	+415.3% (246.9 to 665.4%)	+5.4% (1.3 to 9.7%)	+4.6% (2.2 to 7.0%)	+5.5% (1.1 to 10.1%)	+5.0% (3.8 to 6.3%)
Malignant skin melanoma	0.5 (0.1 to 0.9)	0.8 (0.2 to 1.5)	1.1 (0.6 to 2.2)	1.7 (0.8 to 3.5)	+60.2% (-56.3 to 486.3%)	+28.9% (-57.9 to 294.3%)	+52.6% (-40.9 to 294.2%)	+215.5% (-0.6 to 901.4%)	+4.8% (-8.0 to 19.3%)	+1.7% (-5.6 to 9.5%)	+5.4% (-6.4 to 18.7%)	+3.5% (-0.1 to 7.2%)
Non-melanoma skin cancer	0.1 (0.0 to 0.2)	0.1 (0.1 to 0.2)	0.8 (0.5 to 1.1)	1.3 (0.7 to 1.9)	+24.2% (-34.5 to 135.3%)	+388.9% (171.7 to 779.8%)	+65.8% (-10.5 to 207.1%)	+907.2% (417.6 to 1 859.8%)	+2.1% (-4.2 to 8.9%)	+11.1% (6.8 to 15.6%)	+6.5% (-1.4 to 15.0%)	+7.2% (5.1 to 9.4%)
Ovarian cancer	2.2 (1.1 to 3.5)	4.4 (2.3 to 6.5)	7.1 (4.8 to 10.6)	12.8 (8.3 to 19.1)	+93.6% (-9.4 to 313.9%)	+60.5% (-15.5 to 204.7%)	+80.4% (1.6 to 220.3%)	+461.1% (177.6 to 1 034.3%)	+6.8% (-1.0 to 15.2%)	+3.2% (-1.2 to 7.7%)	+7.6% (0.2 to 15.6%)	+5.3% (3.1 to 7.6%)
Testicular cancer	0.1 (0.0 to 0.1)	0.1 (0.0 to 0.2)	0.3 (0.1 to 0.4)	0.3 (0.1 to 0.5)	+30.7% (-34.5 to 160.8%)	+134.9% (19.1 to 363.1%)	+7.3% (-45.2 to 110.1%)	+229.6% (66.3 to 553.3%)	+2.7% (-4.2 to 10.0%)	+5.8% (1.1 to 10.7%)	+0.8% (-7.3 to 9.7%)	+3.6% (1.5 to 5.8%)
Kidney cancer	1.6 (0.9 to 2.1)	2.3 (1.5 to 3.1)	6.6 (4.7 to 8.9)	8.0 (5.7 to 11.1)	+44.9% (-14.2 to 144.7%)	+180.6% (76.5 to 346.2%)	+20.6% (-23.4 to 89.8%)	+390.7% (193.2 to 721.3%)	+3.7% (-1.6 to 9.3%)	+7.1% (3.8 to 10.4%)	+2.3% (-3.3 to 8.3%)	+4.9% (3.3 to 6.5%)
Bladder cancer	3.1 (2.2 to 4.7)	4.6 (3.1 to 6.2)	7.7 (5.7 to 10.8)	10.5 (7.2 to 15.0)	+46.6% (-12.0 to 144.1%)	+66.8% (4.2 to 166.9%)	+36.1% (-16.6 to 121.9%)	+233.0% (96.5 to 464.3%)	+3.9% (-1.3 to 9.3%)	+3.4% (0.2 to 6.7%)	+3.9% (-2.3 to 10.4%)	+3.7% (2.0 to 5.3%)
Brain and central nervous system cancer	5.0 (3.5 to 6.6)	7.4 (5.2 to 9.9)	20.3 (15.2 to 27.5)	24.1 (18.9 to 33.5)	+46.8% (-5.8 to 128.7%)	+174.3% (78.0 to 322.6%)	+18.6% (-21.5 to 79.0%)	+377.7% (212.8 to 629.5%)	+3.9% (-0.6 to 8.6%)	+6.9% (3.9 to 10.0%)	+2.1% (-3.0 to 7.5%)	+4.8% (3.5 to 6.2%)
Thyroid cancer	1.8 (1.1 to 2.7)	2.4 (1.7 to 3.6)	2.9 (2.3 to 3.7)	4.1 (3.1 to 5.2)	+33.7% (-23.4 to 133.5%)	+20.7% (-22.4 to 87.8%)	+41.5% (0.5 to 99.2%)	+128.7% (41.3 to 270.0%)	+2.9% (-2.7 to 8.8%)	+1.2% (-1.7 to 4.2%)	+4.4% (0.0 to 8.9%)	+2.5% (1.0 to 4.0%)
Mesothelioma	0.2 (0.1 to 0.3)	0.4 (0.2 to 0.5)	1.2 (0.8 to 1.6)	1.4 (0.9 to 2.1)	+68.3% (-8.3 to 208.9%)	+194.1% (74.6 to 395.3%)	+22.6% (-26.5 to 104.4%)	+507.2% (233.9 to 1 004.4%)	+5.3% (-0.9 to 11.9%)	+7.4% (3.7 to 11.2%)	+2.5% (-3.8 to 9.3%)	+5.6% (3.7 to 7.5%)
Hodgkin lymphoma	0.6 (0.3 to 1.1)	0.6 (0.3 to 1.2)	2.0 (1.3 to 3.1)	2.2 (1.2 to 3.2)	-1.0% (-58.5 to 136.3%)	+227.7% (46.4 to 633.5%)	+10.1% (-41.8 to 108.5%)	+257.8% (74.8 to 632.4%)	-0.1% (-8.5 to 8.9%)	+8.2% (2.5 to 14.2%)	+1.2% (-6.6 to 9.6%)	+3.9% (1.7 to 6.2%)
Non-Hodgkin lymphoma	3.2 (2.4 to 4.0)	5.1 (4.0 to 6.8)	17.1 (13.9 to 21.6)	20.3 (15.6 to 25.9)	+59.7% (11.2 to 129.4%)	+233.7% (137.4 to 369.1%)	+18.8% (-15.1 to 66.3%)	+533.9% (343.4 to 806.2%)	+4.7% (1.0 to 8.6%)	+8.3% (5.9 to 10.8%)	+2.1% (-2.1 to 6.5%)	+5.7% (4.6 to 6.9%)
Multiple myeloma	0.9 (0.5 to 1.4)	1.6 (1.0 to 2.4)	4.4 (2.8 to 6.5)	6.8 (4.1 to 10.4)	+65.9% (-8.2 to 199.8%)	+174.7% (53.6 to 391.2%)	+54.8% (-16.9 to 188.4%)	+606.3% (275.5 to 1 228.4%)	+5.1% (-0.9 to 11.6%)	+6.9% (2.9 to 11.1%)	+5.6% (-2.3 to 14.1%)	+6.1% (4.0 to 8.1%)
Leukemia	10.9 (7.6 to 14.6)	14.0 (10.2 to 17.6)	30.3 (24.0 to 39.4)	32.0 (24.3 to 41.2)	+27.9% (-16.2 to 95.2%)	+115.9% (49.4 to 212.0%)	+5.7% (-26.4 to 51.8%)	+192.3% (92.5 to 343.7%)	+2.4% (-1.8 to 6.9%)	+5.2% (2.7 to 7.8%)	+0.7% (-3.8 to 5.3%)	+3.3% (2.0 to 4.6%)
Thalassemias	0.2 (0.2 to 0.3)	0.2 (0.1 to 0.3)	0.3 (0.2 to 0.4)	0.3 (0.2 to 0.4)	-14.3% (-45.6 to 35.0%)	+47.1% (-7.1 to 133.1%)	-9.3% (-44.8 to 49.0%)	+14.5% (-30.0 to 87.1%)	-1.6% (-6.0 to 3.0%)	+2.6% (-0.5 to 5.8%)	-1.3% (-7.2 to 5.1%)	+0.4% (-1.1 to 1.9%)
Sickle cell disorders	0.6 (0.5 to 0.8)	0.6 (0.4 to 0.8)	1.3 (0.9 to 1.7)	1.3 (0.9 to 1.7)	-0.5% (-33.4 to 48.5%)	+99.2% (32.8 to 198.7%)	-1.5% (-35.3 to 50.1%)	+95.5% (28.9 to 196.4%)	-0.1% (-4.0 to 4.0%)	+4.7% (1.9 to 7.5%)	-0.2% (-5.3 to 5.2%)	+2.0% (0.7 to 3.3%)
G6PD deficiency	0.1 (0.1 to 0.2)	0.1 (0.1 to 0.2)	0.3 (0.2 to 0.5)	0.3 (0.2 to 0.5)	+0.8% (-42.1 to 75.4%)	+104.4% (18.3 to 253.1%)	-1.8% (-44.1 to 72.6%)	+102.5% (14.4 to 258.4%)	+0.0% (-5.4 to 5.7%)	+4.8% (1.1 to 8.7%)	-0.3% (-7.1 to 7.0%)	+2.1% (0.4 to 3.9%)
Other hemoglobinopathies and hemolytic anemias	0.2 (0.2 to 0.3)	0.2 (0.2 to 0.3)	0.4 (0.3 to 0.5)	0.4 (0.3 to 0.5)	-8.1% (-36.9 to 33.8%)	+51.2% (3.1 to 121.7%)	+14.6% (-21.0 to 66.2%)	+59.4% (10.7 to 129.6%)	-0.9% (-4.5 to 2.9%)	+2.7% (0.2 to 5.4%)	+1.7% (-3.0 to 6.5%)	+1.4% (0.3 to 2.5%)
Unintentional firearm injuries	2.6 (0.6 to 6.5)	1.6 (0.5 to 4.0)	2.4 (0.8 to 6.2)	2.4 (0.8 to 5.5)	-35.6% (-86.1 to 198.6%)	+42.8% (-66.0 to 500.1%)	-0.3% (-75.5 to 305.0%)	-8.1% (-79.6 to 312.3%)	-4.3% (-17.9 to 11.5%)	+2.4% (-7.0 to 12.6%)	-0.1% (-16.1 to 19.1%)	-0.3% (-4.7 to 4.3%)
Other exposure to mechanical forces	11.5 (5.8 to 20.4)	13.1 (7.0 to 21.8)	42.4 (24.4 to 63.2)	43.8 (26.9 to 68.5)	+14.0% (-50.9 to 164.9%)	+222.8% (53.9 to 577.2%)	+3.2% (-47.0 to 100.9%)	+280.0% (74.5 to 727.5%)	+1.3% (-6.9 to 10.2%)	+8.1% (2.9 to 13.6%)	+0.3% (-7.7 to 9.1%)	+4.1% (1.7 to 6.6%)
Adverse effects of medical treatment	3.2 (2.0 to 5.1)	3.1 (2.0 to 4.5)	5.2 (3.7 to 6.7)	5.1 (3.7 to 7.1)	-4.1% (-47.2 to 74.3%)	+69.0% (3.6 to 175.6%)	-2.0% (-36.4 to 50.8%)	+58.9% (-8.4 to 175.6%)	-0.5% (-6.2 to 5.7%)	+3.5% (0.2 to 6.9%)	-0.3% (-5.5 to 5.2%)	+1.4% (-0.3 to 3.1%)
Malignant neoplasm of bone and articular cartilage	0.9 (0.5 to 1.4)	1.0 (0.7 to 1.5)	4.3 (2.7 to 6.1)	4.9 (3.2 to 7.0)	+13.9% (-37.4 to 106.9%)	+300.4% (134.6 to 583.5%)	+15.6% (-34.1 to 102.6%)	+427.5% (183.5 to 881.5%)	+1.3% (-4.6 to 7.5%)	+9.6% (5.8 to 13.6%)	+1.8% (-5.1 to 9.2%)	+5.1% (3.2 to 7.1%)
Neuroblastoma and other peripheral nervous cell tumors	0.0 (0.0 to 0.0)	0.0 (0.0 to 0.0)	0.1 (0.0 to 0.1)	0.1 (0.0 to 0.2)	-10.8% (-60.9 to 103.1%)	+591.2% (215.3 to 1 415.1%)	+35.9% (-22.5 to 138.2%)	+738.5% (354.3 to 1 447.9%)	-1.2% (-9.0 to 7.3%)	+13.7% (7.9 to 19.8%)	+3.9% (-3.2 to 11.4%)	+6.6% (4.6 to 8.6%)
Ulcerative colitis	0.5 (0.2 to 0.9)	0.6 (0.3 to 1.3)	1.5 (0.9 to 2.2)	2.0 (1.2 to 3.0)	+27.2% (-53.0 to 244.7%)	+137.9% (5.7 to 435.7%)	+30.1% (-30.0 to 141.7%)	+294.3% (69.0 to 819.7%)	+2.4% (-7.3 to 13.1%)	+5.9% (0.3 to 11.8%)	+3.3% (-4.4 to 11.6%)	+4.2% (1.6 to 6.9%)
Crohn's disease	0.0 (0.0 to 0.2)	0.1 (0.0 to 0.2)	0.3 (0.1 to 0.5)	0.4 (0.2 to 0.8)	+25.5% (-67.9 to 390.9%)	+193.2% (-5.9 to 813.5%)	+43.2% (-40.2 to 242.9%)	+427.3% (66.4 to 1 571.2%)	+2.3% (-10.8 to 17.2%)	+7.4% (-0.5 to 15.8%)	+4.5% (-6.3 to 16.6%)	+5.1% (1.5 to 8.9%)
Total burden related to hepatitis B	21.5 (15.0 to 28.2)	29.8 (22.8 to 37.0)	40.2 (30.3 to 51.3)	47.7 (36.3 to 62.5)	+38.7% (-6.9 to 106.6%)	+34.8% (-5.8 to 92.9%)	+18.6% (-18.7 to 73.1%)	+122.1% (46.5 to 236.6%)	+3.3% (-0.8 to 7.5%)	+2.0% (-0.4 to 4.4%)	+2.1% (-2.6 to 7.1%)	+2.4% (1.1 to 3.7%)
Total burden related to hepatitis C	18.8 (13.4 to 25.5)	27.6 (19.7 to 35.8)	39.7 (30.2 to 53.0)	42.4 (31.4 to 56.5)	+46.1% (-5.7 to 126.2%)	+43.9% (-4.5 to 116.8%)	+6.7% (-29.0 to 60.4%)	+124.5% (45.3 to 246.8%)	+3.8% (-0.6 to 8.5%)	+2.4% (-0.4 to 5.2%)	+0.8% (-4.2 to 6.0%)	+2.4% (1.1 to 3.8%)
Total burden related to Non-alcoholic fatty liver disease (NAFLD)	3.0 (2.0 to 4.3)	5.4 (3.6 to 7.5)	12.2 (9.0 to 17.0)	16.4 (11.7 to 22.2)	+78.1% (6.5 to 197.7%)	+125.2% (39.5 to 263.6%)	+34.1% (-14.4 to 110.1%)	+438.3% (231.3 to 774.8%)	+5.9% (0.6 to 11.5%)	+5.5% (2.2 to 8.9%)	+3.7% (-2.0 to 9.7%)	+5.2% (3.6 to 6.7%)
Total cancers	115.3 (100.9 to 135.3)	178.8 (157.8 to 200.0)	372.5 (332.4 to 434.3)	524.1 (456.1 to 618.2)	+55.1% (28.4 to 87.2%)	+108.2% (74.1 to 149.0%)	+40.7% (14.9 to 72.2%)	+354.5% (268.0 to 461.4%)	+4.4% (2.5 to 6.4%)	+5.0% (3.7 to 6.2%)	+4.3% (1.7 to 7.0%)	+4.6% (4.0 to 5.3%)
Thyroid diseases	0.5 (0.2 to 0.8)	0.8 (0.4 to 1.2)	1.8 (1.1 to 2.7)	2.9 (1.5 to 4.8)	+52.0% (-26.4 to 213.8%)	+129.1% (18.3 to 343.5%)	+58.8% (-23.6 to 230.2%)	+453.3% (150.9 to 1 119.9%)	+4.2% (-3.1 to 12.1%)	+5.6% (1.1 to 10.4%)	+5.9% (-3.4 to 16.1%)	+5.3% (2.8 to 7.8%)
COVID-19	0.0 (0.0 to 0.0)	0.0 (0.0 to 0.0)	0.0 (0.0 to 0.0)	47.0 (40.7 to 53.8)	N/A	N/A	N/A	N/A	N/A	N/A	N/A	N/A
Total Cancers excluding Non-melanoma skin cancer	115.1 (100.8 to 135.2)	178.6 (157.6 to 199.8)	371.6 (331.3 to 433.6)	522.7 (454.9 to 617.3)	+55.1% (28.4 to 87.3%)	+108.0% (73.8 to 148.8%)	+40.6% (14.7 to 72.3%)	+353.9% (267.3 to 460.9%)	+4.4% (2.5 to 6.4%)	+5.0% (3.7 to 6.2%)	+4.3% (1.7 to 7.0%)	+4.6% (4.0 to 5.3%)
Other direct maternal disorders	0.3 (0.2 to 0.5)	0.7 (0.5 to 1.0)	1.3 (0.8 to 1.8)	0.7 (0.4 to 1.0)	+96.1% (12.5 to 241.8%)	+74.9% (4.3 to 193.1%)	-45.7% (-70.2 to -0.9%)	+86.5% (-1.2 to 251.8%)	+6.9% (1.1 to 13.0%)	+3.7% (0.2 to 7.4%)	-7.4% (-14.1 to -0.2%)	+1.9% (-0.1 to 3.8%)
Other digestive diseases	0.6 (0.2 to 1.3)	1.0 (0.6 to 2.0)	4.2 (2.8 to 5.6)	6.3 (3.9 to 9.3)	+62.2% (-38.2 to 325.8%)	+314.6% (112.0 to 710.8%)	+49.4% (-13.7 to 158.5%)	+905.4% (315.3 to 2 334.0%)	+4.9% (-4.7 to 15.5%)	+9.9% (5.1 to 14.9%)	+5.1% (-1.9 to 12.6%)	+7.2% (4.4 to 10.1%)
Self-harm by other specified means	20.6 (14.4 to 29.2)	31.9 (23.8 to 43.3)	88.5 (67.8 to 115.9)	90.5 (63.8 to 127.5)	+54.6% (-2.6 to 145.3%)	+177.1% (85.5 to 314.0%)	+2.3% (-34.0 to 58.4%)	+338.6% (167.7 to 618.5%)	+4.4% (-0.3 to 9.3%)	+7.0% (4.2 to 9.9%)	+0.2% (-5.1 to 5.9%)	+4.5% (3.0 to 6.1%)
Other benign and in situ neoplasms	0.3 (0.2 to 0.5)	0.3 (0.2 to 0.7)	0.9 (0.5 to 1.4)	1.6 (0.8 to 2.3)	+18.8% (-41.8 to 142.3%)	+133.8% (14.3 to 377.9%)	+77.2% (-13.9 to 264.8%)	+392.5% (139.8 to 911.5%)	+1.7% (-5.3 to 9.2%)	+5.8% (0.9 to 10.9%)	+7.4% (-1.9 to 17.5%)	+4.9% (2.6 to 7.2%)
Otitis media	0.0 (0.0 to 0.0)	0.0 (0.0 to 0.0)	0.0 (0.0 to 0.0)	0.0 (0.0 to 0.0)	-6.2% (-96.1 to 2 140.0%)	+96.7% (-89.0 to 3 391.0%)	+33.0% (-89.7 to 1 602.9%)	+145.7% (-86.2 to 4 275.4%)	-0.7% (-27.7 to 36.4%)	+4.6% (-13.7 to 26.7%)	+3.6% (-24.7 to 42.5%)	+2.7% (-5.9 to 12.1%)
Meningitis	4.0 (2.9 to 6.0)	3.5 (2.6 to 4.9)	4.8 (3.9 to 5.9)	4.2 (3.2 to 6.0)	-12.1% (-46.1 to 43.3%)	+34.5% (-8.5 to 97.8%)	-12.3% (-40.4 to 28.9%)	+3.8% (-36.3 to 69.3%)	-1.3% (-6.0 to 3.6%)	+2.0% (-0.6 to 4.6%)	-1.7% (-6.3 to 3.2%)	+0.1% (-1.4 to 1.6%)
Encephalitis	0.8 (0.3 to 1.3)	0.9 (0.4 to 1.4)	1.7 (0.9 to 2.5)	1.9 (1.0 to 2.8)	+6.9% (-57.2 to 166.8%)	+90.6% (-14.1 to 323.0%)	+10.4% (-46.0 to 125.6%)	+125.2% (-3.1 to 423.5%)	+0.6% (-8.2 to 10.3%)	+4.3% (-1.1 to 10.0%)	+1.2% (-7.4 to 10.7%)	+2.4% (-0.1 to 5.1%)
Diphtheria	0.0 (0.0 to 0.0)	0.0 (0.0 to 0.0)	0.0 (0.0 to 0.0)	0.0 (0.0 to 0.0)	-63.8% (-81.7 to -28.4%)	-63.2% (-80.5 to -30.7%)	-37.5% (-66.3 to 16.0%)	-91.7% (-95.8 to -83.8%)	-9.7% (-15.6 to -3.3%)	-6.5% (-10.4 to -2.5%)	-5.7% (-12.8 to 1.8%)	-7.3% (-9.2 to -5.4%)
Pertussis	8.2 (0.7 to 22.9)	3.5 (0.4 to 10.2)	2.6 (0.3 to 7.5)	1.6 (0.2 to 4.7)	-57.0% (-95.7 to 326.1%)	-24.5% (-91.6 to 574.4%)	-39.1% (-93.2 to 445.4%)	-80.2% (-98.1 to 96.6%)	-8.1% (-27.0 to 15.5%)	-1.9% (-15.2 to 13.5%)	-6.1% (-28.6 to 23.6%)	-4.8% (-11.2 to 2.0%)
Tetanus	0.2 (0.1 to 0.4)	0.1 (0.0 to 0.2)	0.2 (0.1 to 0.3)	0.2 (0.0 to 0.4)	-53.5% (-84.1 to 35.9%)	+82.7% (-33.2 to 399.7%)	-0.6% (-67.5 to 204.1%)	-15.4% (-74.0 to 174.5%)	-7.4% (-16.8 to 3.1%)	+4.1% (-2.7 to 11.3%)	-0.1% (-13.1 to 14.9%)	-0.6% (-4.0 to 3.1%)
Measles	15.5 (7.0 to 26.7)	4.9 (2.0 to 9.1)	1.1 (0.4 to 2.2)	1.2 (0.4 to 2.4)	-68.1% (-88.2 to -13.7%)	-76.7% (-92.3 to -29.7%)	+7.2% (-66.5 to 242.5%)	-92.1% (-97.3 to -77.0%)	-10.8% (-19.3 to -1.5%)	-9.3% (-15.7 to -2.4%)	+0.8% (-12.8 to 16.6%)	-7.4% (-10.3 to -4.4%)
Varicella and herpes zoster	0.3 (0.2 to 0.4)	0.2 (0.2 to 0.3)	0.3 (0.2 to 0.3)	0.2 (0.1 to 0.3)	-20.8% (-50.4 to 26.5%)	+7.6% (-30.0 to 65.3%)	-16.9% (-44.6 to 24.5%)	-29.1% (-54.6 to 10.7%)	-2.3% (-6.8 to 2.3%)	+0.4% (-2.4 to 3.4%)	-2.3% (-7.2 to 2.7%)	-1.1% (-2.4 to 0.3%)
Neglected tropical diseases and malaria	0.0 (0.0 to 0.0)	0.0 (0.0 to 0.0)	0.0 (0.0 to 0.0)	0.0 (0.0 to 0.1)	-15.3% (-53.8 to 55.3%)	+36.3% (-26.5 to 153.0%)	+8.7% (-50.2 to 137.0%)	+25.6% (-41.8 to 171.3%)	-1.7% (-7.5 to 4.5%)	+2.0% (-2.1 to 6.3%)	+1.0% (-8.4 to 11.3%)	+0.6% (-1.7 to 3.0%)
Malaria	0.0 (0.0 to 0.0)	0.0 (0.0 to 0.0)	0.0 (0.0 to 0.0)	0.0 (0.0 to 0.0)	N/A	N/A	N/A	N/A	N/A	N/A	N/A	N/A
Chagas disease	0.0 (0.0 to 0.0)	0.0 (0.0 to 0.0)	0.0 (0.0 to 0.0)	0.0 (0.0 to 0.0)	N/A	N/A	N/A	N/A	N/A	N/A	N/A	N/A
Leishmaniasis	0.0 (0.0 to 0.0)	0.0 (0.0 to 0.0)	0.0 (0.0 to 0.0)	0.0 (0.0 to 0.0)	N/A	N/A	N/A	N/A	N/A	N/A	N/A	N/A
Visceral leishmaniasis	0.0 (0.0 to 0.0)	0.0 (0.0 to 0.0)	0.0 (0.0 to 0.0)	0.0 (0.0 to 0.0)	N/A	N/A	N/A	N/A	N/A	N/A	N/A	N/A
African trypanosomiasis	0.0 (0.0 to 0.0)	0.0 (0.0 to 0.0)	0.0 (0.0 to 0.0)	0.0 (0.0 to 0.0)	N/A	N/A	N/A	N/A	N/A	N/A	N/A	N/A
Schistosomiasis	0.0 (0.0 to 0.0)	0.0 (0.0 to 0.0)	0.0 (0.0 to 0.0)	0.0 (0.0 to 0.0)	N/A	N/A	N/A	N/A	N/A	N/A	N/A	N/A
Cysticercosis	0.0 (0.0 to 0.0)	0.0 (0.0 to 0.0)	0.0 (0.0 to 0.0)	0.0 (0.0 to 0.0)	N/A	N/A	N/A	N/A	N/A	N/A	N/A	N/A
Cystic echinococcosis	0.0 (0.0 to 0.0)	0.0 (0.0 to 0.0)	0.0 (0.0 to 0.0)	0.0 (0.0 to 0.0)	-16.5% (-59.1 to 70.5%)	-16.8% (-60.3 to 74.4%)	-8.6% (-58.2 to 99.5%)	-36.4% (-70.2 to 35.4%)	-1.8% (-8.6 to 5.4%)	-1.3% (-6.0 to 3.7%)	-1.2% (-10.4 to 9.0%)	-1.4% (-3.6 to 0.9%)
Dengue	0.0 (0.0 to 0.0)	0.0 (0.0 to 0.0)	0.0 (0.0 to 0.0)	0.0 (0.0 to 0.0)	+34.9% (-75.7 to 646.6%)	+134.5% (-42.5 to 855.5%)	+6.7% (-76.6 to 386.5%)	+237.9% (-44.4 to 1 952.7%)	+3.0% (-13.2 to 22.2%)	+5.8% (-3.7 to 16.2%)	+0.8% (-16.6 to 21.8%)	+3.7% (-1.8 to 9.5%)
Yellow fever	0.0 (0.0 to 0.0)	0.0 (0.0 to 0.0)	0.0 (0.0 to 0.0)	0.0 (0.0 to 0.0)	N/A	N/A	N/A	N/A	N/A	N/A	N/A	N/A
Rabies	0.0 (0.0 to 0.0)	0.0 (0.0 to 0.0)	0.0 (0.0 to 0.0)	0.0 (0.0 to 0.0)	+314.8% (-62.2 to 4 444.3%)	-67.7% (-95.8 to 144.1%)	+10.1% (-75.5 to 394.2%)	+47.8% (-79.5 to 965.8%)	+15.2% (-9.3 to 46.4%)	-7.3% (-19.0 to 6.1%)	+1.2% (-16.2 to 22.1%)	+1.1% (-4.7 to 7.4%)
Intestinal nematode infections	0.0 (0.0 to 0.0)	0.0 (0.0 to 0.0)	0.0 (0.0 to 0.0)	0.0 (0.0 to 0.0)	-34.9% (-79.2 to 103.8%)	+5.5% (-64.2 to 210.3%)	-12.4% (-69.0 to 147.6%)	-39.8% (-80.1 to 81.6%)	-4.2% (-14.6 to 7.3%)	+0.3% (-6.7 to 7.8%)	-1.7% (-13.7 to 12.0%)	-1.6% (-4.8 to 1.8%)
Ascariasis	0.0 (0.0 to 0.0)	0.0 (0.0 to 0.0)	0.0 (0.0 to 0.0)	0.0 (0.0 to 0.0)	-34.9% (-79.2 to 103.8%)	+5.5% (-64.2 to 210.3%)	-12.4% (-69.0 to 147.6%)	-39.8% (-80.1 to 81.6%)	-4.2% (-14.6 to 7.3%)	+0.3% (-6.7 to 7.8%)	-1.7% (-13.7 to 12.0%)	-1.6% (-4.8 to 1.8%)
Other neglected tropical diseases	0.0 (0.0 to 0.0)	0.0 (0.0 to 0.0)	0.0 (0.0 to 0.0)	0.0 (0.0 to 0.0)	+11.3% (-82.4 to 601.3%)	+120.2% (-62.5 to 1 192.5%)	+47.9% (-77.5 to 868.5%)	+262.7% (-48.2 to 2 439.3%)	+1.0% (-16.0 to 21.5%)	+5.4% (-6.4 to 18.6%)	+5.0% (-17.0 to 32.8%)	+3.9% (-2.0 to 10.2%)
Interstitial lung disease and pulmonary sarcoidosis	0.8 (0.4 to 1.4)	1.1 (0.7 to 1.8)	4.3 (2.7 to 5.9)	6.6 (3.6 to 10.6)	+41.7% (-32.7 to 198.6%)	+264.4% (103.5 to 552.3%)	+53.2% (-21.2 to 198.0%)	+692.0% (251.8 to 1 682.6%)	+3.5% (-3.9 to 11.5%)	+9.0% (4.8 to 13.3%)	+5.4% (-3.0 to 14.6%)	+6.4% (3.8 to 9.1%)
Other chronic respiratory diseases	1.3 (0.8 to 2.2)	1.2 (0.8 to 1.9)	4.2 (2.8 to 6.0)	4.9 (3.0 to 7.9)	-6.7% (-52.4 to 83.1%)	+225.1% (83.3 to 476.5%)	+17.1% (-36.0 to 114.2%)	+255.7% (76.6 to 616.3%)	-0.7% (-7.2 to 6.2%)	+8.1% (4.1 to 12.3%)	+2.0% (-5.5 to 9.9%)	+3.9% (1.7 to 6.1%)
Cirrhosis and other chronic liver diseases	41.0 (29.6 to 54.0)	56.4 (44.1 to 70.4)	77.2 (59.6 to 96.9)	80.1 (63.7 to 105.6)	+37.4% (-6.1 to 101.0%)	+36.7% (-2.4 to 91.5%)	+3.8% (-26.9 to 47.3%)	+95.1% (31.7 to 188.9%)	+3.2% (-0.7 to 7.2%)	+2.1% (-0.2 to 4.4%)	+0.4% (-3.9 to 4.9%)	+2.0% (0.8 to 3.2%)
Chronic hepatitis B including cirrhosis	14.9 (9.3 to 20.7)	19.8 (13.5 to 26.8)	25.0 (17.5 to 34.5)	27.7 (19.1 to 38.2)	+32.4% (-21.6 to 123.7%)	+26.2% (-22.0 to 104.2%)	+10.8% (-31.7 to 79.6%)	+85.3% (9.5 to 213.7%)	+2.8% (-2.5 to 8.3%)	+1.5% (-1.7 to 4.8%)	+1.2% (-4.7 to 7.6%)	+1.8% (0.2 to 3.5%)
