# Supplementary material for: Population health outcomes in Qatar 1990–2023: a systematic analysis for the Global Burden of Disease Study 2023
Source: eClinicalMedicine. 2026 May 18;95:103922. doi: 10.1016/j.eclinm.2026.103922 (PMC13208085; doi:10.1016/j.eclinm.2026.103922)
Supplement: Supplementary Table S2 [file mmc2.xlsx]

## Sheet: sheet1
All-Age Prevalence Estimates, Percent Change, and Annualized Rate of Change for All Causes in Qatar, 1990–2023
cause_name	1990	2000	2015	2023	PC (1990–2000)	PC (2000–2015)	PC (2015–2023)	PC (1990–2023)	ARC (1990–2000)	ARC (2000–2015)	ARC (2015–2023)	ARC (1990–2023)
Food-borne trematodiases	0.0 (0.0 to 0.0)	0.0 (0.0 to 0.0)	0.0 (0.0 to 0.0)	0.0 (0.0 to 0.0)	N/A	N/A	N/A	N/A	N/A	N/A	N/A	N/A
Maternal disorders	641.1 (449.8 to 886.7)	698.7 (526.7 to 943.1)	2 295.4 (1 753.1 to 2 979.0)	3 541.2 (2 659.3 to 4 547.8)	+8.9% (-30.4 to 70.4%)	+228.5% (121.5 to 387.0%)	+54.2% (5.7 to 124.9%)	+452.3% (258.3 to 751.2%)	+0.8% (-3.6 to 5.4%)	+8.2% (5.4 to 11.1%)	+5.5% (0.7 to 10.6%)	+5.3% (3.9 to 6.7%)
Maternal hypertensive disorders	141.8 (83.1 to 212.1)	147.8 (87.9 to 226.6)	355.8 (240.7 to 482.6)	569.8 (325.8 to 894.6)	+4.2% (-46.5 to 102.7%)	+140.7% (33.8 to 333.0%)	+60.1% (-13.3 to 195.6%)	+301.7% (101.7 to 699.9%)	+0.4% (-6.1 to 7.3%)	+6.0% (1.9 to 10.2%)	+6.0% (-1.8 to 14.5%)	+4.3% (2.1 to 6.5%)
Neonatal disorders	9 867.4 (8 353.3 to 11 715.7)	12 215.9 (10 372.3 to 14 585.9)	53 581.0 (45 025.1 to 68 360.2)	66 646.4 (57 330.2 to 82 510.8)	+23.8% (-2.7 to 57.4%)	+338.6% (234.9 to 474.3%)	+24.3% (-5.8 to 64.0%)	+575.4% (426.8 to 765.9%)	+2.1% (-0.3 to 4.6%)	+10.3% (8.3 to 12.3%)	+2.7% (-0.8 to 6.3%)	+5.9% (5.1 to 6.7%)
Nutritional deficiencies	108 530.0 (79 421.1 to 144 722.6)	124 445.1 (91 730.9 to 175 199.4)	319 316.0 (231 992.9 to 453 257.2)	337 565.7 (247 961.1 to 460 467.8)	+14.6% (-26.3 to 78.2%)	+156.5% (61.0 to 308.7%)	+5.7% (-33.0 to 66.7%)	+211.0% (102.1 to 378.6%)	+1.3% (-3.0 to 5.9%)	+6.4% (3.2 to 9.8%)	+0.6% (-4.9 to 6.6%)	+3.4% (2.1 to 4.8%)
Sexually transmitted infections excluding HIV	49 673.4 (42 818.9 to 55 905.6)	67 893.0 (59 502.5 to 76 324.1)	325 243.5 (280 446.6 to 370 947.2)	411 132.6 (357 327.2 to 469 848.0)	+36.6% (13.8 to 64.0%)	+379.0% (297.2 to 477.6%)	+26.4% (3.9 to 53.7%)	+727.6% (583.7 to 901.9%)	+3.1% (1.3 to 5.0%)	+11.0% (9.6 to 12.4%)	+2.9% (0.4 to 5.5%)	+6.6% (5.9 to 7.2%)
Chlamydial infection	10 107.0 (6 644.8 to 15 292.0)	12 654.8 (8 060.7 to 19 506.5)	67 423.7 (40 487.4 to 104 975.9)	75 522.7 (47 842.4 to 114 277.1)	+25.2% (-31.8 to 129.8%)	+432.7% (178.2 to 920.3%)	+12.0% (-41.3 to 113.5%)	+647.2% (308.9 to 1 265.1%)	+2.2% (-3.8 to 8.6%)	+11.7% (7.0 to 16.7%)	+1.4% (-6.5 to 9.9%)	+6.2% (4.3 to 8.2%)
Acute hepatitis C	38.5 (33.0 to 46.0)	53.8 (46.9 to 63.2)	166.1 (142.5 to 188.5)	207.0 (177.7 to 240.7)	+39.7% (11.8 to 74.5%)	+208.2% (151.2 to 278.1%)	+24.6% (1.3 to 53.2%)	+436.8% (328.9 to 571.8%)	+3.4% (1.1 to 5.7%)	+7.7% (6.3 to 9.2%)	+2.7% (0.1 to 5.4%)	+5.2% (4.5 to 5.9%)
Leprosy	7.9 (6.4 to 9.4)	10.6 (9.1 to 12.2)	26.0 (21.8 to 31.7)	24.9 (20.7 to 29.7)	+34.0% (5.5 to 70.3%)	+144.6% (92.5 to 210.7%)	-4.3% (-26.2 to 24.1%)	+214.1% (142.3 to 307.2%)	+2.9% (0.5 to 5.4%)	+6.1% (4.4 to 7.8%)	-0.6% (-3.8 to 2.7%)	+3.5% (2.7 to 4.3%)
Stomach cancer	21.8 (14.5 to 29.0)	31.4 (22.4 to 41.5)	73.1 (51.2 to 112.2)	117.0 (76.9 to 184.9)	+43.6% (-9.8 to 128.5%)	+132.7% (41.3 to 283.2%)	+59.9% (-11.2 to 187.9%)	+434.6% (205.6 to 835.4%)	+3.6% (-1.1 to 8.6%)	+5.7% (2.3 to 9.3%)	+6.0% (-1.5 to 14.1%)	+5.2% (3.4 to 7.0%)
Liver cancer due to other causes	0.9 (0.5 to 1.5)	1.7 (1.0 to 2.7)	3.8 (2.3 to 5.5)	5.7 (3.1 to 9.3)	+88.0% (-6.4 to 277.5%)	+116.3% (14.5 to 308.6%)	+50.6% (-24.0 to 198.4%)	+512.8% (192.2 to 1 185.4%)	+6.5% (-0.7 to 14.2%)	+5.2% (0.9 to 9.8%)	+5.2% (-3.4 to 14.6%)	+5.6% (3.3 to 8.0%)
Tracheal, bronchus, and lung cancer	25.1 (15.4 to 36.6)	44.6 (27.4 to 60.7)	98.5 (73.0 to 151.6)	170.9 (112.2 to 261.4)	+77.1% (-1.6 to 218.7%)	+120.9% (28.8 to 278.7%)	+73.4% (-0.8 to 203.1%)	+578.9% (270.7 to 1 143.3%)	+5.8% (-0.2 to 12.2%)	+5.4% (1.7 to 9.2%)	+7.1% (-0.1 to 14.8%)	+5.9% (4.0 to 7.9%)
Uterine cancer	25.0 (14.5 to 39.8)	46.6 (26.4 to 74.0)	261.1 (167.2 to 381.3)	534.8 (337.7 to 794.2)	+86.1% (-9.4 to 282.5%)	+460.3% (189.7 to 983.5%)	+104.7% (13.0 to 270.8%)	+2 036.5% (1 003.7 to 4 035.7%)	+6.4% (-1.0 to 14.3%)	+12.1% (7.3 to 17.2%)	+9.3% (1.5 to 17.8%)	+9.7% (7.5 to 11.9%)
Lip and oral cavity cancer	3.2 (2.2 to 4.9)	5.9 (4.2 to 9.7)	53.9 (39.4 to 72.8)	90.0 (64.3 to 122.4)	+83.4% (3.4 to 225.2%)	+802.6% (438.6 to 1 412.5%)	+67.1% (7.2 to 160.5%)	+2 667.1% (1 563.6 to 4 502.7%)	+6.2% (0.3 to 12.5%)	+15.7% (11.8 to 19.8%)	+6.6% (0.8 to 12.7%)	+10.5% (8.8 to 12.3%)
Other pharynx cancer	1.1 (0.4 to 1.9)	2.3 (0.9 to 3.7)	4.8 (2.8 to 9.5)	8.6 (5.0 to 18.9)	+98.9% (-25.9 to 433.6%)	+102.0% (-19.2 to 405.3%)	+80.2% (-25.9 to 338.1%)	+624.4% (177.1 to 1 793.6%)	+7.1% (-3.0 to 18.2%)	+4.8% (-1.5 to 11.4%)	+7.6% (-3.7 to 20.2%)	+6.1% (3.1 to 9.3%)
Ovarian cancer	17.6 (8.4 to 27.5)	38.0 (21.0 to 58.8)	80.0 (52.7 to 122.8)	150.8 (97.9 to 229.8)	+116.3% (-1.1 to 372.8%)	+110.0% (7.9 to 309.0%)	+88.4% (3.3 to 243.6%)	+756.6% (314.1 to 1 672.1%)	+8.0% (-0.2 to 16.8%)	+5.0% (0.5 to 9.8%)	+8.2% (0.4 to 16.6%)	+6.7% (4.4 to 9.1%)
Bladder cancer	48.5 (32.7 to 73.5)	81.7 (54.2 to 115.0)	209.1 (148.5 to 301.1)	322.2 (222.0 to 477.7)	+68.5% (-3.0 to 192.6%)	+155.6% (52.6 to 328.3%)	+54.1% (-8.5 to 159.5%)	+564.2% (280.7 to 1 058.8%)	+5.3% (-0.3 to 11.3%)	+6.4% (2.8 to 10.1%)	+5.5% (-1.2 to 12.6%)	+5.9% (4.1 to 7.7%)
Non-Hodgkin lymphoma	24.8 (13.2 to 43.0)	58.4 (30.5 to 99.6)	549.9 (281.7 to 942.0)	880.0 (457.9 to 1 436.1)	+135.4% (2.0 to 443.2%)	+840.4% (303.8 to 2 090.0%)	+60.0% (-30.4 to 267.3%)	+3 443.3% (1 457.9 to 7 958.7%)	+8.9% (0.2 to 18.4%)	+16.1% (9.7 to 22.8%)	+6.0% (-4.5 to 17.6%)	+11.4% (8.6 to 14.2%)
Leukemia	37.1 (23.0 to 60.4)	55.8 (33.4 to 103.2)	273.2 (138.9 to 577.9)	422.2 (178.6 to 900.5)	+50.3% (-28.4 to 215.7%)	+388.9% (97.0 to 1 112.9%)	+54.5% (-47.5 to 354.2%)	+1 036.0% (342.9 to 2 813.6%)	+4.1% (-3.3 to 12.1%)	+11.1% (4.6 to 18.1%)	+5.5% (-7.8 to 20.8%)	+7.6% (4.6 to 10.7%)
Ischemic heart disease	10 561.3 (9 202.0 to 12 247.7)	15 907.8 (13 793.5 to 18 670.1)	45 221.0 (38 836.6 to 53 688.5)	63 095.5 (54 997.4 to 73 273.0)	+50.6% (22.3 to 85.4%)	+184.2% (127.7 to 254.8%)	+39.5% (12.3 to 73.2%)	+497.4% (387.8 to 631.5%)	+4.1% (2.0 to 6.3%)	+7.2% (5.6 to 8.8%)	+4.2% (1.4 to 7.1%)	+5.5% (4.9 to 6.2%)
Hypertensive heart disease	201.5 (161.3 to 251.9)	303.9 (240.6 to 381.8)	1 594.2 (1 259.5 to 2 004.8)	2 278.7 (1 763.3 to 2 936.4)	+50.8% (9.4 to 107.8%)	+424.4% (277.9 to 627.8%)	+42.9% (1.2 to 101.8%)	+1 030.5% (705.8 to 1 486.2%)	+4.1% (0.9 to 7.5%)	+11.6% (9.2 to 14.1%)	+4.5% (0.1 to 9.1%)	+7.6% (6.5 to 8.7%)
Atrial fibrillation and flutter	364.8 (266.6 to 478.3)	637.7 (463.8 to 850.4)	2 548.7 (1 875.5 to 3 354.4)	3 869.7 (2 906.6 to 5 143.9)	+74.8% (14.7 to 166.3%)	+299.6% (162.6 to 508.2%)	+51.8% (1.0 to 128.1%)	+960.7% (605.1 to 1 495.7%)	+5.7% (1.3 to 10.2%)	+9.6% (6.6 to 12.7%)	+5.3% (0.1 to 10.8%)	+7.4% (6.0 to 8.7%)
Non-rheumatic valvular heart disease	177.2 (148.9 to 209.1)	284.0 (236.0 to 342.6)	1 188.2 (991.8 to 1 437.8)	1 772.6 (1 477.6 to 2 138.0)	+60.2% (24.5 to 106.2%)	+318.3% (221.5 to 444.2%)	+49.1% (14.8 to 93.8%)	+900.1% (678.1 to 1 185.4%)	+4.8% (2.2 to 7.5%)	+10.0% (8.0 to 11.9%)	+5.1% (1.7 to 8.6%)	+7.2% (6.4 to 8.0%)
Chronic respiratory diseases	23 370.9 (19 354.0 to 28 827.4)	28 952.1 (23 910.3 to 35 507.2)	107 643.2 (87 201.0 to 128 471.1)	168 231.3 (141 344.0 to 202 896.1)	+23.8% (-6.5 to 64.0%)	+271.7% (181.8 to 390.3%)	+56.2% (19.9 to 103.7%)	+619.8% (450.0 to 842.0%)	+2.1% (-0.7 to 5.0%)	+9.1% (7.1 to 11.1%)	+5.7% (2.2 to 9.3%)	+6.1% (5.3 to 7.0%)
Coal workers pneumoconiosis	0.2 (0.1 to 0.3)	0.3 (0.2 to 0.4)	0.2 (0.1 to 0.3)	0.1 (0.1 to 0.2)	+35.9% (-13.1 to 112.4%)	-34.8% (-58.1 to 1.4%)	-23.5% (-52.1 to 22.2%)	-32.1% (-57.7 to 9.0%)	+3.1% (-1.4 to 7.8%)	-2.9% (-5.7 to 0.0%)	-3.3% (-8.8 to 2.5%)	-1.2% (-2.6 to 0.2%)
Chronic hepatitis B including cirrhosis	5 237.0 (4 888.1 to 5 671.1)	7 151.5 (6 590.5 to 7 956.0)	25 582.5 (23 494.1 to 27 821.6)	28 631.6 (26 255.3 to 31 256.1)	+36.5% (21.1 to 53.9%)	+257.7% (215.2 to 305.9%)	+11.9% (-0.9 to 26.3%)	+446.7% (387.5 to 513.0%)	+3.1% (1.9 to 4.4%)	+8.8% (7.9 to 9.7%)	+1.4% (-0.2 to 2.9%)	+5.2% (4.9 to 5.6%)
Cirrhosis due to alcohol	8.0 (5.4 to 11.9)	13.8 (9.1 to 20.7)	38.4 (24.5 to 55.7)	48.1 (31.6 to 69.8)	+70.6% (-3.1 to 200.4%)	+178.3% (55.5 to 398.0%)	+25.1% (-29.4 to 121.4%)	+494.4% (241.4 to 934.7%)	+5.4% (-0.4 to 11.6%)	+7.0% (2.9 to 11.2%)	+2.8% (-4.3 to 10.4%)	+5.5% (3.7 to 7.3%)
Appendicitis	37.0 (26.9 to 49.8)	44.9 (33.5 to 57.8)	223.1 (161.0 to 304.0)	325.8 (238.5 to 432.0)	+21.3% (-19.6 to 82.9%)	+395.9% (226.5 to 653.3%)	+46.0% (-5.5 to 125.5%)	+778.5% (472.6 to 1 248.0%)	+1.9% (-2.2 to 6.2%)	+11.2% (8.2 to 14.4%)	+4.8% (-0.8 to 10.7%)	+6.8% (5.4 to 8.2%)
Gallbladder and biliary diseases	8 091.4 (6 561.6 to 10 079.7)	12 284.9 (9 874.4 to 15 350.7)	48 179.5 (38 823.5 to 61 003.6)	68 599.3 (56 074.9 to 86 782.2)	+51.8% (11.6 to 106.5%)	+292.1% (185.9 to 437.8%)	+42.3% (3.9 to 94.9%)	+747.7% (524.1 to 1 051.5%)	+4.2% (1.1 to 7.5%)	+9.5% (7.2 to 11.8%)	+4.5% (0.4 to 8.7%)	+6.6% (5.7 to 7.6%)
Gastroesophageal reflux disease	50 294.9 (42 919.6 to 60 162.5)	70 682.4 (61 154.2 to 83 382.9)	338 770.4 (289 267.1 to 404 136.4)	433 328.3 (371 597.7 to 519 578.1)	+40.5% (11.7 to 76.7%)	+379.2% (281.5 to 502.0%)	+27.9% (0.9 to 62.0%)	+761.5% (579.1 to 992.9%)	+3.4% (1.1 to 5.8%)	+11.0% (9.3 to 12.7%)	+3.1% (0.1 to 6.2%)	+6.7% (5.9 to 7.5%)
Neonatal encephalopathy due to birth asphyxia and trauma	705.7 (540.2 to 904.6)	849.2 (674.7 to 1 049.3)	3 651.5 (3 071.1 to 4 283.1)	4 640.5 (4 019.4 to 5 328.7)	+20.3% (-14.3 to 68.9%)	+329.9% (226.1 to 466.8%)	+27.0% (2.1 to 58.0%)	+557.5% (390.1 to 782.1%)	+1.8% (-1.6 to 5.3%)	+10.2% (8.2 to 12.2%)	+3.0% (0.2 to 5.8%)	+5.8% (4.9 to 6.8%)
Idiopathic epilepsy	1 669.9 (400.3 to 2 838.5)	2 176.5 (614.6 to 3 577.4)	7 513.6 (1 997.0 to 12 563.2)	9 283.7 (2 411.3 to 15 301.0)	+30.3% (-65.1 to 386.4%)	+245.2% (-3.4 to 1 133.2%)	+23.5% (-66.5 to 354.9%)	+455.9% (44.6 to 2 036.5%)	+2.6% (-10.0 to 17.1%)	+8.6% (-0.3 to 18.2%)	+2.6% (-12.8 to 20.8%)	+5.3% (1.1 to 9.7%)
Chronic lymphoid leukemia	6.5 (3.0 to 11.5)	14.0 (7.3 to 23.7)	72.4 (34.5 to 123.0)	108.8 (54.0 to 181.3)	+115.0% (-11.3 to 421.0%)	+416.4% (117.5 to 1 125.9%)	+50.2% (-37.6 to 261.4%)	+1 568.3% (579.5 to 3 996.1%)	+7.9% (-1.2 to 17.9%)	+11.5% (5.3 to 18.1%)	+5.2% (-5.8 to 17.4%)	+8.9% (5.9 to 11.9%)
Bulimia nervosa	1 757.5 (1 225.0 to 2 438.5)	2 364.6 (1 679.9 to 3 297.6)	13 882.4 (9 742.2 to 19 595.8)	17 010.1 (12 062.8 to 23 399.2)	+34.5% (-17.0 to 117.8%)	+487.0% (261.2 to 854.1%)	+22.5% (-24.3 to 98.3%)	+867.8% (500.2 to 1 460.5%)	+3.0% (-1.9 to 8.0%)	+12.5% (8.9 to 16.2%)	+2.5% (-3.5 to 8.9%)	+7.1% (5.5 to 8.6%)
Attention-deficit/hyperactivity disorder	5 955.9 (4 294.8 to 7 994.2)	7 468.8 (5 405.4 to 10 031.3)	33 431.6 (24 010.3 to 44 772.7)	38 142.4 (27 763.6 to 50 972.0)	+25.4% (-19.1 to 94.3%)	+347.6% (188.5 to 594.2%)	+14.0% (-26.2 to 76.2%)	+540.4% (314.7 to 888.8%)	+2.2% (-2.1 to 6.8%)	+10.5% (7.3 to 13.7%)	+1.6% (-3.8 to 7.3%)	+5.7% (4.4 to 7.1%)
Other neglected tropical diseases	7 934.6 (5 489.4 to 10 925.2)	9 190.2 (6 673.5 to 13 412.2)	19 437.0 (13 357.3 to 27 692.9)	21 330.4 (14 656.7 to 30 499.2)	+15.8% (-29.1 to 89.0%)	+111.4% (27.6 to 250.3%)	+9.7% (-34.6 to 84.0%)	+168.8% (62.6 to 344.4%)	+1.4% (-3.4 to 6.5%)	+5.1% (1.6 to 8.7%)	+1.1% (-5.2 to 7.9%)	+3.0% (1.4 to 4.6%)
Chronic myeloid leukemia	2.3 (0.9 to 4.3)	3.6 (1.5 to 8.4)	28.5 (6.8 to 79.7)	51.2 (12.1 to 148.9)	+56.1% (-50.4 to 390.6%)	+685.4% (75.5 to 3 415.3%)	+79.1% (-69.0 to 934.6%)	+2 097.5% (408.8 to 9 389.8%)	+4.5% (-6.8 to 17.2%)	+14.7% (3.8 to 26.7%)	+7.5% (-13.7 to 33.9%)	+9.8% (5.0 to 14.7%)
Other neurological disorders	1.4 (0.9 to 2.2)	1.9 (1.2 to 2.9)	8.1 (5.2 to 12.8)	6.6 (4.7 to 9.2)	+35.4% (-26.1 to 148.0%)	+313.4% (122.5 to 667.8%)	-18.9% (-53.4 to 41.3%)	+354.6% (165.2 to 679.2%)	+3.0% (-3.0 to 9.5%)	+9.9% (5.4 to 14.5%)	-2.6% (-9.1 to 4.4%)	+4.6% (2.9 to 6.4%)
Schizophrenia	1 776.2 (1 316.1 to 2 307.7)	2 476.5 (1 857.9 to 3 162.7)	12 197.1 (9 119.4 to 15 901.4)	15 607.9 (11 672.5 to 19 822.1)	+39.4% (-5.3 to 105.2%)	+392.5% (235.2 to 623.6%)	+27.9% (-12.9 to 87.8%)	+778.6% (497.3 to 1 192.5%)	+3.3% (-0.6 to 7.4%)	+11.2% (8.3 to 14.1%)	+3.1% (-1.8 to 8.2%)	+6.8% (5.5 to 8.0%)
Iodine deficiency	1 793.9 (1 363.5 to 2 231.7)	2 405.6 (1 881.5 to 3 001.1)	8 094.2 (6 164.9 to 10 167.0)	10 016.2 (7 672.3 to 12 601.0)	+34.0% (-4.5 to 88.2%)	+236.4% (138.9 to 373.7%)	+23.7% (-13.0 to 76.0%)	+458.3% (293.6 to 692.0%)	+2.9% (-0.5 to 6.5%)	+8.4% (5.9 to 10.9%)	+2.6% (-1.8 to 7.3%)	+5.3% (4.2 to 6.4%)
Maternal sepsis and other maternal infections	105.6 (74.8 to 150.5)	121.1 (91.8 to 166.1)	310.5 (241.7 to 411.8)	394.0 (315.9 to 510.8)	+14.6% (-27.6 to 81.2%)	+156.4% (72.1 to 281.8%)	+26.8% (-11.4 to 81.6%)	+272.8% (143.8 to 469.8%)	+1.3% (-3.2 to 6.1%)	+6.4% (3.6 to 9.3%)	+3.0% (-1.6 to 7.7%)	+4.0% (2.7 to 5.4%)
Dietary iron deficiency	93 388.5 (62 347.9 to 130 354.3)	108 573.7 (75 607.7 to 162 749.1)	254 692.9 (164 739.9 to 387 337.2)	270 930.6 (172 395.3 to 398 847.3)	+16.2% (-31.7 to 97.8%)	+134.5% (32.1 to 316.5%)	+6.3% (-41.6 to 93.6%)	+190.1% (65.9 to 407.1%)	+1.5% (-3.8 to 7.0%)	+5.8% (1.8 to 9.9%)	+0.7% (-6.5 to 8.6%)	+3.2% (1.5 to 5.0%)
Zika virus	0.0 (0.0 to 0.0)	0.0 (0.0 to 0.0)	0.0 (0.0 to 0.0)	0.0 (0.0 to 0.0)	N/A	N/A	N/A	N/A	N/A	N/A	N/A	N/A
Acute glomerulonephritis	1.5 (1.1 to 2.0)	2.1 (1.6 to 2.8)	9.6 (6.9 to 12.9)	12.8 (9.4 to 17.3)	+41.8% (-5.7 to 113.3%)	+347.3% (194.3 to 579.8%)	+32.0% (-14.4 to 103.6%)	+737.9% (449.0 to 1 178.9%)	+3.5% (-0.6 to 7.8%)	+10.5% (7.4 to 13.6%)	+3.5% (-2.0 to 9.2%)	+6.6% (5.2 to 8.0%)
Opioid use disorders	966.3 (753.4 to 1 237.1)	1 230.9 (944.5 to 1 533.2)	6 641.2 (5 107.2 to 8 435.6)	7 472.2 (5 856.5 to 9 294.8)	+27.3% (-10.0 to 80.1%)	+439.5% (280.6 to 664.6%)	+12.5% (-20.0 to 58.2%)	+673.2% (451.0 to 985.1%)	+2.4% (-1.1 to 6.0%)	+11.8% (9.3 to 14.5%)	+1.4% (-2.8 to 5.9%)	+6.3% (5.3 to 7.4%)
Amphetamine use disorders	220.7 (152.8 to 302.8)	255.3 (177.9 to 349.4)	1 580.6 (1 059.8 to 2 226.3)	1 452.5 (1 003.7 to 2 019.1)	+15.6% (-28.5 to 87.0%)	+519.0% (274.8 to 922.3%)	-8.2% (-44.9 to 52.9%)	+557.9% (303.5 to 972.9%)	+1.4% (-3.3 to 6.4%)	+12.9% (9.2 to 16.7%)	-1.1% (-7.2 to 5.4%)	+5.8% (4.3 to 7.4%)
Ectopic pregnancy	1.7 (1.1 to 2.4)	1.5 (1.0 to 2.3)	3.6 (2.2 to 5.5)	4.1 (2.6 to 6.4)	-8.4% (-48.8 to 63.8%)	+129.4% (22.7 to 328.9%)	+15.7% (-39.3 to 120.3%)	+143.3% (33.4 to 343.8%)	-0.9% (-6.5 to 5.0%)	+5.6% (1.3 to 10.1%)	+1.8% (-6.1 to 10.3%)	+2.7% (0.8 to 4.6%)
Trichomoniasis	4 620.1 (3 078.9 to 6 631.8)	6 223.4 (4 226.2 to 8 820.3)	27 712.5 (18 346.1 to 41 010.5)	35 906.0 (23 804.1 to 51 476.2)	+34.7% (-20.9 to 129.1%)	+345.2% (158.1 to 668.0%)	+29.5% (-25.8 to 126.1%)	+677.1% (351.0 to 1 238.9%)	+3.0% (-2.4 to 8.6%)	+10.4% (6.5 to 14.5%)	+3.2% (-3.7 to 10.7%)	+6.4% (4.6 to 8.1%)
Dysthymia	4 301.4 (3 247.6 to 5 583.2)	6 062.4 (4 557.1 to 7 952.5)	28 157.5 (21 235.4 to 36 493.0)	36 839.4 (27 364.8 to 48 538.5)	+40.9% (-4.5 to 107.8%)	+364.4% (214.9 to 584.8%)	+30.8% (-11.8 to 94.0%)	+756.4% (477.3 to 1 170.4%)	+3.4% (-0.5 to 7.5%)	+10.7% (7.9 to 13.6%)	+3.4% (-1.6 to 8.6%)	+6.7% (5.4 to 8.0%)
Myocarditis	15.7 (12.0 to 19.7)	20.4 (15.7 to 25.7)	90.6 (68.1 to 117.7)	118.2 (90.5 to 148.1)	+30.0% (-8.1 to 84.1%)	+342.7% (206.5 to 539.5%)	+30.5% (-9.7 to 88.6%)	+651.8% (431.0 to 964.5%)	+2.6% (-0.9 to 6.2%)	+10.4% (7.7 to 13.1%)	+3.3% (-1.3 to 8.2%)	+6.3% (5.1 to 7.4%)
Acute hepatitis	1 308.5 (1 197.0 to 1 438.0)	1 568.3 (1 448.9 to 1 704.4)	5 051.5 (4 471.2 to 5 569.0)	6 055.5 (5 423.3 to 6 712.9)	+19.8% (6.0 to 35.4%)	+222.1% (180.9 to 269.2%)	+19.8% (2.8 to 39.7%)	+362.7% (302.0 to 432.6%)	+1.8% (0.5 to 3.0%)	+8.1% (7.1 to 9.0%)	+2.2% (0.3 to 4.2%)	+4.7% (4.3 to 5.1%)
Hemolytic disease and other neonatal jaundice	173.8 (155.8 to 190.8)	223.4 (201.3 to 245.5)	840.0 (755.5 to 921.1)	1 034.2 (927.8 to 1 144.0)	+28.5% (11.5 to 48.1%)	+275.9% (226.7 to 332.5%)	+23.1% (6.5 to 42.2%)	+495.0% (414.4 to 588.2%)	+2.5% (1.1 to 4.0%)	+9.2% (8.2 to 10.2%)	+2.6% (0.8 to 4.4%)	+5.5% (5.0 to 6.0%)
Protein-energy malnutrition	5 366.6 (4 368.4 to 6 624.7)	8 989.8 (7 001.5 to 11 585.8)	55 205.4 (41 755.1 to 71 211.1)	56 836.8 (44 473.3 to 71 780.2)	+67.5% (20.8 to 132.2%)	+514.0% (325.4 to 786.3%)	+2.9% (-28.1 to 47.3%)	+959.0% (671.1 to 1 354.4%)	+5.2% (1.9 to 8.7%)	+12.8% (10.1 to 15.6%)	+0.3% (-4.1 to 4.9%)	+7.4% (6.3 to 8.4%)
Urinary diseases and male infertility	7 269.4 (4 965.0 to 10 593.7)	10 041.9 (7 099.2 to 14 451.2)	52 484.3 (35 323.4 to 76 965.2)	62 252.2 (43 639.1 to 90 877.8)	+38.1% (-17.9 to 132.2%)	+422.6% (208.4 to 785.4%)	+18.6% (-30.6 to 102.5%)	+756.3% (405.3 to 1 351.0%)	+3.2% (-2.0 to 8.7%)	+11.6% (7.7 to 15.6%)	+2.1% (-4.5 to 9.2%)	+6.7% (5.0 to 8.4%)
Urolithiasis	160.2 (120.9 to 210.3)	240.0 (180.4 to 308.6)	1 185.8 (892.6 to 1 577.2)	1 560.3 (1 152.6 to 2 072.1)	+49.7% (1.8 to 120.2%)	+393.9% (234.0 to 630.4%)	+31.5% (-12.6 to 97.9%)	+873.4% (550.5 to 1 356.8%)	+4.1% (0.1 to 8.2%)	+11.2% (8.3 to 14.1%)	+3.4% (-1.7 to 8.9%)	+7.1% (5.8 to 8.4%)
Other cardiomyopathy	294.0 (238.8 to 354.3)	384.4 (313.3 to 456.5)	1 377.0 (1 135.8 to 1 662.3)	1 898.4 (1 511.5 to 2 381.5)	+30.7% (-0.5 to 71.7%)	+258.1% (174.0 to 368.0%)	+37.8% (2.4 to 85.4%)	+545.7% (377.9 to 772.4%)	+2.7% (-0.1 to 5.5%)	+8.8% (6.9 to 10.8%)	+4.0% (0.3 to 8.0%)	+5.8% (4.8 to 6.7%)
Acute hepatitis B	322.9 (268.0 to 387.5)	419.0 (354.8 to 506.6)	1 516.7 (1 223.4 to 1 892.8)	1 612.2 (1 254.1 to 1 993.5)	+29.7% (0.4 to 67.6%)	+261.9% (173.0 to 379.6%)	+6.2% (-22.7 to 46.1%)	+399.1% (271.2 to 571.2%)	+2.6% (0.0 to 5.3%)	+8.9% (6.9 to 11.0%)	+0.7% (-3.2 to 4.8%)	+4.9% (4.0 to 5.9%)
Gynecological diseases	59 311.9 (54 213.4 to 63 992.2)	91 256.3 (84 036.7 to 97 969.4)	308 413.9 (282 606.7 to 332 274.5)	509 992.5 (469 881.7 to 544 651.6)	+53.8% (37.4 to 72.2%)	+237.9% (202.3 to 277.8%)	+65.3% (48.1 to 84.5%)	+759.8% (669.4 to 860.8%)	+4.4% (3.2 to 5.5%)	+8.4% (7.6 to 9.2%)	+6.4% (5.0 to 7.9%)	+6.7% (6.3 to 7.0%)
HIV/AIDS - Multidrug-resistant Tuberculosis without extensive drug resistance	0.0 (0.0 to 0.0)	0.0 (0.0 to 0.0)	0.0 (0.0 to 0.2)	0.0 (0.0 to 0.2)	+340.1% (-39.9 to 3 121.2%)	+242.4% (-9.7 to 1 197.1%)	-20.3% (-83.7 to 288.6%)	+1 102.0% (37.6 to 10 396.7%)	+15.9% (-5.0 to 41.5%)	+8.5% (-0.7 to 18.6%)	-2.8% (-20.3 to 18.4%)	+7.8% (0.9 to 15.1%)
Non-communicable diseases	408 357.6 (404 041.3 to 413 265.4)	544 166.4 (538 882.6 to 549 979.8)	2 325 519.1 (2 305 794.9 to 2 347 334.8)	2 943 097.5 (2 923 042.7 to 2 964 388.4)	+33.2% (31.2 to 35.2%)	+327.3% (321.6 to 333.1%)	+26.5% (25.1 to 28.0%)	+620.7% (611.1 to 630.3%)	+2.9% (2.7 to 3.0%)	+10.1% (10.0 to 10.2%)	+2.9% (2.8 to 3.1%)	+6.1% (6.1 to 6.2%)
Syphilis	4 167.5 (2 884.2 to 5 558.6)	5 229.8 (3 697.9 to 6 821.6)	28 184.0 (18 927.0 to 37 983.1)	31 854.2 (21 896.3 to 43 151.7)	+25.4% (-19.9 to 96.5%)	+438.9% (238.9 to 756.8%)	+13.0% (-30.5 to 83.7%)	+664.3% (376.8 to 1 125.2%)	+2.2% (-2.2 to 6.9%)	+11.8% (8.4 to 15.3%)	+1.5% (-4.5 to 7.9%)	+6.3% (4.8 to 7.8%)
Female infertility	3 172.3 (1 371.9 to 6 068.7)	4 886.1 (2 161.6 to 9 312.8)	16 668.7 (7 398.1 to 31 535.7)	27 349.3 (11 741.7 to 49 292.8)	+54.0% (-45.7 to 336.6%)	+241.1% (21.9 to 854.6%)	+64.0% (-40.9 to 354.9%)	+762.1% (206.8 to 2 322.3%)	+4.4% (-6.0 to 15.8%)	+8.5% (1.3 to 16.2%)	+6.3% (-6.4 to 20.8%)	+6.7% (3.4 to 10.1%)
Premenstrual syndrome	34 076.9 (27 038.6 to 41 540.4)	52 313.3 (41 130.1 to 64 184.7)	173 955.5 (134 190.8 to 217 733.8)	287 789.8 (219 253.2 to 357 061.3)	+53.5% (12.6 to 109.1%)	+232.5% (139.3 to 361.9%)	+65.4% (17.3 to 133.2%)	+744.5% (510.2 to 1 068.7%)	+4.3% (1.2 to 7.6%)	+8.3% (5.9 to 10.7%)	+6.4% (2.0 to 11.1%)	+6.6% (5.6 to 7.7%)
Enteric infections	1 209.2 (956.5 to 1 522.2)	1 459.8 (1 140.1 to 1 883.4)	4 341.4 (3 554.4 to 5 263.3)	7 199.9 (5 848.1 to 9 157.3)	+20.7% (-14.3 to 69.9%)	+197.3% (116.2 to 308.9%)	+65.8% (23.1 to 123.4%)	+495.4% (331.1 to 722.3%)	+1.9% (-1.6 to 5.4%)	+7.5% (5.2 to 9.8%)	+6.5% (2.6 to 10.5%)	+5.5% (4.5 to 6.5%)
Liver cancer due to hepatitis B	6.6 (4.2 to 9.7)	11.6 (7.4 to 17.4)	27.3 (17.6 to 39.3)	39.4 (25.1 to 59.2)	+75.3% (-3.3 to 217.7%)	+135.0% (30.9 to 322.2%)	+44.1% (-19.8 to 158.8%)	+493.9% (227.7 to 976.5%)	+5.7% (-0.4 to 12.2%)	+5.8% (1.8 to 10.0%)	+4.6% (-2.8 to 12.6%)	+5.5% (3.6 to 7.4%)
Other sexually transmitted infections	277.3 (225.1 to 340.4)	463.5 (375.6 to 569.7)	1 718.4 (1 395.6 to 2 045.8)	2 812.8 (2 392.9 to 3 310.6)	+67.1% (24.6 to 124.1%)	+270.6% (179.3 to 391.8%)	+63.6% (27.3 to 110.3%)	+914.1% (679.7 to 1 219.0%)	+5.2% (2.2 to 8.4%)	+9.1% (7.0 to 11.2%)	+6.3% (3.0 to 9.7%)	+7.2% (6.4 to 8.1%)
Thalassemias	42.4 (34.2 to 50.6)	50.1 (40.3 to 60.5)	164.9 (134.6 to 205.0)	197.4 (156.5 to 241.3)	+18.2% (-10.8 to 56.7%)	+228.6% (145.3 to 340.1%)	+19.7% (-11.5 to 61.8%)	+365.1% (247.4 to 522.7%)	+1.6% (-1.2 to 4.5%)	+8.2% (6.1 to 10.3%)	+2.2% (-1.6 to 6.2%)	+4.7% (3.8 to 5.6%)
G6PD deficiency	27 126.3 (21 868.8 to 33 199.7)	35 449.2 (28 560.3 to 43 440.3)	155 250.1 (125 292.8 to 191 319.3)	189 340.6 (153 071.5 to 234 961.1)	+30.6% (-2.8 to 75.6%)	+337.9% (225.1 to 489.9%)	+21.9% (-9.8 to 64.8%)	+597.9% (417.5 to 841.3%)	+2.7% (-0.3 to 5.7%)	+10.3% (8.1 to 12.5%)	+2.5% (-1.3 to 6.4%)	+6.0% (5.1 to 7.0%)
Invasive Non-typhoidal Salmonella (iNTS)	0.0 (0.0 to 0.1)	0.0 (0.0 to 0.1)	0.2 (0.0 to 0.6)	0.2 (0.0 to 0.8)	+17.8% (-86.1 to 892.7%)	+365.1% (-44.9 to 3 819.9%)	+26.7% (-84.1 to 904.3%)	+594.5% (-12.4 to 5 402.8%)	+1.6% (-17.9 to 25.8%)	+10.7% (-3.9 to 27.7%)	+3.0% (-20.5 to 33.4%)	+6.0% (-0.4 to 12.9%)
Liver cancer due to alcohol use	1.1 (0.6 to 1.9)	2.2 (1.3 to 3.7)	5.2 (3.2 to 8.3)	7.6 (4.0 to 12.8)	+95.4% (-9.8 to 323.3%)	+132.9% (15.8 to 368.5%)	+45.9% (-31.4 to 210.3%)	+564.4% (191.5 to 1 414.1%)	+6.9% (-1.1 to 15.5%)	+5.7% (0.9 to 10.8%)	+4.8% (-4.6 to 15.2%)	+5.9% (3.2 to 8.5%)
Benign and in situ cervical and uterine neoplasms	28.8 (19.1 to 40.9)	48.2 (32.4 to 70.0)	159.7 (106.3 to 228.0)	292.6 (197.2 to 424.7)	+67.2% (-2.7 to 187.2%)	+230.8% (92.4 to 468.7%)	+83.2% (6.6 to 214.6%)	+913.8% (490.8 to 1 639.4%)	+5.2% (-0.3 to 11.1%)	+8.3% (4.4 to 12.2%)	+7.8% (0.8 to 15.4%)	+7.2% (5.5 to 9.0%)
Acute hepatitis E	172.8 (139.9 to 208.1)	219.7 (178.5 to 267.8)	846.5 (635.6 to 1 086.5)	1 067.9 (809.5 to 1 325.8)	+27.1% (-4.3 to 68.8%)	+285.2% (175.3 to 439.1%)	+26.1% (-12.4 to 81.5%)	+517.9% (350.1 to 748.2%)	+2.4% (-0.5 to 5.3%)	+9.4% (6.9 to 11.8%)	+2.9% (-1.7 to 7.7%)	+5.6% (4.6 to 6.6%)
Cervical cancer	20.9 (11.4 to 37.5)	32.7 (18.4 to 57.1)	121.6 (68.3 to 221.9)	218.0 (124.4 to 421.7)	+56.3% (-31.1 to 254.6%)	+271.4% (64.3 to 739.7%)	+79.2% (-23.3 to 318.6%)	+941.1% (344.4 to 2 339.0%)	+4.5% (-3.7 to 13.4%)	+9.1% (3.3 to 15.2%)	+7.5% (-3.3 to 19.5%)	+7.3% (4.6 to 10.1%)
Rheumatoid arthritis	251.5 (196.0 to 314.2)	428.9 (329.8 to 524.8)	2 317.0 (1 857.4 to 2 919.2)	4 195.1 (3 260.8 to 5 214.2)	+70.4% (22.4 to 137.4%)	+440.1% (290.6 to 646.9%)	+81.0% (30.7 to 150.7%)	+1 567.4% (1 095.3 to 2 225.8%)	+5.4% (2.0 to 9.0%)	+11.9% (9.5 to 14.3%)	+7.7% (3.4 to 12.1%)	+8.9% (7.8 to 10.0%)
Colon and rectum cancer	53.8 (40.0 to 73.2)	102.5 (78.0 to 135.1)	555.6 (403.2 to 747.6)	994.3 (707.4 to 1 407.2)	+90.4% (26.6 to 186.3%)	+441.7% (258.4 to 718.9%)	+78.9% (12.7 to 184.1%)	+1 746.6% (1 068.6 to 2 817.7%)	+6.6% (2.3 to 11.0%)	+11.9% (8.8 to 15.0%)	+7.5% (1.5 to 13.9%)	+9.2% (7.7 to 10.7%)
Nonalcoholic fatty liver disease including cirrhosis	110 832.6 (98 639.7 to 123 455.0)	171 408.4 (152 873.1 to 190 865.1)	975 766.1 (875 996.4 to 1 085 824.3)	1 282 074.2 (1 160 004.1 to 1 410 661.8)	+54.6% (32.0 to 81.0%)	+469.2% (387.8 to 564.3%)	+31.3% (13.6 to 51.9%)	+1 056.7% (896.7 to 1 242.4%)	+4.4% (2.8 to 6.1%)	+12.2% (11.1 to 13.4%)	+3.4% (1.6 to 5.3%)	+7.7% (7.2 to 8.1%)
Esophageal cancer	7.7 (4.6 to 10.3)	12.6 (8.1 to 17.0)	18.1 (13.3 to 27.1)	26.8 (18.2 to 46.1)	+62.9% (-6.2 to 182.7%)	+43.7% (-14.0 to 140.2%)	+47.7% (-17.5 to 164.6%)	+246.2% (86.9 to 541.3%)	+5.0% (-0.7 to 10.9%)	+2.4% (-1.0 to 6.0%)	+5.0% (-2.4 to 12.9%)	+3.8% (1.9 to 5.7%)
Liver cancer	13.7 (8.8 to 19.6)	25.3 (17.4 to 34.8)	63.2 (44.4 to 84.9)	96.2 (63.9 to 137.5)	+84.6% (8.7 to 213.7%)	+149.6% (55.2 to 301.2%)	+52.1% (-7.9 to 151.2%)	+601.3% (302.9 to 1 120.7%)	+6.3% (0.8 to 12.1%)	+6.2% (2.9 to 9.7%)	+5.3% (-1.1 to 12.2%)	+6.0% (4.3 to 7.8%)
Other musculoskeletal disorders	14 611.8 (11 500.6 to 18 461.2)	24 228.0 (19 382.5 to 30 004.2)	132 776.7 (105 856.3 to 160 198.7)	187 571.9 (150 394.0 to 229 865.5)	+65.8% (20.1 to 128.8%)	+448.0% (305.5 to 640.5%)	+41.2% (5.0 to 90.0%)	+1 183.6% (834.2 to 1 663.9%)	+5.1% (1.8 to 8.6%)	+12.0% (9.7 to 14.2%)	+4.4% (0.6 to 8.3%)	+8.0% (7.0 to 9.0%)
Substance use disorders	4 467.3 (3 737.8 to 5 365.6)	5 517.2 (4 667.7 to 6 516.5)	29 499.4 (24 538.5 to 35 334.5)	32 133.5 (27 149.3 to 38 549.2)	+23.5% (-3.5 to 57.9%)	+434.6% (317.6 to 584.5%)	+8.9% (-15.5 to 40.2%)	+619.3% (459.1 to 825.2%)	+2.1% (-0.4 to 4.6%)	+11.8% (9.9 to 13.6%)	+1.0% (-2.1 to 4.3%)	+6.1% (5.3 to 6.9%)
Pancreatic cancer	5.9 (4.5 to 7.7)	10.5 (7.9 to 13.5)	24.2 (18.8 to 30.2)	38.6 (28.4 to 49.3)	+75.4% (20.7 to 154.8%)	+130.4% (61.2 to 229.3%)	+59.5% (10.8 to 129.6%)	+545.1% (341.1 to 843.4%)	+5.7% (1.9 to 9.8%)	+5.7% (3.2 to 8.2%)	+6.0% (1.2 to 10.9%)	+5.8% (4.5 to 7.0%)
Diabetes mellitus type 2	26 504.2 (23 401.1 to 29 799.1)	50 815.7 (45 613.0 to 56 863.7)	294 907.6 (264 914.4 to 327 016.3)	445 091.9 (398 856.2 to 491 549.6)	+91.7% (62.7 to 125.7%)	+480.3% (398.2 to 575.9%)	+50.9% (30.1 to 75.0%)	+1 579.3% (1 331.3 to 1 870.2%)	+6.7% (4.9 to 8.4%)	+12.4% (11.3 to 13.5%)	+5.2% (3.3 to 7.2%)	+8.9% (8.3 to 9.4%)
Contact dermatitis	6 656.7 (5 019.2 to 8 627.1)	9 181.6 (6 878.5 to 11 746.4)	44 509.0 (32 833.6 to 59 011.7)	55 208.8 (40 782.3 to 71 685.8)	+37.9% (-5.8 to 101.8%)	+384.7% (225.9 to 620.9%)	+24.0% (-17.5 to 86.3%)	+729.3% (460.9 to 1 126.1%)	+3.2% (-0.6 to 7.2%)	+11.0% (8.1 to 14.0%)	+2.7% (-2.4 to 8.0%)	+6.6% (5.3 to 7.8%)
Larynx cancer	12.6 (9.1 to 17.8)	22.1 (15.5 to 30.8)	78.7 (48.7 to 125.3)	134.6 (80.2 to 225.0)	+74.3% (8.1 to 181.0%)	+255.9% (98.6 to 537.8%)	+70.9% (-15.0 to 243.8%)	+961.2% (474.7 to 1 859.3%)	+5.7% (0.7 to 10.8%)	+8.8% (4.6 to 13.1%)	+6.9% (-2.1 to 16.6%)	+7.4% (5.4 to 9.4%)
Orofacial clefts	666.3 (523.2 to 839.7)	871.1 (701.3 to 1 076.9)	3 556.5 (2 798.0 to 4 479.5)	4 314.8 (3 425.7 to 5 391.2)	+30.7% (-5.0 to 79.9%)	+308.2% (196.9 to 461.3%)	+21.3% (-12.5 to 68.2%)	+547.5% (366.6 to 798.6%)	+2.7% (-0.6 to 6.0%)	+9.8% (7.5 to 12.1%)	+2.4% (-1.7 to 6.7%)	+5.8% (4.7 to 6.8%)
Turner syndrome	13.9 (10.6 to 18.1)	18.0 (13.7 to 23.8)	48.7 (37.8 to 64.2)	72.1 (54.8 to 96.4)	+29.6% (-11.5 to 89.9%)	+169.9% (84.4 to 294.8%)	+48.0% (0.5 to 117.9%)	+418.3% (251.7 to 663.9%)	+2.6% (-1.3 to 6.6%)	+6.8% (4.1 to 9.5%)	+5.0% (0.0 to 10.2%)	+5.1% (3.8 to 6.3%)
Thyroid cancer	83.5 (50.1 to 131.9)	150.4 (89.5 to 239.3)	317.2 (211.1 to 454.3)	578.3 (389.2 to 816.4)	+80.1% (-9.6 to 259.1%)	+110.8% (13.0 to 293.2%)	+82.2% (6.9 to 210.5%)	+592.5% (276.6 to 1 173.5%)	+6.0% (-1.1 to 13.6%)	+5.0% (0.8 to 9.5%)	+7.7% (0.8 to 15.2%)	+6.0% (4.1 to 8.0%)
Hodgkin lymphoma	6.1 (3.5 to 11.4)	8.8 (4.2 to 19.5)	96.2 (61.1 to 148.3)	153.9 (86.9 to 222.4)	+44.8% (-44.9 to 280.5%)	+989.5% (349.4 to 2 540.9%)	+59.9% (-16.2 to 205.1%)	+2 424.0% (1 089.3 to 5 256.6%)	+3.7% (-5.8 to 14.2%)	+17.2% (10.5 to 24.3%)	+6.0% (-2.2 to 14.9%)	+10.2% (7.7 to 12.8%)
Upper digestive system diseases	50 988.6 (43 650.0 to 60 801.3)	71 717.4 (62 229.9 to 84 374.4)	343 624.5 (294 580.3 to 409 234.8)	439 975.5 (378 839.7 to 525 581.6)	+40.6% (12.3 to 76.1%)	+379.1% (282.9 to 499.4%)	+28.0% (1.5 to 61.4%)	+762.8% (583.5 to 989.2%)	+3.4% (1.1 to 5.8%)	+11.0% (9.3 to 12.6%)	+3.1% (0.1 to 6.1%)	+6.7% (5.9 to 7.5%)
Digestive congenital anomalies	228.8 (181.0 to 280.0)	271.5 (220.1 to 321.8)	865.5 (690.5 to 1 075.4)	1 119.1 (892.7 to 1 411.4)	+18.6% (-11.2 to 58.4%)	+218.7% (138.0 to 326.7%)	+29.2% (-6.0 to 77.8%)	+388.9% (256.4 to 570.8%)	+1.7% (-1.2 to 4.7%)	+8.0% (5.9 to 10.1%)	+3.2% (-0.8 to 7.4%)	+4.9% (3.9 to 5.9%)
Nasopharynx cancer	3.7 (1.8 to 6.2)	6.2 (3.3 to 10.1)	25.6 (13.7 to 43.7)	44.4 (23.3 to 78.4)	+67.5% (-27.4 to 286.4%)	+308.2% (82.0 to 815.5%)	+73.5% (-25.0 to 301.4%)	+1 086.9% (399.3 to 2 721.6%)	+5.2% (-3.2 to 14.4%)	+9.8% (4.0 to 15.9%)	+7.1% (-3.6 to 18.9%)	+7.7% (4.9 to 10.6%)
Refraction disorders	3 893.1 (3 368.9 to 4 499.8)	5 217.8 (4 588.5 to 5 984.5)	22 294.9 (19 126.1 to 25 975.9)	28 730.0 (24 802.3 to 33 130.9)	+34.0% (10.1 to 63.1%)	+327.2% (248.9 to 423.2%)	+28.8% (4.3 to 59.0%)	+637.9% (501.3 to 805.6%)	+2.9% (0.9 to 5.0%)	+10.1% (8.6 to 11.6%)	+3.2% (0.5 to 5.9%)	+6.2% (5.5 to 6.9%)
Other neoplasms	6 546.6 (5 005.7 to 8 478.2)	9 695.9 (7 301.9 to 12 565.8)	40 885.4 (30 880.1 to 53 077.3)	58 488.6 (43 748.0 to 77 582.4)	+48.1% (1.4 to 116.1%)	+321.6% (187.3 to 518.7%)	+43.0% (-3.6 to 112.1%)	+793.4% (505.3 to 1 218.4%)	+4.0% (0.1 to 8.0%)	+10.0% (7.2 to 12.9%)	+4.5% (-0.5 to 9.8%)	+6.8% (5.6 to 8.1%)
Cellulitis	33.4 (30.9 to 36.6)	44.2 (40.5 to 48.5)	179.4 (164.7 to 196.9)	229.1 (209.5 to 251.4)	+31.9% (16.6 to 49.2%)	+305.9% (257.5 to 360.8%)	+27.7% (12.4 to 45.0%)	+584.1% (504.5 to 674.2%)	+2.8% (1.5 to 4.0%)	+9.7% (8.8 to 10.7%)	+3.1% (1.4 to 4.7%)	+6.0% (5.6 to 6.3%)
Scabies	1 435.8 (1 248.6 to 1 653.0)	1 831.0 (1 601.9 to 2 101.9)	7 122.4 (6 181.8 to 8 220.0)	8 827.6 (7 729.1 to 10 061.2)	+27.5% (4.9 to 55.0%)	+288.9% (219.4 to 373.6%)	+23.9% (2.0 to 50.4%)	+514.8% (407.1 to 645.3%)	+2.4% (0.4 to 4.4%)	+9.4% (8.0 to 10.9%)	+2.7% (0.2 to 5.2%)	+5.6% (5.0 to 6.2%)
Non-melanoma skin cancer	6.6 (5.3 to 8.2)	11.3 (9.0 to 14.2)	47.7 (37.2 to 60.1)	65.1 (50.8 to 79.9)	+70.9% (25.2 to 133.3%)	+320.1% (201.7 to 484.8%)	+36.2% (-2.0 to 89.4%)	+878.7% (618.0 to 1 234.1%)	+5.5% (2.2 to 8.8%)	+10.0% (7.6 to 12.4%)	+3.9% (-0.3 to 8.3%)	+7.1% (6.1 to 8.1%)
Other non-Hodgkin lymphoma	24.6 (13.1 to 42.3)	58.0 (30.4 to 98.5)	545.9 (280.9 to 929.9)	870.8 (455.7 to 1 415.7)	+135.7% (3.0 to 439.3%)	+840.4% (306.5 to 2 075.3%)	+59.5% (-30.1 to 263.7%)	+3 435.9% (1 468.1 to 7 873.0%)	+8.9% (0.2 to 18.3%)	+16.1% (9.8 to 22.7%)	+6.0% (-4.4 to 17.5%)	+11.4% (8.6 to 14.1%)
Kidney cancer	16.9 (10.1 to 23.0)	27.7 (18.4 to 38.5)	149.6 (109.2 to 208.5)	210.4 (150.0 to 312.3)	+63.7% (-5.7 to 184.0%)	+439.5% (230.8 to 779.9%)	+40.6% (-13.8 to 129.2%)	+1 142.2% (616.1 to 2 054.8%)	+5.0% (-0.6 to 11.0%)	+11.8% (8.3 to 15.6%)	+4.3% (-1.9 to 10.9%)	+7.9% (6.1 to 9.7%)
Brain and central nervous system cancer	23.8 (13.3 to 38.7)	34.7 (20.2 to 58.2)	158.7 (86.7 to 269.9)	215.1 (112.2 to 386.9)	+46.1% (-31.0 to 209.2%)	+356.2% (110.0 to 891.3%)	+35.5% (-41.5 to 213.8%)	+803.8% (299.8 to 1 942.8%)	+3.8% (-3.7 to 11.9%)	+10.6% (5.0 to 16.5%)	+3.8% (-6.5 to 15.3%)	+6.8% (4.2 to 9.5%)
Ischemic stroke	2 140.6 (1 980.2 to 2 314.1)	3 198.1 (3 006.8 to 3 409.6)	14 094.7 (13 267.4 to 15 077.2)	18 269.4 (17 072.9 to 19 636.1)	+49.4% (35.1 to 65.1%)	+340.7% (302.9 to 382.0%)	+29.6% (17.9 to 42.5%)	+753.4% (668.6 to 847.6%)	+4.0% (3.0 to 5.1%)	+10.3% (9.7 to 11.0%)	+3.2% (2.0 to 4.5%)	+6.7% (6.3 to 7.0%)
Subarachnoid hemorrhage	487.8 (452.3 to 533.0)	762.0 (714.5 to 819.5)	3 038.5 (2 790.3 to 3 352.8)	4 207.9 (3 918.6 to 4 557.3)	+56.1% (40.3 to 73.8%)	+298.7% (255.5 to 347.1%)	+38.4% (22.9 to 55.9%)	+762.5% (671.4 to 864.3%)	+4.5% (3.4 to 5.6%)	+9.6% (8.8 to 10.5%)	+4.1% (2.6 to 5.7%)	+6.7% (6.3 to 7.1%)
Pruritus	544.3 (478.8 to 632.1)	755.5 (653.6 to 873.7)	3 573.1 (3 040.5 to 4 222.6)	4 645.1 (4 080.7 to 5 335.3)	+38.7% (13.5 to 69.6%)	+372.9% (279.8 to 488.8%)	+30.0% (5.1 to 60.6%)	+753.3% (603.5 to 934.9%)	+3.3% (1.2 to 5.4%)	+10.9% (9.3 to 12.5%)	+3.3% (0.6 to 6.1%)	+6.7% (6.0 to 7.3%)
Malignant neoplasm of bone and articular cartilage	10.2 (5.8 to 16.5)	12.2 (7.7 to 20.0)	64.9 (36.8 to 119.1)	85.9 (46.8 to 151.3)	+19.7% (-40.7 to 141.6%)	+428.7% (148.2 to 1 026.1%)	+32.4% (-42.3 to 203.7%)	+738.5% (283.8 to 1 732.1%)	+1.8% (-5.1 to 9.2%)	+11.7% (6.2 to 17.5%)	+3.5% (-6.7 to 14.8%)	+6.6% (4.1 to 9.2%)
Osteoarthritis hip	565.6 (406.0 to 752.7)	1 045.6 (745.4 to 1 351.6)	4 677.0 (3 383.5 to 6 086.3)	7 331.9 (5 237.3 to 9 797.8)	+84.8% (20.4 to 183.8%)	+347.2% (194.4 to 579.3%)	+56.7% (2.0 to 140.8%)	+1 196.2% (735.0 to 1 912.0%)	+6.3% (1.8 to 10.9%)	+10.5% (7.4 to 13.6%)	+5.7% (0.2 to 11.6%)	+8.0% (6.6 to 9.5%)
Multiple myeloma	2.9 (1.5 to 5.6)	6.0 (3.0 to 12.2)	32.2 (14.0 to 68.1)	66.0 (23.0 to 150.5)	+100.5% (-21.8 to 413.9%)	+435.8% (88.0 to 1 426.4%)	+104.8% (-39.9 to 597.7%)	+2 102.2% (607.0 to 6 759.3%)	+7.2% (-2.5 to 17.7%)	+11.8% (4.3 to 19.9%)	+9.3% (-6.2 to 27.4%)	+9.8% (6.1 to 13.6%)
Endocarditis	6.4 (5.3 to 7.6)	9.4 (7.9 to 11.1)	56.2 (45.8 to 70.5)	72.4 (60.2 to 90.2)	+45.6% (14.5 to 85.1%)	+498.2% (355.0 to 686.4%)	+28.7% (-4.2 to 72.9%)	+1 021.6% (760.8 to 1 361.5%)	+3.8% (1.3 to 6.3%)	+12.6% (10.6 to 14.7%)	+3.2% (-0.6 to 7.0%)	+7.6% (6.7 to 8.4%)
Glaucoma	125.5 (94.9 to 166.0)	164.9 (128.2 to 213.0)	417.8 (323.4 to 531.8)	540.6 (416.6 to 681.4)	+31.3% (-10.0 to 91.6%)	+153.3% (77.5 to 261.4%)	+29.3% (-8.9 to 83.5%)	+330.6% (196.6 to 525.0%)	+2.7% (-1.1 to 6.7%)	+6.3% (3.9 to 8.9%)	+3.2% (-1.2 to 7.8%)	+4.5% (3.3 to 5.7%)
Age-related macular degeneration	68.1 (53.1 to 89.2)	97.3 (77.4 to 124.0)	284.0 (227.4 to 357.4)	402.9 (322.8 to 501.5)	+43.0% (0.7 to 103.0%)	+191.6% (110.4 to 304.3%)	+41.8% (3.4 to 94.4%)	+491.6% (321.0 to 731.4%)	+3.6% (0.0 to 7.3%)	+7.3% (5.0 to 9.7%)	+4.4% (0.4 to 8.6%)	+5.5% (4.4 to 6.6%)
Crohn's disease	43.7 (32.9 to 57.8)	69.9 (53.9 to 87.9)	370.2 (282.4 to 470.7)	527.1 (405.9 to 682.0)	+59.8% (10.1 to 132.1%)	+429.0% (271.3 to 653.5%)	+42.3% (-1.1 to 104.9%)	+1 104.2% (721.3 to 1 665.8%)	+4.8% (0.9 to 8.7%)	+11.7% (9.1 to 14.4%)	+4.5% (-0.2 to 9.3%)	+7.8% (6.5 to 9.0%)
Rheumatic heart disease	168.4 (144.1 to 195.8)	215.0 (181.3 to 249.1)	765.9 (637.4 to 912.8)	1 044.6 (871.8 to 1 227.5)	+27.6% (2.3 to 59.2%)	+256.1% (180.2 to 352.6%)	+36.3% (6.4 to 74.7%)	+520.1% (392.8 to 680.4%)	+2.4% (0.2 to 4.7%)	+8.8% (7.1 to 10.5%)	+3.9% (0.7 to 7.2%)	+5.6% (4.9 to 6.4%)
Stroke	4 083.6 (3 853.3 to 4 313.8)	5 805.5 (5 502.4 to 6 118.0)	23 061.8 (21 933.1 to 24 374.2)	30 921.7 (29 530.7 to 32 496.3)	+42.1% (31.5 to 53.6%)	+297.2% (268.6 to 328.0%)	+34.0% (24.8 to 43.9%)	+657.2% (603.1 to 715.3%)	+3.5% (2.7 to 4.3%)	+9.6% (9.0 to 10.1%)	+3.7% (2.8 to 4.6%)	+6.3% (6.0 to 6.5%)
Caries of deciduous teeth	35 892.3 (28 656.5 to 44 016.3)	43 338.3 (33 759.4 to 54 013.1)	107 394.3 (87 508.5 to 129 936.4)	151 965.1 (118 939.8 to 183 670.6)	+20.7% (-12.2 to 65.9%)	+147.8% (82.2 to 236.8%)	+41.5% (5.4 to 89.8%)	+323.3% (211.9 to 474.5%)	+1.9% (-1.3 to 5.1%)	+6.2% (4.0 to 8.4%)	+4.4% (0.6 to 8.3%)	+4.4% (3.5 to 5.4%)
Pneumoconiosis	4.1 (2.8 to 5.9)	5.3 (3.9 to 7.1)	28.8 (20.2 to 40.0)	32.1 (22.4 to 44.6)	+29.6% (-19.3 to 108.2%)	+440.7% (242.5 to 753.7%)	+11.1% (-31.6 to 80.5%)	+679.7% (372.6 to 1 186.1%)	+2.6% (-2.2 to 7.6%)	+11.9% (8.5 to 15.3%)	+1.3% (-4.7 to 7.6%)	+6.4% (4.8 to 8.0%)
Thyroid diseases	11 522.0 (8 919.2 to 14 860.8)	17 051.4 (13 211.8 to 21 457.6)	67 420.9 (51 287.8 to 85 581.8)	95 129.1 (70 469.3 to 123 169.4)	+47.9% (4.0 to 110.4%)	+295.3% (177.9 to 462.5%)	+41.0% (-3.4 to 106.0%)	+725.6% (465.5 to 1 105.2%)	+3.9% (0.3 to 7.7%)	+9.5% (7.0 to 12.2%)	+4.3% (-0.5 to 9.4%)	+6.6% (5.3 to 7.8%)
Total Cancers excluding Non-melanoma skin cancer	771.4 (623.2 to 966.8)	1 456.1 (1 176.0 to 1 878.4)	5 913.4 (4 584.5 to 7 712.5)	10 655.2 (8 281.1 to 13 553.8)	+88.7% (36.9 to 160.2%)	+306.1% (186.1 to 476.2%)	+80.1% (25.9 to 157.8%)	+1 281.2% (892.9 to 1 821.2%)	+6.5% (3.1 to 10.0%)	+9.7% (7.2 to 12.3%)	+7.6% (2.9 to 12.5%)	+8.2% (7.2 to 9.3%)
Cardiomyopathy and myocarditis	311.8 (256.0 to 372.2)	409.6 (338.4 to 479.9)	1 490.1 (1 247.4 to 1 762.5)	2 049.7 (1 657.2 to 2 532.6)	+31.3% (1.7 to 69.6%)	+263.7% (184.4 to 365.0%)	+37.5% (4.6 to 80.8%)	+557.2% (395.3 to 772.0%)	+2.7% (0.1 to 5.4%)	+8.9% (7.2 to 10.7%)	+4.0% (0.5 to 7.6%)	+5.8% (4.9 to 6.7%)
Injuries	111 824.2 (105 293.0 to 119 610.4)	152 843.6 (143 607.5 to 163 768.5)	741 749.8 (688 477.4 to 801 340.2)	938 024.4 (868 642.4 to 1 022 469.4)	+36.6% (24.7 to 49.7%)	+385.2% (338.9 to 436.5%)	+26.4% (13.1 to 41.3%)	+738.8% (656.3 to 830.2%)	+3.1% (2.2 to 4.1%)	+11.1% (10.3 to 11.8%)	+2.9% (1.5 to 4.4%)	+6.6% (6.3 to 6.9%)
Asthma	19 746.8 (15 887.2 to 25 502.9)	23 305.5 (18 040.5 to 29 903.7)	83 893.2 (64 641.5 to 105 928.6)	136 291.6 (110 938.9 to 171 656.2)	+18.0% (-16.6 to 66.8%)	+259.9% (152.8 to 412.5%)	+62.4% (16.8 to 125.8%)	+590.1% (400.2 to 852.3%)	+1.6% (-1.8 to 5.2%)	+8.9% (6.3 to 11.5%)	+6.2% (1.9 to 10.7%)	+6.0% (4.9 to 7.0%)
Cirrhosis and other chronic liver diseases	120 818.8 (108 373.5 to 133 510.0)	185 211.1 (166 953.8 to 204 650.7)	1 023 423.7 (923 850.8 to 1 132 982.8)	1 338 866.6 (1 214 683.5 to 1 466 456.4)	+53.2% (32.5 to 77.3%)	+452.5% (378.4 to 538.2%)	+30.8% (13.8 to 50.3%)	+1 008.1% (862.8 to 1 175.3%)	+4.3% (2.8 to 5.8%)	+12.0% (10.9 to 13.1%)	+3.4% (1.6 to 5.2%)	+7.5% (7.1 to 8.0%)
Other digestive diseases	14.9 (11.5 to 18.9)	21.9 (16.3 to 28.4)	96.7 (72.4 to 126.4)	132.2 (100.7 to 174.8)	+47.0% (1.3 to 113.2%)	+340.1% (197.2 to 551.6%)	+36.7% (-7.7 to 102.3%)	+784.8% (510.3 to 1 182.8%)	+3.9% (0.1 to 7.8%)	+10.3% (7.5 to 13.3%)	+3.9% (-1.0 to 9.2%)	+6.8% (5.6 to 8.0%)
Motorcyclist road injuries	1 509.0 (1 257.0 to 1 792.4)	1 956.1 (1 622.0 to 2 318.7)	6 444.1 (5 384.1 to 7 613.0)	7 654.8 (6 393.1 to 9 002.7)	+29.6% (0.7 to 66.7%)	+229.4% (156.8 to 322.4%)	+18.7% (-6.9 to 51.5%)	+407.2% (296.4 to 549.0%)	+2.6% (0.0 to 5.2%)	+8.2% (6.4 to 10.0%)	+2.1% (-0.9 to 5.3%)	+5.0% (4.2 to 5.8%)
Other cardiovascular and circulatory diseases	2 723.8 (2 179.7 to 3 501.1)	4 337.5 (3 336.6 to 5 526.8)	23 454.2 (17 864.7 to 30 462.7)	34 475.5 (24 868.6 to 46 555.9)	+59.2% (12.6 to 125.1%)	+440.7% (274.5 to 680.6%)	+46.9% (-2.7 to 121.8%)	+1 165.6% (754.3 to 1 774.9%)	+4.7% (1.1 to 8.4%)	+11.9% (9.2 to 14.6%)	+4.9% (-0.4 to 10.4%)	+7.9% (6.7 to 9.2%)
Other road injuries	822.9 (707.1 to 972.6)	1 195.6 (1 019.7 to 1 408.5)	4 424.8 (3 770.8 to 5 313.4)	4 908.0 (4 189.4 to 5 840.8)	+45.2% (15.7 to 82.3%)	+270.0% (192.3 to 368.3%)	+10.9% (-12.7 to 40.8%)	+496.4% (373.7 to 650.8%)	+3.8% (1.4 to 6.1%)	+9.1% (7.4 to 10.8%)	+1.3% (-1.7 to 4.3%)	+5.5% (4.8 to 6.2%)
Digestive diseases	153 589.3 (142 762.2 to 165 157.9)	226 949.6 (211 840.4 to 244 092.9)	1 196 912.1 (1 111 517.2 to 1 286 707.2)	1 549 011.1 (1 445 506.8 to 1 664 961.8)	+47.7% (33.4 to 63.5%)	+427.3% (376.3 to 483.9%)	+29.4% (16.8 to 43.2%)	+908.5% (811.1 to 1 016.2%)	+3.9% (2.9 to 5.0%)	+11.7% (10.9 to 12.4%)	+3.2% (1.9 to 4.5%)	+7.2% (6.9 to 7.5%)
Inguinal, femoral, and abdominal hernia	1 314.5 (1 013.7 to 1 690.8)	2 178.5 (1 842.4 to 2 654.7)	6 006.0 (4 634.7 to 7 549.1)	6 493.1 (5 083.9 to 8 324.7)	+65.7% (21.0 to 126.9%)	+175.6% (103.2 to 273.9%)	+8.1% (-23.6 to 52.9%)	+393.9% (246.2 to 604.6%)	+5.1% (1.9 to 8.5%)	+6.9% (4.8 to 9.1%)	+0.9% (-3.4 to 5.4%)	+4.9% (3.8 to 6.0%)
Vascular intestinal disorders	7.6 (5.8 to 9.6)	12.4 (9.5 to 15.6)	62.2 (48.7 to 79.7)	84.6 (64.5 to 107.7)	+64.3% (15.4 to 133.8%)	+398.7% (252.1 to 606.2%)	+35.8% (-4.8 to 93.8%)	+1 013.4% (676.5 to 1 496.5%)	+5.0% (1.4 to 8.8%)	+11.3% (8.7 to 13.9%)	+3.9% (-0.7 to 8.6%)	+7.5% (6.4 to 8.7%)
Asbestosis	2.1 (1.4 to 3.0)	2.6 (1.9 to 3.5)	5.2 (3.6 to 7.1)	6.8 (4.7 to 9.5)	+25.1% (-21.9 to 100.3%)	+96.8% (25.5 to 208.7%)	+31.6% (-18.6 to 112.7%)	+224.3% (96.8 to 434.4%)	+2.2% (-2.5 to 7.1%)	+4.6% (1.5 to 7.8%)	+3.4% (-2.6 to 9.8%)	+3.6% (2.0 to 5.2%)
Other pneumoconiosis	0.0 (0.0 to 0.0)	0.5 (0.3 to 0.7)	22.3 (15.6 to 31.0)	23.8 (16.6 to 33.2)	+1 047.2% (570.7 to 1 862.1%)	+4 217.8% (2 601.0 to 6 802.3%)	+6.5% (-34.6 to 73.3%)	+52 682.6% (30 284.9 to 91 590.4%)	+27.6% (20.9 to 34.6%)	+28.5% (24.5 to 32.6%)	+0.7% (-5.2 to 7.1%)	+20.9% (18.9 to 22.9%)
Fire, heat, and hot substances	3 335.3 (2 795.3 to 3 956.2)	4 440.8 (3 710.9 to 5 268.5)	16 621.3 (13 580.3 to 20 714.8)	22 677.4 (18 493.6 to 28 078.7)	+33.1% (4.0 to 70.4%)	+274.2% (184.4 to 392.4%)	+36.4% (1.3 to 83.6%)	+579.9% (418.2 to 792.0%)	+2.9% (0.3 to 5.4%)	+9.1% (7.2 to 11.2%)	+3.9% (0.1 to 7.8%)	+5.9% (5.1 to 6.8%)
Neurological disorders	153 939.1 (136 013.9 to 174 088.5)	209 293.1 (186 318.6 to 233 419.9)	939 652.3 (834 489.1 to 1 071 889.3)	1 196 666.2 (1 066 552.0 to 1 350 090.7)	+35.9% (15.0 to 60.6%)	+348.9% (279.3 to 431.3%)	+27.3% (7.2 to 51.2%)	+677.3% (555.4 to 822.0%)	+3.1% (1.4 to 4.8%)	+10.5% (9.2 to 11.7%)	+3.0% (0.8 to 5.3%)	+6.4% (5.8 to 6.9%)
Chronic hepatitis C including cirrhosis	4 646.4 (3 738.8 to 5 726.0)	6 518.3 (5 332.8 to 8 095.1)	21 685.5 (17 808.5 to 25 661.8)	27 669.5 (22 688.8 to 34 408.2)	+40.2% (4.1 to 89.0%)	+232.6% (152.1 to 339.0%)	+27.5% (-3.3 to 68.3%)	+495.5% (342.0 to 702.1%)	+3.4% (0.4 to 6.5%)	+8.3% (6.3 to 10.3%)	+3.0% (-0.5 to 6.7%)	+5.5% (4.6 to 6.5%)
Unintentional firearm injuries	444.2 (383.2 to 562.3)	526.1 (453.4 to 645.3)	2 294.2 (1 967.2 to 2 939.4)	2 959.9 (2 529.8 to 3 822.7)	+18.4% (-8.8 to 53.6%)	+336.0% (233.7 to 469.7%)	+29.0% (-3.3 to 72.0%)	+566.3% (402.7 to 783.2%)	+1.7% (-1.0 to 4.3%)	+10.3% (8.3 to 12.2%)	+3.2% (-0.5 to 7.0%)	+5.9% (5.0 to 6.8%)
Adverse effects of medical treatment	53.2 (39.9 to 67.2)	73.1 (54.2 to 93.6)	290.9 (211.2 to 384.4)	374.4 (275.1 to 489.6)	+37.2% (-5.9 to 100.1%)	+297.7% (165.3 to 496.1%)	+28.6% (-15.1 to 94.9%)	+602.6% (376.5 to 935.9%)	+3.2% (-0.6 to 7.1%)	+9.6% (6.7 to 12.6%)	+3.2% (-2.1 to 8.7%)	+6.0% (4.8 to 7.3%)
Migraine	64 546.7 (54 763.4 to 75 735.3)	88 360.6 (75 468.4 to 104 008.9)	386 829.5 (327 038.3 to 456 048.2)	500 804.8 (427 270.1 to 586 074.6)	+36.8% (8.9 to 71.9%)	+337.7% (247.4 to 451.5%)	+29.4% (2.9 to 62.8%)	+675.8% (518.6 to 872.9%)	+3.1% (0.8 to 5.5%)	+10.3% (8.6 to 12.0%)	+3.2% (0.3 to 6.2%)	+6.4% (5.6 to 7.1%)
Motor neuron disease	13.8 (10.8 to 17.0)	18.0 (14.0 to 22.4)	79.5 (61.8 to 100.6)	104.6 (81.4 to 131.9)	+30.1% (-6.1 to 80.3%)	+339.5% (213.5 to 516.2%)	+31.5% (-6.6 to 85.3%)	+652.8% (440.7 to 948.3%)	+2.6% (-0.7 to 6.0%)	+10.3% (7.9 to 12.8%)	+3.4% (-0.9 to 8.0%)	+6.3% (5.2 to 7.3%)
Gastritis and duodenitis	622.7 (475.4 to 813.8)	938.3 (696.6 to 1 176.8)	4 396.2 (3 244.7 to 5 881.7)	6 102.9 (4 575.5 to 8 059.2)	+50.6% (3.5 to 119.3%)	+368.5% (215.1 to 596.4%)	+38.8% (-8.0 to 109.3%)	+880.0% (563.3 to 1 347.9%)	+4.1% (0.3 to 8.1%)	+10.8% (7.9 to 13.8%)	+4.1% (-1.1 to 9.6%)	+7.1% (5.9 to 8.4%)
Paralytic ileus and intestinal obstruction	10.7 (10.2 to 11.4)	16.4 (15.6 to 17.2)	96.2 (91.5 to 101.4)	153.0 (144.6 to 162.4)	+53.1% (42.4 to 64.7%)	+483.8% (443.8 to 526.7%)	+59.0% (47.2 to 71.8%)	+1 322.6% (1 214.8 to 1 439.3%)	+4.3% (3.6 to 5.1%)	+12.4% (11.9 to 13.0%)	+5.9% (4.9 to 7.0%)	+8.3% (8.1 to 8.6%)
Drug use disorders	2 174.0 (1 811.0 to 2 621.4)	2 699.0 (2 229.5 to 3 203.4)	14 744.4 (12 341.3 to 17 333.5)	15 887.3 (13 379.9 to 18 775.1)	+24.1% (-4.2 to 60.8%)	+446.2% (326.1 to 600.2%)	+7.7% (-15.3 to 36.9%)	+630.7% (468.6 to 839.0%)	+2.1% (-0.5 to 4.8%)	+11.9% (10.1 to 13.8%)	+0.9% (-2.1 to 4.0%)	+6.2% (5.4 to 7.0%)
Pancreatitis	167.6 (109.1 to 247.7)	243.1 (160.0 to 353.9)	1 151.8 (749.7 to 1 725.4)	1 492.2 (954.2 to 2 267.2)	+45.0% (-18.0 to 156.5%)	+373.6% (166.4 to 742.0%)	+29.5% (-29.0 to 136.2%)	+790.2% (390.6 to 1 515.4%)	+3.7% (-2.0 to 9.8%)	+10.9% (6.7 to 15.2%)	+3.2% (-4.2 to 11.3%)	+6.8% (4.9 to 8.7%)
Pulmonary aspiration and foreign body in airway	181.9 (146.1 to 220.1)	196.3 (160.1 to 236.3)	555.0 (456.8 to 677.1)	703.4 (572.4 to 861.8)	+7.8% (-18.7 to 43.1%)	+182.6% (114.3 to 272.8%)	+26.7% (-4.6 to 68.3%)	+286.5% (189.4 to 416.3%)	+0.7% (-2.1 to 3.6%)	+7.1% (5.2 to 9.1%)	+3.0% (-0.6 to 6.7%)	+4.1% (3.2 to 5.1%)
Other drug use disorders	116.5 (81.7 to 156.3)	154.2 (109.8 to 207.8)	774.5 (554.0 to 1 032.6)	1 067.6 (735.4 to 1 454.2)	+32.3% (-16.1 to 108.4%)	+402.0% (221.6 to 683.8%)	+37.8% (-13.2 to 118.6%)	+815.7% (472.0 to 1 365.8%)	+2.8% (-1.8 to 7.6%)	+11.3% (8.0 to 14.7%)	+4.0% (-1.8 to 10.2%)	+6.9% (5.4 to 8.4%)
Parkinson's disease	124.1 (100.9 to 151.0)	240.0 (198.4 to 291.9)	965.2 (779.8 to 1 187.1)	1 505.1 (1 210.1 to 1 877.2)	+93.3% (46.2 to 155.6%)	+302.1% (202.3 to 434.9%)	+55.9% (15.0 to 111.3%)	+1 112.5% (800.0 to 1 533.5%)	+6.8% (3.8 to 9.8%)	+9.7% (7.6 to 11.8%)	+5.7% (1.7 to 9.8%)	+7.8% (6.8 to 8.8%)
Multiple sclerosis	193.2 (154.3 to 238.4)	351.2 (310.2 to 388.9)	1 556.3 (1 377.1 to 1 768.0)	2 289.8 (2 034.4 to 2 571.2)	+81.7% (42.2 to 132.2%)	+343.0% (274.3 to 424.4%)	+47.1% (23.9 to 74.5%)	+1 084.8% (825.5 to 1 416.8%)	+6.1% (3.5 to 8.7%)	+10.4% (9.1 to 11.6%)	+4.9% (2.7 to 7.2%)	+7.7% (6.9 to 8.5%)
Self-harm	466.7 (403.8 to 551.2)	711.8 (620.6 to 834.3)	3 323.9 (2 863.5 to 4 003.1)	4 500.8 (3 899.6 to 5 267.7)	+52.5% (23.0 to 89.0%)	+366.9% (273.4 to 483.8%)	+35.4% (8.1 to 69.5%)	+864.3% (676.7 to 1 097.2%)	+4.3% (2.0 to 6.5%)	+10.8% (9.1 to 12.4%)	+3.8% (0.9 to 6.8%)	+7.1% (6.4 to 7.8%)
Non-melanoma skin cancer (basal-cell carcinoma)	0.9 (0.6 to 1.4)	1.7 (1.1 to 2.4)	7.3 (5.0 to 10.7)	10.2 (6.9 to 15.0)	+73.7% (2.0 to 195.8%)	+328.3% (153.3 to 624.2%)	+39.7% (-18.5 to 139.4%)	+940.4% (503.2 to 1 694.4%)	+5.6% (0.2 to 11.4%)	+10.1% (6.3 to 14.1%)	+4.2% (-2.6 to 11.5%)	+7.3% (5.5 to 9.1%)
Mental disorders	50 246.1 (45 331.8 to 55 443.2)	67 358.8 (61 028.6 to 73 253.9)	295 364.0 (270 764.7 to 319 718.9)	423 675.6 (383 815.2 to 464 066.5)	+34.0% (17.0 to 53.5%)	+338.4% (287.5 to 396.1%)	+43.4% (26.4 to 62.7%)	+743.2% (634.2 to 868.3%)	+2.9% (1.5 to 4.3%)	+10.3% (9.4 to 11.2%)	+4.6% (2.9 to 6.2%)	+6.6% (6.2 to 7.1%)
Alcoholic cardiomyopathy	2.1 (1.6 to 2.7)	4.7 (3.6 to 6.0)	22.5 (17.8 to 28.4)	33.0 (25.6 to 42.2)	+124.0% (57.5 to 218.5%)	+372.3% (236.0 to 564.0%)	+46.4% (4.2 to 105.7%)	+1 450.4% (991.3 to 2 102.6%)	+8.4% (4.6 to 12.2%)	+10.9% (8.4 to 13.4%)	+4.8% (0.5 to 9.4%)	+8.6% (7.5 to 9.8%)
Sexual violence	13 553.5 (11 321.7 to 16 100.9)	18 239.7 (15 302.7 to 21 370.7)	83 173.4 (69 591.9 to 98 805.5)	103 373.4 (86 574.3 to 122 953.7)	+34.5% (5.5 to 71.5%)	+356.0% (257.9 to 480.8%)	+24.2% (-3.1 to 59.2%)	+662.7% (494.8 to 877.8%)	+3.0% (0.5 to 5.5%)	+10.6% (8.8 to 12.4%)	+2.7% (-0.4 to 5.9%)	+6.3% (5.5 to 7.1%)
Cocaine use disorders	100.9 (66.0 to 148.6)	123.5 (84.8 to 184.2)	673.9 (427.9 to 991.8)	705.6 (477.2 to 1 018.8)	+22.3% (-30.2 to 114.4%)	+445.6% (207.9 to 866.8%)	+4.6% (-40.6 to 84.4%)	+599.1% (301.2 to 1 118.1%)	+2.0% (-3.6 to 7.9%)	+11.9% (7.7 to 16.3%)	+0.5% (-6.3 to 7.9%)	+6.0% (4.3 to 7.8%)
Physical violence by firearm	103.0 (90.5 to 121.0)	118.3 (103.4 to 136.7)	586.9 (510.3 to 691.1)	725.5 (639.5 to 862.0)	+14.8% (-6.2 to 40.4%)	+395.7% (303.4 to 509.2%)	+23.6% (-0.1 to 52.9%)	+603.7% (471.5 to 766.6%)	+1.3% (-0.7 to 3.4%)	+11.2% (9.7 to 12.8%)	+2.6% (-0.1 to 5.4%)	+6.0% (5.4 to 6.7%)
Major depressive disorder	7 808.2 (5 974.1 to 9 959.3)	11 182.3 (9 082.5 to 13 619.1)	51 293.6 (42 453.9 to 60 755.2)	87 676.1 (72 038.9 to 105 406.9)	+43.2% (3.3 to 98.4%)	+358.7% (250.0 to 501.1%)	+70.9% (31.6 to 121.9%)	+1 022.8% (716.4 to 1 444.1%)	+3.6% (0.3 to 7.0%)	+10.6% (8.7 to 12.7%)	+6.9% (3.4 to 10.4%)	+7.6% (6.5 to 8.6%)
Bipolar disorder	3 054.3 (2 309.5 to 4 169.0)	4 193.7 (3 230.3 to 5 593.5)	20 216.7 (15 317.9 to 27 547.4)	25 150.6 (19 274.5 to 33 625.8)	+37.3% (-8.3 to 105.4%)	+382.0% (222.5 to 620.4%)	+24.4% (-17.0 to 86.4%)	+723.4% (448.7 to 1 135.5%)	+3.2% (-0.9 to 7.4%)	+11.0% (8.1 to 14.0%)	+2.7% (-2.3 to 8.0%)	+6.5% (5.2 to 7.9%)
Multidrug-resistant tuberculosis without extensive drug resistance	1.3 (0.1 to 5.1)	6.4 (1.9 to 15.9)	20.8 (8.4 to 45.7)	18.5 (4.1 to 61.9)	+390.8% (-33.5 to 3 519.0%)	+221.7% (-15.7 to 1 127.3%)	-11.1% (-82.0 to 339.0%)	+1 305.2% (59.0 to 12 316.8%)	+17.2% (-4.0 to 43.1%)	+8.1% (-1.2 to 18.1%)	-1.5% (-19.3 to 20.3%)	+8.3% (1.4 to 15.7%)
Sickle cell trait	29 770.2 (26 980.3 to 32 938.0)	39 077.6 (35 140.8 to 43 175.6)	164 179.5 (147 980.6 to 181 253.8)	205 606.1 (186 165.2 to 227 132.2)	+31.2% (13.7 to 51.4%)	+320.1% (263.6 to 385.4%)	+25.2% (8.6 to 44.3%)	+590.6% (499.8 to 695.1%)	+2.7% (1.2 to 4.2%)	+10.0% (8.9 to 11.1%)	+2.8% (1.0 to 4.6%)	+6.0% (5.5 to 6.4%)
Autism spectrum disorders	3 213.0 (1 658.9 to 5 785.2)	4 399.1 (2 584.6 to 7 458.0)	22 179.4 (15 249.0 to 35 061.1)	29 638.9 (20 894.2 to 43 259.9)	+36.9% (-39.7 to 210.5%)	+404.1% (157.0 to 889.0%)	+33.6% (-23.2 to 132.2%)	+822.4% (347.7 to 1 800.5%)	+3.1% (-5.0 to 11.9%)	+11.3% (6.4 to 16.5%)	+3.6% (-3.3 to 11.1%)	+6.9% (4.6 to 9.3%)
Latent tuberculosis infection	111 938.5 (94 955.1 to 131 840.8)	123 463.8 (103 697.1 to 148 399.9)	346 171.0 (283 571.2 to 416 368.5)	352 553.9 (291 316.9 to 427 203.0)	+10.2% (-13.5 to 40.6%)	+180.3% (115.6 to 264.6%)	+1.8% (-22.4 to 33.5%)	+214.9% (144.7 to 305.2%)	+0.9% (-1.5 to 3.4%)	+7.1% (5.2 to 9.0%)	+0.2% (-3.2 to 3.6%)	+3.5% (2.7 to 4.3%)
Respiratory infections and tuberculosis	124 483.8 (108 446.5 to 144 135.4)	139 740.5 (119 817.5 to 164 420.7)	408 657.6 (348 008.9 to 477 177.9)	598 954.6 (511 844.5 to 697 223.0)	+12.2% (-9.3 to 38.8%)	+192.4% (133.8 to 265.6%)	+46.5% (17.5 to 82.7%)	+381.1% (289.9 to 493.6%)	+1.1% (-1.0 to 3.3%)	+7.4% (5.8 to 9.0%)	+4.8% (2.0 to 7.8%)	+4.8% (4.2 to 5.5%)
Environmental heat and cold exposure	618.6 (511.2 to 722.1)	793.0 (659.3 to 923.5)	3 162.4 (2 591.4 to 3 700.3)	4 100.0 (3 348.1 to 4 807.0)	+28.1% (0.7 to 63.1%)	+298.7% (212.0 to 409.5%)	+29.6% (0.5 to 67.1%)	+562.7% (416.1 to 751.0%)	+2.5% (0.0 to 5.0%)	+9.6% (7.8 to 11.4%)	+3.2% (0.0 to 6.6%)	+5.8% (5.0 to 6.7%)
Diabetes mellitus	27 135.1 (24 078.1 to 30 398.0)	51 714.3 (46 505.8 to 57 809.8)	299 581.4 (269 780.7 to 331 343.1)	452 213.0 (406 007.8 to 499 779.1)	+90.5% (62.4 to 123.5%)	+479.3% (398.7 to 572.8%)	+50.9% (30.4 to 74.7%)	+1 566.5% (1 325.6 to 1 848.1%)	+6.6% (4.9 to 8.3%)	+12.4% (11.3 to 13.5%)	+5.2% (3.3 to 7.2%)	+8.8% (8.3 to 9.4%)
Chronic kidney disease	37 597.2 (33 599.5 to 42 714.3)	53 166.8 (48 011.2 to 59 435.5)	246 286.4 (220 183.9 to 276 244.4)	309 035.1 (278 085.3 to 343 639.4)	+41.4% (20.4 to 66.0%)	+363.2% (296.4 to 441.2%)	+25.4% (7.4 to 46.5%)	+721.9% (600.4 to 864.5%)	+3.5% (1.8 to 5.2%)	+10.7% (9.6 to 11.9%)	+2.8% (0.9 to 4.8%)	+6.5% (6.0 to 7.1%)
Maternal and neonatal disorders	10 496.6 (8 961.9 to 12 334.5)	12 901.7 (11 006.6 to 15 225.1)	55 829.9 (47 023.7 to 70 563.9)	70 116.6 (60 644.9 to 85 340.9)	+22.9% (-2.2 to 54.3%)	+332.7% (233.7 to 461.1%)	+25.5% (-3.7 to 63.7%)	+567.9% (428.7 to 743.9%)	+2.0% (-0.3 to 4.4%)	+10.2% (8.3 to 12.1%)	+2.8% (-0.5 to 6.3%)	+5.9% (5.1 to 6.6%)
Urinary tract infections and interstitial nephritis	462.8 (407.0 to 525.0)	784.4 (664.9 to 1 156.4)	2 347.3 (2 071.1 to 2 757.9)	3 448.9 (2 942.0 to 3 955.1)	+69.4% (24.9 to 129.8%)	+199.2% (119.1 to 308.6%)	+46.9% (19.5 to 80.5%)	+645.1% (513.0 to 805.7%)	+5.4% (2.2 to 8.6%)	+7.5% (5.3 to 9.8%)	+4.9% (2.2 to 7.6%)	+6.2% (5.6 to 6.9%)
Non-rheumatic calcific aortic valve disease	98.4 (77.5 to 120.6)	166.3 (128.8 to 211.0)	758.4 (592.1 to 950.3)	1 160.9 (910.5 to 1 436.4)	+68.8% (21.2 to 135.1%)	+355.9% (223.9 to 541.6%)	+53.0% (10.2 to 112.5%)	+1 078.7% (758.0 to 1 519.2%)	+5.3% (1.9 to 8.9%)	+10.6% (8.1 to 13.1%)	+5.4% (1.2 to 9.8%)	+7.7% (6.7 to 8.8%)
Other non-rheumatic valve diseases	0.2 (0.2 to 0.3)	0.3 (0.2 to 0.3)	5.9 (4.5 to 7.5)	5.6 (4.4 to 7.1)	+6.3% (-25.4 to 51.6%)	+1 884.8% (1 300.8 to 2 712.3%)	-5.4% (-33.1 to 34.0%)	+1 899.3% (1 304.4 to 2 746.2%)	+0.6% (-2.9 to 4.2%)	+22.0% (19.2 to 24.9%)	-0.7% (-4.9 to 3.7%)	+9.5% (8.3 to 10.6%)
Uterine fibroids	1 781.9 (1 300.8 to 2 443.3)	2 907.9 (2 099.4 to 3 961.7)	9 936.5 (7 181.5 to 13 384.1)	17 810.3 (12 862.7 to 24 562.5)	+63.1% (4.3 to 155.2%)	+241.7% (119.0 to 433.0%)	+79.2% (14.4 to 180.7%)	+899.4% (536.2 to 1 469.9%)	+5.0% (0.4 to 9.8%)	+8.5% (5.3 to 11.8%)	+7.5% (1.6 to 13.7%)	+7.2% (5.7 to 8.7%)
Diabetes mellitus type 1	630.9 (424.7 to 877.4)	898.5 (659.6 to 1 193.6)	4 673.7 (3 800.6 to 5 885.4)	7 121.1 (5 998.2 to 8 541.6)	+42.4% (-10.9 to 127.5%)	+420.1% (259.8 to 651.8%)	+52.3% (15.0 to 101.8%)	+1 028.6% (653.9 to 1 589.6%)	+3.5% (-1.2 to 8.5%)	+11.6% (8.9 to 14.3%)	+5.4% (1.7 to 9.1%)	+7.6% (6.3 to 8.9%)
Bacterial skin diseases	781.7 (750.0 to 813.4)	1 023.1 (985.6 to 1 068.1)	4 178.6 (3 979.0 to 4 384.5)	5 207.6 (5 003.7 to 5 432.4)	+30.8% (23.6 to 38.5%)	+308.4% (283.4 to 334.9%)	+24.6% (16.9 to 32.8%)	+566.1% (528.7 to 605.7%)	+2.7% (2.1 to 3.3%)	+9.8% (9.3 to 10.2%)	+2.7% (1.9 to 3.6%)	+5.9% (5.7 to 6.1%)
Sickle cell disorders	327.1 (261.9 to 409.3)	407.7 (319.9 to 512.2)	1 620.7 (1 275.7 to 2 059.3)	1 966.8 (1 549.4 to 2 471.1)	+24.6% (-9.9 to 72.4%)	+297.4% (184.0 to 456.0%)	+21.3% (-13.2 to 69.5%)	+501.2% (335.2 to 730.4%)	+2.2% (-1.1 to 5.5%)	+9.6% (7.2 to 12.1%)	+2.4% (-1.8 to 6.8%)	+5.5% (4.5 to 6.6%)
Musculoskeletal disorders	60 699.2 (55 710.8 to 67 320.6)	94 112.0 (86 640.2 to 103 103.7)	436 378.4 (400 640.2 to 479 546.6)	609 070.9 (558 259.1 to 668 530.3)	+55.0% (36.3 to 76.3%)	+363.6% (309.1 to 425.4%)	+39.5% (22.8 to 58.5%)	+903.4% (780.4 to 1 043.5%)	+4.4% (3.1 to 5.8%)	+10.7% (9.8 to 11.6%)	+4.2% (2.6 to 5.9%)	+7.2% (6.8 to 7.6%)
Liver cancer due to NASH	1.1 (0.6 to 1.8)	2.4 (1.4 to 3.9)	6.9 (4.4 to 10.6)	12.0 (7.0 to 19.4)	+110.9% (2.3 to 334.7%)	+186.0% (48.2 to 451.7%)	+74.1% (-10.7 to 239.3%)	+950.8% (405.1 to 2 086.1%)	+7.7% (0.2 to 15.8%)	+7.2% (2.6 to 12.0%)	+7.1% (-1.4 to 16.5%)	+7.3% (5.0 to 9.7%)
Osteoarthritis	10 135.8 (8 996.2 to 11 382.7)	18 889.5 (16 915.5 to 21 267.1)	78 461.5 (69 656.3 to 88 558.0)	123 360.7 (109 488.8 to 139 068.4)	+86.3% (58.1 to 119.6%)	+315.3% (251.8 to 390.3%)	+57.2% (32.7 to 86.2%)	+1 117.0% (929.1 to 1 339.3%)	+6.4% (4.6 to 8.1%)	+9.9% (8.7 to 11.1%)	+5.8% (3.6 to 8.0%)	+7.8% (7.3 to 8.4%)
Gout	1 408.1 (1 075.1 to 1 831.1)	2 409.0 (1 813.5 to 3 126.8)	12 033.4 (9 129.9 to 15 655.4)	17 109.6 (12 970.5 to 22 440.4)	+71.0% (16.8 to 150.3%)	+399.5% (240.4 to 632.8%)	+42.1% (-3.3 to 108.8%)	+1 115.0% (729.1 to 1 680.5%)	+5.5% (1.5 to 9.6%)	+11.3% (8.5 to 14.2%)	+4.4% (-0.5 to 9.6%)	+7.8% (6.6 to 9.1%)
Pulmonary Arterial Hypertension	6.6 (5.2 to 8.7)	9.4 (7.4 to 12.2)	42.2 (33.3 to 55.9)	59.0 (45.5 to 77.8)	+41.2% (-1.0 to 101.4%)	+347.8% (212.8 to 541.0%)	+39.6% (-3.8 to 102.6%)	+783.0% (510.6 to 1 177.0%)	+3.5% (-0.1 to 7.2%)	+10.5% (7.8 to 13.1%)	+4.2% (-0.5 to 9.2%)	+6.8% (5.6 to 8.0%)
Other non-communicable diseases	308 709.6 (292 069.4 to 327 016.1)	418 940.7 (400 036.4 to 442 281.8)	1 724 466.8 (1 614 824.1 to 1 853 128.4)	2 238 000.2 (2 118 179.1 to 2 377 939.8)	+35.7% (25.8 to 46.3%)	+311.6% (278.0 to 348.2%)	+29.7% (18.6 to 41.9%)	+624.9% (568.6 to 686.0%)	+3.1% (2.3 to 3.8%)	+9.8% (9.2 to 10.5%)	+3.3% (2.1 to 4.4%)	+6.1% (5.9 to 6.4%)
Down syndrome	155.9 (126.3 to 191.8)	195.4 (159.2 to 238.3)	621.9 (513.3 to 778.0)	714.5 (591.8 to 865.5)	+25.3% (-6.3 to 67.6%)	+218.1% (138.0 to 325.0%)	+14.8% (-13.4 to 52.2%)	+358.1% (245.3 to 507.6%)	+2.2% (-0.7 to 5.3%)	+8.0% (5.9 to 10.1%)	+1.7% (-1.8 to 5.3%)	+4.7% (3.8 to 5.6%)
Retinoblastoma	0.0 (0.0 to 0.0)	0.0 (0.0 to 0.0)	0.0 (0.0 to 0.0)	0.0 (0.0 to 0.0)	-69.9% (-95.9 to 119.4%)	+724.0% (99.3 to 3 305.8%)	-23.5% (-76.4 to 148.2%)	+90.1% (-69.2 to 1 073.5%)	-11.4% (-27.3 to 8.1%)	+15.0% (4.7 to 26.5%)	-3.3% (-16.6 to 12.0%)	+1.9% (-3.6 to 7.7%)
Soft tissue and other extraosseous sarcomas	5.9 (3.7 to 9.2)	8.1 (5.3 to 12.0)	36.7 (22.9 to 51.7)	56.7 (32.9 to 82.9)	+37.8% (-25.1 to 153.6%)	+349.9% (153.4 to 698.7%)	+54.5% (-16.5 to 185.7%)	+858.7% (401.4 to 1 732.8%)	+3.2% (-2.9 to 9.7%)	+10.5% (6.3 to 14.8%)	+5.5% (-2.3 to 14.0%)	+7.0% (5.0 to 9.2%)
Osteoarthritis hand	2 986.0 (2 141.6 to 3 857.5)	5 445.3 (3 876.8 to 7 342.5)	22 030.2 (15 868.0 to 29 450.2)	35 455.8 (25 044.5 to 46 851.8)	+82.3% (18.1 to 181.5%)	+304.5% (159.3 to 531.0%)	+60.9% (3.6 to 149.9%)	+1 087.3% (672.6 to 1 724.7%)	+6.1% (1.6 to 10.9%)	+9.7% (6.5 to 13.0%)	+6.1% (0.4 to 12.1%)	+7.7% (6.3 to 9.1%)
Urogenital congenital anomalies	562.8 (436.6 to 733.7)	721.7 (564.8 to 933.4)	2 531.8 (2 006.5 to 3 360.9)	3 203.4 (2 489.7 to 4 124.1)	+28.2% (-10.7 to 84.0%)	+250.7% (144.7 to 402.8%)	+26.5% (-11.8 to 81.5%)	+469.1% (296.3 to 717.4%)	+2.5% (-1.2 to 6.2%)	+8.7% (6.1 to 11.3%)	+2.9% (-1.6 to 7.7%)	+5.4% (4.2 to 6.5%)
Other congenital birth defects	882.1 (441.9 to 1 467.6)	1 094.6 (567.1 to 1 814.7)	4 731.2 (2 469.8 to 7 681.6)	5 735.8 (2 915.9 to 9 619.8)	+24.0% (-46.3 to 186.1%)	+332.2% (91.8 to 873.9%)	+21.2% (-46.8 to 176.2%)	+550.1% (178.9 to 1 415.7%)	+2.1% (-6.1 to 11.0%)	+10.2% (4.4 to 16.3%)	+2.4% (-7.6 to 13.5%)	+5.8% (3.1 to 8.5%)
Total burden related to hepatitis C	4 688.4 (3 775.3 to 5 774.8)	6 578.5 (5 386.0 to 8 161.0)	21 865.8 (17 984.4 to 25 851.3)	27 897.9 (22 889.2 to 34 672.7)	+40.3% (4.2 to 88.8%)	+232.3% (152.2 to 337.9%)	+27.5% (-3.2 to 68.0%)	+495.0% (342.0 to 700.9%)	+3.4% (0.4 to 6.5%)	+8.3% (6.3 to 10.3%)	+3.0% (-0.5 to 6.7%)	+5.5% (4.6 to 6.5%)
Total cancers	778.0 (629.6 to 973.4)	1 467.5 (1 188.8 to 1 889.9)	5 961.2 (4 626.7 to 7 762.5)	10 720.3 (8 347.3 to 13 617.1)	+88.6% (37.2 to 159.2%)	+306.2% (187.0 to 474.9%)	+79.8% (25.9 to 156.7%)	+1 277.7% (892.8 to 1 811.8%)	+6.5% (3.2 to 9.9%)	+9.7% (7.2 to 12.3%)	+7.6% (2.9 to 12.5%)	+8.2% (7.2 to 9.3%)
Pyoderma	748.3 (716.9 to 779.3)	978.9 (941.0 to 1 024.8)	3 999.5 (3 802.2 to 4 195.6)	4 978.8 (4 782.4 to 5 204.5)	+30.8% (23.2 to 38.8%)	+308.5% (282.7 to 336.0%)	+24.4% (16.6 to 32.8%)	+565.3% (526.9 to 606.0%)	+2.7% (2.1 to 3.3%)	+9.8% (9.3 to 10.3%)	+2.7% (1.9 to 3.6%)	+5.9% (5.7 to 6.1%)
Interstitial lung disease and pulmonary sarcoidosis	77.9 (61.9 to 99.1)	125.7 (100.3 to 159.1)	554.4 (437.0 to 709.6)	810.2 (639.7 to 1 022.2)	+61.2% (16.0 to 124.1%)	+340.9% (215.6 to 516.0%)	+46.1% (4.3 to 104.7%)	+939.2% (645.4 to 1 348.7%)	+4.8% (1.4 to 8.4%)	+10.3% (7.9 to 12.8%)	+4.8% (0.5 to 9.3%)	+7.3% (6.2 to 8.4%)
Cirrhosis due to other causes	94.5 (79.4 to 112.5)	119.0 (99.9 to 138.1)	351.0 (282.9 to 426.4)	443.0 (357.1 to 532.7)	+25.8% (-0.8 to 59.5%)	+194.8% (127.0 to 282.8%)	+26.2% (-5.3 to 68.0%)	+368.3% (259.3 to 510.4%)	+2.3% (-0.1 to 4.7%)	+7.4% (5.6 to 9.3%)	+2.9% (-0.7 to 6.7%)	+4.7% (3.9 to 5.6%)
Other direct maternal disorders	250.5 (188.5 to 318.9)	306.3 (231.1 to 390.9)	1 407.9 (1 065.0 to 1 785.6)	2 339.0 (1 772.5 to 2 980.8)	+22.2% (-15.7 to 77.3%)	+359.5% (217.9 to 564.3%)	+66.1% (15.1 to 139.6%)	+833.6% (545.2 to 1 251.0%)	+2.0% (-1.7 to 5.8%)	+10.7% (8.0 to 13.4%)	+6.5% (1.7 to 11.5%)	+7.0% (5.8 to 8.2%)
Alopecia areata	160.9 (154.5 to 168.4)	213.6 (205.7 to 222.2)	1 007.0 (961.3 to 1 056.7)	1 245.3 (1 195.2 to 1 300.3)	+32.7% (25.3 to 40.6%)	+371.2% (343.3 to 400.9%)	+23.6% (16.0 to 31.7%)	+673.9% (628.6 to 721.9%)	+2.8% (2.2 to 3.4%)	+10.8% (10.4 to 11.3%)	+2.6% (1.8 to 3.5%)	+6.3% (6.2 to 6.5%)
Peptic ulcer disease	194.9 (145.4 to 257.8)	293.0 (220.9 to 382.3)	1 417.1 (1 045.2 to 1 912.5)	1 898.5 (1 372.8 to 2 544.5)	+50.2% (1.1 to 123.4%)	+383.6% (221.6 to 627.1%)	+33.9% (-13.1 to 106.3%)	+873.7% (539.2 to 1 383.2%)	+4.1% (0.1 to 8.3%)	+11.0% (8.0 to 14.1%)	+3.7% (-1.8 to 9.4%)	+7.1% (5.7 to 8.5%)
Self-harm by other specified means	443.7 (382.5 to 530.8)	675.3 (585.7 to 801.8)	3 073.7 (2 625.8 to 3 763.7)	4 156.5 (3 589.1 to 4 950.5)	+52.2% (21.3 to 90.9%)	+355.1% (258.4 to 477.8%)	+35.2% (6.2 to 72.1%)	+836.7% (644.6 to 1 078.4%)	+4.2% (1.9 to 6.6%)	+10.6% (8.8 to 12.4%)	+3.8% (0.7 to 7.0%)	+7.0% (6.2 to 7.7%)
Urticaria	4 593.5 (4 018.2 to 5 246.2)	5 769.9 (5 082.1 to 6 567.4)	19 386.6 (17 052.4 to 22 025.4)	25 379.3 (22 538.9 to 28 861.7)	+25.6% (4.4 to 51.1%)	+235.9% (180.3 to 302.7%)	+30.9% (9.5 to 56.4%)	+452.5% (360.6 to 562.6%)	+2.3% (0.4 to 4.2%)	+8.4% (7.1 to 9.7%)	+3.4% (1.1 to 5.7%)	+5.3% (4.7 to 5.8%)
Cataract	728.7 (617.7 to 841.7)	1 100.9 (937.6 to 1 276.9)	3 726.6 (3 146.7 to 4 335.1)	5 667.7 (4 699.2 to 6 758.6)	+51.0% (21.4 to 87.9%)	+238.5% (170.9 to 322.8%)	+52.0% (19.3 to 93.7%)	+677.7% (512.6 to 887.3%)	+4.2% (1.9 to 6.5%)	+8.4% (6.8 to 10.0%)	+5.3% (2.2 to 8.6%)	+6.4% (5.6 to 7.1%)
Inflammatory bowel disease	137.0 (113.0 to 169.8)	236.2 (199.3 to 285.7)	1 173.0 (969.3 to 1 372.4)	1 696.6 (1 416.4 to 2 012.3)	+72.3% (31.3 to 126.1%)	+396.5% (286.6 to 537.7%)	+44.6% (12.9 to 85.1%)	+1 138.0% (846.2 to 1 519.7%)	+5.5% (2.7 to 8.5%)	+11.2% (9.4 to 13.1%)	+4.7% (1.5 to 8.0%)	+7.9% (7.0 to 8.8%)
Oral disorders	222 764.1 (195 714.7 to 254 983.1)	306 069.9 (273 908.2 to 344 236.3)	1 308 814.4 (1 139 189.7 to 1 497 363.6)	1 679 229.0 (1 470 699.6 to 1 922 880.0)	+37.3% (15.3 to 63.6%)	+327.6% (257.8 to 411.0%)	+28.3% (5.9 to 55.3%)	+653.8% (524.4 to 810.0%)	+3.2% (1.4 to 5.0%)	+10.1% (8.8 to 11.4%)	+3.1% (0.7 to 5.6%)	+6.3% (5.7 to 6.9%)
Alzheimer's disease and other dementias	376.1 (323.4 to 422.1)	599.3 (522.4 to 682.6)	2 229.8 (1 933.2 to 2 548.9)	3 422.5 (2 976.6 to 3 893.4)	+59.3% (31.9 to 92.4%)	+272.0% (206.9 to 350.9%)	+53.4% (26.5 to 86.1%)	+809.9% (653.1 to 999.3%)	+4.7% (2.8 to 6.7%)	+9.1% (7.7 to 10.5%)	+5.5% (2.9 to 8.0%)	+6.9% (6.3 to 7.5%)
Caries of permanent teeth	151 314.5 (122 931.8 to 186 244.2)	208 267.5 (173 621.0 to 252 521.5)	919 952.3 (738 586.1 to 1 155 534.7)	1 151 865.5 (925 508.6 to 1 425 342.5)	+37.6% (4.0 to 82.0%)	+341.7% (229.9 to 491.4%)	+25.2% (-8.3 to 70.8%)	+661.2% (464.1 to 927.1%)	+3.2% (0.3 to 6.1%)	+10.4% (8.2 to 12.5%)	+2.8% (-1.1 to 6.9%)	+6.3% (5.3 to 7.3%)
Other oral disorders	8 122.4 (7 688.5 to 8 552.6)	11 043.9 (10 503.4 to 11 634.3)	49 236.8 (46 627.5 to 52 018.7)	62 744.1 (59 345.4 to 66 471.5)	+35.9% (26.2 to 46.3%)	+345.8% (313.6 to 380.4%)	+27.4% (17.7 to 37.8%)	+672.4% (614.6 to 734.9%)	+3.1% (2.3 to 3.8%)	+10.4% (9.9 to 11.0%)	+3.0% (2.0 to 4.0%)	+6.3% (6.1 to 6.6%)
Transport injuries	16 771.4 (15 522.6 to 18 384.0)	23 761.6 (21 993.7 to 26 220.6)	72 649.7 (67 239.5 to 81 577.1)	80 412.6 (74 632.3 to 89 687.3)	+41.6% (25.4 to 60.0%)	+205.7% (168.3 to 248.4%)	+10.6% (-3.2 to 26.4%)	+379.4% (323.1 to 443.2%)	+3.5% (2.2 to 4.8%)	+7.7% (6.8 to 8.6%)	+1.2% (-0.4 to 2.9%)	+4.8% (4.4 to 5.2%)
Tension-type headache	106 158.6 (86 818.2 to 127 923.3)	143 846.9 (118 682.8 to 170 653.9)	656 825.8 (539 005.1 to 788 436.1)	831 005.3 (687 580.2 to 1 006 101.0)	+35.5% (3.8 to 76.7%)	+356.6% (251.0 to 493.9%)	+26.5% (-3.4 to 65.5%)	+682.7% (496.5 to 927.1%)	+3.0% (0.3 to 5.8%)	+10.6% (8.7 to 12.6%)	+2.9% (-0.5 to 6.5%)	+6.4% (5.5 to 7.3%)
Alcohol use disorders	2 309.5 (1 699.6 to 3 029.5)	2 836.7 (2 061.5 to 3 676.9)	14 864.0 (10 756.2 to 19 950.8)	16 352.1 (11 655.7 to 22 220.2)	+22.8% (-18.4 to 84.8%)	+423.9% (243.1 to 700.0%)	+10.0% (-29.7 to 71.9%)	+608.0% (359.1 to 991.8%)	+2.0% (-2.1 to 6.3%)	+11.6% (8.5 to 14.8%)	+1.1% (-4.3 to 7.0%)	+6.1% (4.7 to 7.5%)
Motor vehicle road injuries	8 348.4 (7 195.9 to 9 826.7)	12 542.4 (10 833.9 to 14 683.6)	37 861.3 (32 430.1 to 45 622.6)	41 501.8 (35 507.9 to 48 905.4)	+50.2% (20.8 to 86.7%)	+201.8% (140.1 to 279.3%)	+9.6% (-13.3 to 38.5%)	+397.1% (297.6 to 521.5%)	+4.1% (1.9 to 6.4%)	+7.6% (6.0 to 9.2%)	+1.1% (-1.8 to 4.1%)	+4.9% (4.2 to 5.6%)
Cannabis use disorders	774.7 (502.1 to 1 138.3)	941.0 (619.4 to 1 369.5)	5 111.7 (3 336.4 to 7 444.2)	5 224.8 (3 440.2 to 7 365.4)	+21.4% (-31.4 to 114.7%)	+443.1% (208.9 to 854.9%)	+2.2% (-41.3 to 77.7%)	+574.4% (285.6 to 1 079.3%)	+1.9% (-3.7 to 7.9%)	+11.9% (7.8 to 16.2%)	+0.2% (-6.5 to 7.4%)	+5.9% (4.1 to 7.7%)
Drowning	140.5 (119.5 to 166.9)	173.1 (147.2 to 202.9)	568.1 (478.7 to 676.4)	636.4 (538.7 to 743.5)	+23.1% (-2.4 to 55.2%)	+228.2% (159.2 to 315.5%)	+12.0% (-11.6 to 41.8%)	+352.8% (259.0 to 471.1%)	+2.1% (-0.3 to 4.4%)	+8.2% (6.5 to 9.9%)	+1.4% (-1.6 to 4.4%)	+4.6% (3.9 to 5.4%)
Poisonings	138.0 (117.6 to 167.0)	183.8 (157.7 to 221.3)	696.4 (596.1 to 840.9)	871.8 (742.9 to 1 033.7)	+33.1% (4.3 to 69.9%)	+278.7% (197.4 to 382.1%)	+25.1% (-1.4 to 58.9%)	+531.5% (396.3 to 703.4%)	+2.9% (0.4 to 5.4%)	+9.2% (7.5 to 11.0%)	+2.8% (-0.2 to 5.9%)	+5.7% (4.9 to 6.5%)
Depressive disorders	12 009.6 (9 572.7 to 15 018.2)	17 095.0 (14 264.4 to 20 390.0)	78 766.7 (67 971.1 to 89 967.1)	123 273.7 (105 662.6 to 142 626.3)	+42.3% (6.7 to 89.7%)	+360.7% (267.1 to 478.2%)	+56.5% (27.4 to 92.1%)	+926.4% (683.1 to 1 245.3%)	+3.5% (0.6 to 6.6%)	+10.7% (9.0 to 12.4%)	+5.7% (3.0 to 8.5%)	+7.3% (6.4 to 8.1%)
Eating disorders	1 998.3 (1 467.1 to 2 682.6)	2 687.7 (2 000.0 to 3 641.4)	15 420.2 (11 248.4 to 21 591.7)	18 900.3 (13 947.8 to 25 337.6)	+34.4% (-12.1 to 105.7%)	+473.7% (268.4 to 793.3%)	+22.5% (-21.3 to 90.7%)	+845.7% (518.6 to 1 345.8%)	+3.0% (-1.3 to 7.4%)	+12.3% (9.0 to 15.7%)	+2.5% (-3.0 to 8.4%)	+7.0% (5.6 to 8.4%)
Other exposure to mechanical forces	24 637.3 (21 685.8 to 28 630.0)	31 386.8 (27 498.3 to 36 837.8)	129 498.3 (112 195.5 to 150 900.2)	149 804.0 (130 441.2 to 173 457.2)	+27.3% (4.1 to 55.8%)	+312.5% (235.0 to 408.0%)	+15.6% (-5.9 to 42.0%)	+508.0% (398.3 to 641.9%)	+2.4% (0.4 to 4.5%)	+9.9% (8.3 to 11.4%)	+1.8% (-0.8 to 4.4%)	+5.6% (4.9 to 6.2%)
Conduct disorder	1 703.8 (1 271.7 to 2 231.2)	2 184.7 (1 624.4 to 2 861.9)	5 029.8 (3 738.6 to 6 489.0)	7 605.4 (5 653.1 to 9 979.0)	+28.2% (-14.0 to 91.1%)	+130.2% (55.0 to 241.8%)	+51.2% (1.7 to 124.6%)	+346.3% (199.3 to 565.7%)	+2.5% (-1.5 to 6.6%)	+5.7% (2.9 to 8.5%)	+5.3% (0.2 to 10.6%)	+4.6% (3.3 to 5.9%)
Foreign body	1 511.1 (1 227.5 to 1 836.8)	1 950.0 (1 581.4 to 2 362.4)	8 224.2 (6 696.4 to 10 017.0)	10 390.0 (8 418.8 to 12 601.4)	+29.0% (-2.9 to 71.4%)	+321.7% (217.3 to 460.4%)	+26.3% (-5.0 to 67.9%)	+587.5% (417.0 to 814.3%)	+2.5% (-0.3 to 5.5%)	+10.0% (8.0 to 12.1%)	+2.9% (-0.7 to 6.6%)	+6.0% (5.1 to 6.9%)
Foreign body in eyes	182.2 (92.5 to 300.5)	244.8 (127.2 to 405.9)	1 133.9 (555.7 to 1 910.1)	1 409.2 (711.8 to 2 344.3)	+34.3% (-41.3 to 207.0%)	+363.0% (98.5 to 980.2%)	+24.2% (-47.4 to 193.0%)	+673.1% (234.5 to 1 687.0%)	+2.9% (-5.2 to 11.8%)	+10.7% (4.6 to 17.1%)	+2.7% (-7.7 to 14.3%)	+6.3% (3.7 to 9.1%)
Other mental disorders	7 210.2 (5 552.3 to 9 159.5)	10 106.1 (7 803.0 to 12 765.5)	50 194.3 (38 733.0 to 63 642.5)	63 922.7 (49 210.9 to 80 348.1)	+40.1% (-1.4 to 99.1%)	+396.6% (250.1 to 604.5%)	+27.3% (-10.2 to 80.5%)	+786.5% (524.5 to 1 158.4%)	+3.4% (-0.2 to 7.1%)	+11.2% (8.7 to 13.9%)	+3.0% (-1.4 to 7.6%)	+6.8% (5.7 to 7.9%)
Chronic kidney disease due to glomerulonephritis	3 008.8 (2 583.9 to 3 530.9)	3 932.7 (3 406.2 to 4 524.3)	19 643.6 (16 818.6 to 23 041.1)	22 888.9 (19 722.1 to 26 637.4)	+30.7% (5.8 to 61.4%)	+399.4% (304.0 to 517.4%)	+16.5% (-6.3 to 44.8%)	+660.7% (512.5 to 844.8%)	+2.7% (0.5 to 4.9%)	+11.3% (9.7 to 12.9%)	+1.9% (-0.9 to 4.7%)	+6.3% (5.6 to 7.0%)
Benign prostatic hyperplasia	1 310.6 (970.6 to 1 739.7)	2 489.1 (1 809.8 to 3 288.7)	10 695.8 (7 643.0 to 14 150.3)	14 350.2 (10 373.9 to 19 327.2)	+89.9% (25.0 to 188.3%)	+329.6% (179.8 to 559.8%)	+34.1% (-13.4 to 107.8%)	+994.9% (614.7 to 1 577.3%)	+6.6% (2.2 to 11.1%)	+10.2% (7.1 to 13.4%)	+3.7% (-1.8 to 9.5%)	+7.5% (6.1 to 8.9%)
Interpersonal violence	15 171.3 (12 970.6 to 17 618.7)	20 248.0 (17 366.3 to 23 307.7)	92 852.7 (79 095.1 to 108 593.3)	115 094.2 (97 867.0 to 134 332.3)	+33.4% (7.9 to 65.0%)	+358.5% (269.4 to 469.2%)	+23.9% (-1.0 to 55.0%)	+658.6% (508.6 to 845.5%)	+2.9% (0.7 to 5.1%)	+10.6% (9.1 to 12.2%)	+2.7% (-0.2 to 5.6%)	+6.3% (5.6 to 7.0%)
Physical violence by sharp object	416.7 (336.2 to 513.2)	522.7 (424.5 to 640.5)	2 352.4 (1 905.5 to 2 905.6)	2 609.1 (2 111.5 to 3 171.7)	+25.4% (-6.7 to 68.4%)	+349.9% (235.1 to 504.1%)	+10.9% (-17.3 to 48.6%)	+526.0% (366.8 to 739.4%)	+2.2% (-0.7 to 5.3%)	+10.5% (8.3 to 12.7%)	+1.3% (-2.4 to 5.0%)	+5.7% (4.7 to 6.6%)
Endometriosis	1 486.0 (1 051.1 to 2 053.4)	2 074.6 (1 486.3 to 2 839.8)	5 779.1 (4 070.7 to 7 974.9)	8 464.8 (5 938.9 to 11 547.7)	+39.6% (-12.4 to 122.4%)	+178.5% (74.6 to 344.2%)	+46.4% (-8.8 to 135.0%)	+469.6% (255.3 to 813.0%)	+3.3% (-1.4 to 8.3%)	+7.0% (3.7 to 10.4%)	+4.8% (-1.2 to 11.2%)	+5.4% (3.9 to 6.9%)
Thalassemias trait	20 324.2 (17 584.0 to 23 228.2)	26 531.3 (22 733.1 to 31 103.8)	116 451.0 (100 859.5 to 133 897.9)	134 997.5 (116 588.1 to 158 439.0)	+30.5% (5.8 to 60.9%)	+338.9% (255.3 to 442.1%)	+15.9% (-6.0 to 42.8%)	+564.2% (439.9 to 717.0%)	+2.7% (0.5 to 4.8%)	+10.3% (8.8 to 11.9%)	+1.8% (-0.8 to 4.5%)	+5.9% (5.2 to 6.5%)
G6PD trait	50 520.2 (46 734.0 to 54 580.4)	69 875.6 (64 638.9 to 75 491.3)	206 623.5 (190 879.5 to 223 229.6)	326 878.9 (301 990.1 to 353 132.9)	+38.3% (23.9 to 54.3%)	+195.7% (164.8 to 230.1%)	+58.2% (41.6 to 76.7%)	+547.0% (479.5 to 622.3%)	+3.2% (2.1 to 4.4%)	+7.4% (6.7 to 8.2%)	+5.9% (4.4 to 7.3%)	+5.8% (5.4 to 6.1%)
Other gynecological diseases	36 352.3 (30 523.5 to 42 377.3)	57 313.2 (48 398.7 to 66 568.1)	200 674.8 (168 529.8 to 233 709.0)	337 671.1 (286 537.9 to 389 805.7)	+57.6% (25.4 to 98.1%)	+250.1% (178.6 to 339.9%)	+68.2% (34.4 to 110.6%)	+828.8% (641.7 to 1 063.1%)	+4.6% (2.2 to 7.0%)	+8.7% (7.0 to 10.3%)	+6.7% (3.7 to 9.7%)	+6.9% (6.2 to 7.7%)
Acute myeloid leukemia	5.7 (3.5 to 9.1)	8.9 (5.0 to 18.3)	59.0 (18.8 to 199.0)	110.7 (25.1 to 362.0)	+54.9% (-30.8 to 246.3%)	+558.3% (71.7 to 2 424.4%)	+87.5% (-68.4 to 1 011.9%)	+1 812.7% (363.5 to 7 793.0%)	+4.4% (-3.7 to 13.2%)	+13.3% (3.6 to 24.0%)	+8.1% (-13.5 to 35.1%)	+9.3% (4.7 to 14.1%)
Other hemoglobinopathies and hemolytic anemias	8 150.4 (5 216.5 to 11 599.8)	9 486.9 (6 351.9 to 14 727.4)	25 031.0 (14 808.7 to 40 841.9)	25 618.7 (14 970.6 to 39 179.8)	+16.3% (-34.9 to 107.9%)	+163.8% (36.5 to 409.9%)	+2.3% (-49.2 to 105.9%)	+214.3% (68.1 to 487.4%)	+1.5% (-4.2 to 7.5%)	+6.6% (2.0 to 11.4%)	+0.2% (-8.2 to 9.4%)	+3.5% (1.5 to 5.5%)
Other transport injuries	509.9 (426.7 to 638.4)	776.0 (653.1 to 963.2)	3 058.7 (2 554.9 to 3 875.6)	3 623.5 (3 025.8 to 4 544.3)	+52.1% (15.0 to 101.3%)	+294.1% (196.4 to 424.0%)	+18.4% (-11.5 to 58.4%)	+610.5% (433.7 to 846.0%)	+4.2% (1.4 to 7.2%)	+9.5% (7.5 to 11.6%)	+2.1% (-1.6 to 5.9%)	+6.1% (5.2 to 7.0%)
Falls	37 236.8 (31 803.0 to 44 151.2)	54 933.2 (46 832.3 to 65 026.3)	304 722.9 (258 196.5 to 364 058.3)	414 529.1 (349 997.0 to 498 792.0)	+47.5% (16.9 to 86.0%)	+454.7% (337.4 to 603.4%)	+36.0% (6.2 to 74.1%)	+1 013.2% (774.4 to 1 317.1%)	+3.9% (1.5 to 6.4%)	+12.0% (10.3 to 13.8%)	+3.9% (0.7 to 7.1%)	+7.5% (6.7 to 8.3%)
Other endocrine, metabolic, blood, and immune disorders	946.2 (757.6 to 1 256.3)	1 344.4 (1 095.1 to 1 677.1)	5 529.6 (4 558.1 to 7 032.1)	7 678.7 (6 074.6 to 9 703.2)	+42.0% (2.0 to 97.7%)	+311.2% (203.4 to 457.3%)	+38.8% (0.9 to 91.0%)	+711.4% (474.8 to 1 045.3%)	+3.5% (0.2 to 7.0%)	+9.8% (7.6 to 12.1%)	+4.1% (0.1 to 8.4%)	+6.5% (5.4 to 7.6%)
Drug-susceptible tuberculosis	745.5 (614.5 to 898.3)	682.0 (563.2 to 808.1)	1 270.4 (1 005.4 to 1 556.6)	955.4 (786.6 to 1 137.9)	-8.6% (-29.6 to 18.8%)	+86.2% (40.2 to 147.3%)	-24.8% (-43.6 to 0.1%)	+28.1% (-1.7 to 66.9%)	-0.9% (-3.5 to 1.7%)	+4.2% (2.2 to 6.2%)	-3.5% (-6.9 to 0.0%)	+0.7% (-0.1 to 1.5%)
Guinea worm disease	0.0 (0.0 to 0.0)	0.0 (0.0 to 0.0)	0.0 (0.0 to 0.0)	0.0 (0.0 to 0.0)	N/A	N/A	N/A	N/A	N/A	N/A	N/A	N/A
Neck pain	11 367.1 (8 270.3 to 15 010.3)	17 270.7 (12 729.0 to 22 907.4)	72 341.7 (52 351.5 to 96 271.7)	104 824.0 (77 456.9 to 139 617.7)	+51.9% (-0.1 to 130.8%)	+318.8% (174.3 to 539.5%)	+44.9% (-5.2 to 121.3%)	+822.1% (506.4 to 1 302.1%)	+4.2% (-0.1 to 8.7%)	+10.0% (6.9 to 13.1%)	+4.7% (-0.7 to 10.4%)	+6.9% (5.6 to 8.3%)
Poisoning by other means	108.7 (90.6 to 139.5)	139.0 (115.0 to 180.0)	494.3 (406.0 to 657.3)	615.8 (506.5 to 797.4)	+27.8% (-6.4 to 74.3%)	+255.5% (155.9 to 393.9%)	+24.5% (-10.6 to 73.4%)	+466.1% (314.0 to 674.2%)	+2.4% (-0.7 to 5.7%)	+8.8% (6.4 to 11.2%)	+2.7% (-1.4 to 7.1%)	+5.3% (4.3 to 6.3%)
Neural tube defects	135.9 (112.2 to 164.9)	156.4 (129.3 to 189.7)	402.0 (335.9 to 494.7)	495.4 (411.5 to 607.7)	+15.0% (-12.4 to 50.9%)	+156.9% (95.6 to 237.3%)	+23.2% (-6.4 to 62.2%)	+264.3% (177.0 to 379.2%)	+1.4% (-1.4 to 4.2%)	+6.4% (4.5 to 8.4%)	+2.6% (-0.9 to 6.2%)	+3.9% (3.1 to 4.8%)
Animal contact	812.1 (706.1 to 938.2)	1 122.6 (977.2 to 1 304.7)	4 220.8 (3 598.6 to 4 944.5)	5 566.6 (4 753.0 to 6 544.8)	+38.2% (12.8 to 69.2%)	+275.9% (203.3 to 366.0%)	+31.8% (5.2 to 65.2%)	+585.4% (453.3 to 748.9%)	+3.2% (1.2 to 5.4%)	+9.2% (7.6 to 10.8%)	+3.5% (0.6 to 6.4%)	+6.0% (5.3 to 6.6%)
Non-venomous animal contact	647.8 (529.3 to 771.0)	894.7 (736.8 to 1 066.4)	3 410.4 (2 792.2 to 4 078.7)	4 475.9 (3 682.2 to 5 395.0)	+38.1% (6.0 to 79.7%)	+281.1% (192.5 to 396.6%)	+31.2% (0.2 to 71.7%)	+590.8% (428.4 to 803.2%)	+3.2% (0.5 to 6.0%)	+9.3% (7.4 to 11.2%)	+3.4% (0.0 to 6.9%)	+6.0% (5.1 to 6.8%)
Other leukemia	5.5 (2.2 to 10.0)	6.4 (2.6 to 11.0)	20.0 (8.3 to 33.8)	19.1 (7.8 to 33.0)	+16.0% (-58.9 to 227.1%)	+209.0% (13.4 to 741.3%)	-4.2% (-65.0 to 161.9%)	+243.6% (21.4 to 872.5%)	+1.4% (-8.5 to 12.5%)	+7.8% (0.8 to 15.2%)	-0.6% (-12.3 to 12.7%)	+3.8% (0.5 to 7.1%)
Klinefelter syndrome	84.4 (63.5 to 107.3)	102.8 (76.9 to 134.3)	444.5 (338.9 to 589.0)	504.4 (382.2 to 651.8)	+21.7% (-17.1 to 78.4%)	+332.3% (191.9 to 540.2%)	+13.4% (-22.8 to 66.6%)	+497.1% (310.7 to 768.0%)	+1.9% (-1.9 to 5.9%)	+10.2% (7.4 to 13.1%)	+1.5% (-3.2 to 6.5%)	+5.5% (4.3 to 6.7%)
Congenital musculoskeletal and limb anomalies	2 076.5 (1 661.3 to 2 547.6)	2 881.9 (2 291.1 to 3 549.9)	10 012.0 (7 867.6 to 12 573.8)	12 077.9 (9 546.9 to 14 883.7)	+38.7% (2.2 to 88.4%)	+247.4% (152.0 to 378.7%)	+20.6% (-12.7 to 66.6%)	+481.6% (327.3 to 691.5%)	+3.3% (0.2 to 6.5%)	+8.6% (6.3 to 11.0%)	+2.3% (-1.7 to 6.5%)	+5.4% (4.4 to 6.4%)
Other unintentional injuries	29 837.6 (23 907.4 to 37 006.5)	39 501.8 (31 482.2 to 48 774.3)	228 778.5 (179 753.2 to 281 255.8)	283 936.8 (224 223.3 to 354 218.7)	+32.3% (-2.9 to 80.3%)	+479.1% (323.4 to 692.0%)	+24.1% (-9.9 to 70.9%)	+851.6% (593.6 to 1 205.5%)	+2.8% (-0.3 to 6.0%)	+12.4% (10.1 to 14.7%)	+2.7% (-1.3 to 6.9%)	+7.0% (6.0 to 8.0%)
Dermatitis	41 234.7 (38 552.8 to 43 773.9)	52 158.2 (48 753.9 to 55 421.2)	176 494.6 (162 810.0 to 191 923.1)	227 625.4 (210 966.8 to 245 716.0)	+26.4% (15.5 to 38.4%)	+238.3% (204.8 to 275.5%)	+28.9% (15.2 to 44.2%)	+452.0% (399.8 to 509.6%)	+2.3% (1.4 to 3.3%)	+8.4% (7.7 to 9.2%)	+3.2% (1.7 to 4.6%)	+5.3% (4.9 to 5.6%)
HIV/AIDS - Drug-susceptible Tuberculosis	2.8 (2.3 to 3.4)	2.3 (1.9 to 2.7)	4.5 (3.6 to 5.6)	3.0 (2.4 to 3.7)	-18.3% (-37.1 to 6.0%)	+98.1% (49.6 to 162.4%)	-32.8% (-50.1 to -9.7%)	+8.8% (-17.5 to 43.6%)	-2.0% (-4.6 to 0.5%)	+4.6% (2.7 to 6.6%)	-4.9% (-8.3 to -1.3%)	+0.2% (-0.6 to 1.1%)
HIV/AIDS - Extensively drug-resistant Tuberculosis	0.0 (0.0 to 0.0)	0.0 (0.0 to 0.0)	0.0 (0.0 to 0.0)	0.0 (0.0 to 0.0)	N/A	+900.5% (164.2 to 3 688.0%)	+8.4% (-77.7 to 427.5%)	N/A	N/A	+16.5% (6.6 to 27.4%)	+1.0% (-17.2 to 23.1%)	N/A
Self-harm by firearm	23.2 (19.0 to 28.5)	36.8 (30.2 to 45.6)	252.1 (205.4 to 318.9)	347.3 (283.0 to 437.9)	+58.3% (18.6 to 111.3%)	+583.7% (405.8 to 824.2%)	+37.7% (1.0 to 87.7%)	+1 391.6% (1 007.8 to 1 908.3%)	+4.7% (1.7 to 7.7%)	+13.6% (11.4 to 15.9%)	+4.0% (0.1 to 8.1%)	+8.5% (7.5 to 9.5%)
Fungal skin diseases	18 067.7 (14 458.4 to 22 974.6)	20 953.1 (17 255.8 to 26 214.4)	64 072.6 (55 389.9 to 73 455.4)	83 149.4 (73 579.3 to 95 567.6)	+15.9% (-15.2 to 58.4%)	+205.7% (137.6 to 293.5%)	+29.7% (7.0 to 57.3%)	+360.2% (252.7 to 500.4%)	+1.4% (-1.7 to 4.7%)	+7.7% (5.9 to 9.5%)	+3.3% (0.8 to 5.8%)	+4.7% (3.8 to 5.5%)
Acne vulgaris	2 829.9 (2 309.2 to 3 449.0)	4 146.3 (3 403.6 to 5 020.5)	20 948.1 (16 998.9 to 25 312.1)	27 129.5 (22 166.1 to 32 890.7)	+46.5% (10.8 to 93.7%)	+405.2% (282.5 to 567.2%)	+29.5% (-2.2 to 71.4%)	+858.6% (623.5 to 1 170.1%)	+3.8% (1.0 to 6.8%)	+11.4% (9.3 to 13.4%)	+3.2% (-0.3 to 6.9%)	+7.0% (6.1 to 8.0%)
Exposure to forces of nature	0.0 (0.0 to 0.0)	0.0 (0.0 to 0.0)	0.0 (0.0 to 0.0)	17.7 (7.7 to 31.5)	N/A	N/A	N/A	N/A	N/A	N/A	N/A	N/A
Typhoid and paratyphoid	15.8 (9.4 to 25.5)	7.8 (4.8 to 12.0)	9.6 (5.7 to 15.2)	7.0 (4.1 to 11.0)	-50.1% (-74.5 to -2.4%)	+21.9% (-37.3 to 136.8%)	-27.3% (-63.7 to 45.3%)	-55.7% (-78.0 to -11.0%)	-6.8% (-12.8 to -0.3%)	+1.3% (-3.1 to 5.9%)	-4.0% (-11.9 to 4.7%)	-2.5% (-4.5 to -0.4%)
Other skin and subcutaneous diseases	8 535.8 (8 256.9 to 8 813.6)	11 865.5 (11 504.3 to 12 232.7)	51 721.8 (49 815.9 to 53 630.1)	67 353.4 (65 110.2 to 70 194.5)	+39.0% (32.9 to 45.3%)	+335.9% (315.4 to 357.3%)	+30.2% (23.5 to 37.2%)	+689.0% (650.7 to 729.3%)	+3.3% (2.8 to 3.8%)	+10.3% (9.9 to 10.6%)	+3.3% (2.6 to 4.0%)	+6.4% (6.2 to 6.6%)
Ebola	0.0 (0.0 to 0.0)	0.0 (0.0 to 0.0)	0.0 (0.0 to 0.0)	0.0 (0.0 to 0.0)	N/A	N/A	N/A	N/A	N/A	N/A	N/A	N/A
Age-related and other hearing loss	41 119.8 (38 168.3 to 44 292.3)	62 375.1 (58 190.1 to 67 000.2)	281 035.8 (262 038.9 to 300 446.6)	382 207.7 (358 359.1 to 406 624.2)	+51.6% (36.9 to 68.0%)	+350.5% (308.4 to 397.0%)	+35.9% (23.9 to 49.2%)	+829.4% (743.0 to 924.7%)	+4.2% (3.1 to 5.3%)	+10.5% (9.8 to 11.2%)	+3.9% (2.7 to 5.1%)	+6.9% (6.6 to 7.3%)
Other sense organ diseases	3 215.6 (2 731.1 to 3 771.2)	4 670.1 (3 958.9 to 5 571.6)	19 489.6 (16 096.5 to 23 455.2)	26 860.3 (22 108.5 to 32 080.2)	+45.2% (14.8 to 83.7%)	+317.3% (223.6 to 438.1%)	+37.8% (5.7 to 79.5%)	+735.2% (552.9 to 968.6%)	+3.8% (1.3 to 6.2%)	+9.9% (8.1 to 11.8%)	+4.0% (0.7 to 7.5%)	+6.6% (5.8 to 7.4%)
Benign and in situ intestinal neoplasms	24.5 (17.5 to 33.2)	39.4 (27.9 to 54.5)	167.7 (119.9 to 228.8)	245.9 (172.1 to 342.4)	+60.4% (1.1 to 154.5%)	+325.4% (167.2 to 577.0%)	+46.5% (-8.6 to 134.9%)	+900.6% (526.2 to 1 498.9%)	+4.8% (0.1 to 9.7%)	+10.1% (6.7 to 13.5%)	+4.8% (-1.2 to 11.2%)	+7.2% (5.7 to 8.7%)
Non-melanoma skin cancer (squamous-cell carcinoma)	5.6 (4.4 to 7.2)	9.6 (7.6 to 12.6)	40.4 (31.1 to 52.1)	54.8 (41.6 to 70.9)	+70.4% (19.5 to 143.0%)	+318.6% (191.4 to 501.4%)	+35.6% (-6.3 to 96.3%)	+868.0% (573.6 to 1 291.1%)	+5.4% (1.8 to 9.2%)	+10.0% (7.3 to 12.7%)	+3.8% (-0.9 to 8.8%)	+7.1% (5.9 to 8.3%)
Police conflict and executions	37.7 (3.1 to 93.9)	66.9 (6.1 to 153.1)	272.2 (42.1 to 510.3)	368.0 (129.6 to 634.3)	+77.5% (-83.0 to 1 745.8%)	+306.4% (-46.8 to 3 000.1%)	+35.1% (-69.2 to 492.3%)	+875.4% (48.6 to 6 299.5%)	+5.9% (-16.3 to 33.8%)	+9.8% (-4.2 to 25.7%)	+3.8% (-13.7 to 24.9%)	+7.1% (1.2 to 13.4%)
Edentulism	5 983.3 (4 528.1 to 7 512.3)	9 928.9 (7 638.3 to 12 430.4)	38 409.4 (28 932.2 to 48 389.9)	56 188.4 (42 107.1 to 71 381.0)	+65.9% (16.7 to 135.7%)	+286.8% (171.4 to 451.2%)	+46.2% (1.1 to 111.4%)	+839.0% (551.4 to 1 253.6%)	+5.1% (1.5 to 8.9%)	+9.4% (6.8 to 12.0%)	+4.8% (0.1 to 9.8%)	+7.0% (5.8 to 8.2%)
Headache disorders	152 359.8 (134 242.7 to 172 128.5)	207 099.0 (184 227.9 to 231 229.1)	931 878.8 (825 374.5 to 1 066 674.5)	1 186 321.4 (1 054 016.4 to 1 340 893.2)	+35.9% (14.8 to 60.8%)	+349.9% (279.1 to 434.0%)	+27.3% (6.7 to 51.7%)	+678.6% (554.9 to 825.7%)	+3.1% (1.3 to 4.8%)	+10.5% (9.2 to 11.8%)	+3.0% (0.8 to 5.3%)	+6.4% (5.8 to 6.9%)
Electrocution	284.4 (239.1 to 342.3)	319.4 (269.1 to 381.9)	1 507.4 (1 252.3 to 1 837.9)	1 881.5 (1 562.6 to 2 306.9)	+12.3% (-12.6 to 44.3%)	+371.8% (263.9 to 511.7%)	+24.8% (-5.1 to 64.0%)	+561.5% (407.6 to 762.0%)	+1.1% (-1.4 to 3.7%)	+10.8% (8.9 to 12.8%)	+2.8% (-0.7 to 6.3%)	+5.8% (5.0 to 6.7%)
Pedestrian road injuries	4 153.4 (3 612.0 to 4 920.8)	5 501.9 (4 806.5 to 6 602.8)	14 644.2 (12 499.5 to 18 294.4)	15 292.1 (13 109.3 to 18 706.9)	+32.4% (6.1 to 65.3%)	+166.1% (107.7 to 241.0%)	+4.4% (-19.6 to 35.5%)	+268.1% (190.8 to 365.9%)	+2.8% (0.5 to 5.1%)	+6.7% (4.9 to 8.5%)	+0.5% (-2.7 to 3.8%)	+4.0% (3.2 to 4.7%)
Atopic dermatitis	33 519.6 (31 667.8 to 35 545.8)	41 555.2 (39 216.2 to 44 081.4)	125 538.8 (118 332.0 to 132 654.2)	164 300.6 (154 737.2 to 173 990.3)	+23.9% (14.1 to 34.5%)	+202.1% (178.3 to 227.8%)	+30.8% (20.5 to 42.0%)	+390.1% (351.4 to 432.2%)	+2.1% (1.3 to 3.0%)	+7.6% (7.0 to 8.2%)	+3.4% (2.3 to 4.4%)	+4.9% (4.6 to 5.1%)
Conflict and terrorism	72.1 (45.0 to 115.0)	103.0 (64.1 to 163.8)	680.8 (424.1 to 1 053.6)	654.9 (408.2 to 1 007.3)	+42.9% (-26.4 to 177.3%)	+560.5% (243.7 to 1 169.2%)	-3.9% (-49.4 to 82.6%)	+808.1% (373.6 to 1 641.2%)	+3.6% (-3.1 to 10.7%)	+13.4% (8.5 to 18.4%)	-0.5% (-8.2 to 7.8%)	+6.9% (4.8 to 9.0%)
Extensively drug-resistant tuberculosis	0.0 (0.0 to 0.0)	0.0 (0.0 to 0.1)	0.5 (0.2 to 1.1)	0.6 (0.1 to 2.1)	N/A	+840.3% (146.7 to 3 484.2%)	+20.9% (-75.6 to 497.4%)	N/A	N/A	+16.1% (6.2 to 26.9%)	+2.4% (-16.2 to 25.0%)	N/A
Maternal abortion and miscarriage	3.8 (2.2 to 5.8)	3.3 (2.0 to 5.2)	3.9 (2.4 to 5.7)	7.8 (4.6 to 12.0)	-12.6% (-55.5 to 71.8%)	+17.2% (-38.2 to 122.4%)	+97.5% (4.0 to 275.1%)	+102.6% (3.0 to 298.5%)	-1.4% (-7.8 to 5.5%)	+1.0% (-3.2 to 5.4%)	+8.8% (0.4 to 17.9%)	+2.1% (0.0 to 4.2%)
HIV/AIDS and sexually transmitted infections	49 701.9 (42 846.3 to 55 936.1)	67 931.8 (59 542.9 to 76 366.7)	325 310.4 (280 525.2 to 371 016.0)	411 243.6 (357 451.9 to 469 948.1)	+36.6% (13.8 to 64.0%)	+378.8% (297.1 to 477.4%)	+26.4% (3.9 to 53.7%)	+727.4% (583.5 to 901.5%)	+3.1% (1.3 to 5.0%)	+11.0% (9.6 to 12.4%)	+2.9% (0.4 to 5.5%)	+6.6% (5.9 to 7.2%)
Chronic kidney disease due to diabetes mellitus type 2	5 667.0 (4 931.9 to 6 571.2)	8 730.1 (7 662.1 to 9 939.0)	38 574.2 (33 762.7 to 44 122.0)	51 913.3 (45 403.2 to 58 795.7)	+54.0% (26.9 to 86.9%)	+341.8% (266.6 to 432.5%)	+34.5% (11.7 to 62.0%)	+816.0% (655.1 to 1 011.1%)	+4.4% (2.4 to 6.4%)	+10.4% (9.0 to 11.7%)	+3.7% (1.3 to 6.2%)	+6.9% (6.3 to 7.5%)
Near vision loss	5 003.7 (3 554.6 to 7 121.2)	8 316.9 (5 864.1 to 12 450.1)	32 368.1 (22 242.9 to 47 268.1)	47 374.1 (33 246.0 to 71 095.7)	+66.2% (-0.5 to 177.4%)	+289.1% (128.4 to 562.9%)	+46.3% (-14.4 to 149.9%)	+846.7% (465.7 to 1 484.4%)	+5.2% (-0.1 to 10.7%)	+9.4% (5.6 to 13.4%)	+4.8% (-2.0 to 12.1%)	+7.0% (5.3 to 8.7%)
Other infectious diseases	8 833.4 (6 668.6 to 11 465.9)	9 973.8 (7 683.2 to 13 777.9)	24 352.2 (18 508.1 to 32 582.0)	27 337.5 (20 781.1 to 36 126.1)	+12.9% (-24.2 to 68.1%)	+144.1% (62.6 to 266.6%)	+12.2% (-24.5 to 66.7%)	+209.4% (110.1 to 355.7%)	+1.2% (-2.8 to 5.3%)	+6.1% (3.2 to 9.0%)	+1.4% (-3.5 to 6.5%)	+3.4% (2.2 to 4.7%)
Myelodysplastic, myeloproliferative, and other hematopoietic neoplasms	52.2 (40.1 to 66.8)	79.9 (61.9 to 100.9)	332.5 (259.1 to 427.9)	484.9 (369.5 to 625.6)	+52.9% (7.4 to 117.7%)	+315.8% (193.0 to 489.9%)	+45.8% (1.3 to 109.7%)	+827.5% (542.9 to 1 238.2%)	+4.3% (0.7 to 8.0%)	+9.9% (7.4 to 12.5%)	+4.8% (0.1 to 9.7%)	+6.9% (5.8 to 8.1%)
Burkitt lymphoma	0.2 (0.0 to 0.6)	0.4 (0.0 to 1.2)	4.0 (0.8 to 11.5)	9.2 (2.0 to 23.2)	+106.4% (-67.9 to 1 226.7%)	+847.4% (41.2 to 6 253.7%)	+125.6% (-62.7 to 1 264.3%)	+4 312.5% (663.1 to 25 412.2%)	+7.5% (-10.8 to 29.5%)	+16.1% (2.3 to 31.8%)	+10.7% (-11.6 to 38.6%)	+12.1% (6.3 to 18.2%)
Eye cancer	0.6 (0.3 to 1.3)	0.8 (0.3 to 1.8)	4.1 (2.2 to 6.8)	4.1 (2.2 to 7.9)	+28.5% (-58.3 to 295.4%)	+405.4% (80.9 to 1 311.7%)	+0.3% (-57.0 to 133.6%)	+551.8% (149.4 to 1 603.2%)	+2.5% (-8.4 to 14.7%)	+11.4% (4.0 to 19.3%)	+0.0% (-10.0 to 11.1%)	+5.8% (2.8 to 8.9%)
Non-rheumatic degenerative mitral valve disease	78.7 (62.2 to 96.5)	117.7 (91.4 to 145.2)	425.0 (332.5 to 539.3)	608.0 (479.6 to 750.7)	+49.5% (8.7 to 105.7%)	+261.0% (158.4 to 404.4%)	+43.0% (2.8 to 98.8%)	+672.5% (464.5 to 957.1%)	+4.1% (0.8 to 7.4%)	+8.9% (6.5 to 11.3%)	+4.5% (0.3 to 8.9%)	+6.3% (5.3 to 7.4%)
Neuroblastoma and other peripheral nervous cell tumors	0.0 (0.0 to 0.0)	0.0 (0.0 to 0.1)	3.8 (0.2 to 8.3)	8.1 (2.3 to 17.6)	+34.4% (-68.8 to 478.3%)	+9 362.1% (929.7 to 86 847.9%)	+110.8% (-72.6 to 1 521.0%)	+26 731.5% (8 229.0 to 86 335.6%)	+3.0% (-11.0 to 19.1%)	+35.4% (16.8 to 57.0%)	+9.7% (-15.0 to 41.6%)	+18.4% (14.3 to 22.7%)
Diabetes and kidney diseases	59 842.0 (54 773.7 to 64 637.8)	95 733.2 (88 360.3 to 102 271.9)	498 357.7 (459 967.2 to 538 603.2)	690 333.8 (636 022.2 to 743 422.9)	+59.9% (43.2 to 78.6%)	+420.5% (367.4 to 479.6%)	+38.5% (23.9 to 54.7%)	+1 053.5% (929.5 to 1 192.5%)	+4.8% (3.6 to 5.9%)	+11.6% (10.8 to 12.4%)	+4.1% (2.7 to 5.6%)	+7.6% (7.3 to 8.0%)
Ulcerative colitis	93.2 (73.8 to 120.9)	166.2 (133.8 to 210.4)	802.8 (641.8 to 992.5)	1 169.4 (935.0 to 1 469.6)	+78.2% (27.5 to 149.0%)	+382.8% (252.7 to 561.0%)	+45.6% (6.4 to 99.4%)	+1 153.9% (797.4 to 1 651.9%)	+5.9% (2.4 to 9.5%)	+11.0% (8.7 to 13.4%)	+4.8% (0.7 to 9.0%)	+7.9% (6.8 to 9.0%)
Seborrhoeic dermatitis	1 375.4 (1 250.0 to 1 513.0)	1 845.1 (1 693.3 to 2 014.0)	8 252.6 (7 343.7 to 9 105.3)	10 363.7 (9 379.4 to 11 272.1)	+34.1% (17.9 to 52.6%)	+347.2% (289.5 to 413.5%)	+25.5% (9.0 to 44.6%)	+653.4% (559.9 to 760.2%)	+2.9% (1.6 to 4.3%)	+10.5% (9.4 to 11.5%)	+2.8% (1.0 to 4.7%)	+6.3% (5.8 to 6.7%)
Total burden related to hepatitis B	5 566.7 (5 215.7 to 6 020.5)	7 582.2 (6 980.5 to 8 401.1)	27 126.7 (25 023.8 to 29 452.8)	30 283.3 (27 738.5 to 33 008.0)	+36.2% (21.1 to 53.1%)	+257.7% (216.2 to 304.7%)	+11.6% (-1.0 to 25.7%)	+444.0% (386.0 to 508.9%)	+3.1% (1.9 to 4.3%)	+8.8% (7.9 to 9.7%)	+1.3% (-0.2 to 2.9%)	+5.2% (4.9 to 5.6%)
Blindness and vision loss	11 551.7 (9 939.8 to 13 667.7)	17 342.9 (14 639.0 to 20 955.6)	67 816.7 (56 371.2 to 82 539.3)	93 558.8 (77 660.6 to 115 957.1)	+50.1% (18.1 to 90.8%)	+291.0% (200.9 to 408.0%)	+37.9% (4.6 to 81.9%)	+709.9% (526.9 to 946.2%)	+4.1% (1.6 to 6.6%)	+9.5% (7.6 to 11.4%)	+4.1% (0.5 to 7.7%)	+6.5% (5.7 to 7.3%)
Chronic kidney disease due to diabetes mellitus type 1	197.0 (115.0 to 360.3)	246.7 (149.6 to 438.6)	830.1 (513.5 to 1 371.2)	1 231.2 (721.8 to 2 071.5)	+25.1% (-42.9 to 174.2%)	+236.5% (62.4 to 597.0%)	+48.3% (-27.9 to 204.8%)	+524.7% (187.2 to 1 258.6%)	+2.2% (-5.5 to 10.6%)	+8.4% (3.2 to 13.8%)	+5.0% (-4.0 to 14.9%)	+5.7% (3.2 to 8.2%)
COVID-19	0.0 (0.0 to 0.0)	0.0 (0.0 to 0.0)	0.0 (0.0 to 0.0)	193 534.9 (136 840.2 to 263 679.0)	N/A	N/A	N/A	N/A	N/A	N/A	N/A	N/A
Hepatoblastoma	0.4 (0.1 to 1.9)	0.9 (0.1 to 2.9)	5.7 (1.6 to 9.7)	10.0 (4.6 to 15.1)	+102.9% (-75.1 to 1 551.0%)	+539.0% (11.3 to 3 568.0%)	+73.5% (-40.3 to 404.2%)	+2 150.2% (365.9 to 10 766.3%)	+7.3% (-13.0 to 32.3%)	+13.1% (0.7 to 27.1%)	+7.1% (-6.3 to 22.4%)	+9.8% (4.7 to 15.2%)
Other vision loss	2 288.3 (1 984.3 to 2 622.3)	3 236.0 (2 815.6 to 3 719.5)	11 037.6 (9 443.5 to 12 698.7)	14 189.0 (12 022.4 to 16 571.5)	+41.4% (16.1 to 72.2%)	+241.0% (178.3 to 317.9%)	+28.5% (3.3 to 59.9%)	+520.0% (401.3 to 666.8%)	+3.5% (1.5 to 5.5%)	+8.5% (7.0 to 10.0%)	+3.1% (0.4 to 6.0%)	+5.6% (5.0 to 6.3%)
Other eye cancers	0.6 (0.2 to 1.2)	0.8 (0.3 to 1.8)	4.1 (2.1 to 6.8)	4.1 (2.2 to 7.8)	+29.4% (-58.5 to 303.2%)	+404.8% (80.5 to 1 311.6%)	+0.3% (-57.0 to 134.2%)	+555.8% (147.1 to 1 640.0%)	+2.6% (-8.5 to 14.9%)	+11.3% (4.0 to 19.3%)	+0.0% (-10.1 to 11.2%)	+5.8% (2.7 to 9.0%)
Osteoarthritis knee	5 911.4 (4 889.8 to 6 928.8)	11 141.4 (9 459.1 to 13 087.2)	46 647.8 (38 438.7 to 54 994.2)	73 172.5 (61 691.4 to 85 644.3)	+88.4% (48.5 to 139.1%)	+318.6% (228.7 to 433.1%)	+56.8% (23.0 to 99.9%)	+1 137.8% (874.3 to 1 472.4%)	+6.5% (4.0 to 9.1%)	+10.0% (8.2 to 11.8%)	+5.7% (2.6 to 9.0%)	+7.9% (7.1 to 8.7%)
Osteoarthritis other	1 185.0 (884.1 to 1 611.7)	2 235.2 (1 653.8 to 3 047.0)	9 192.1 (6 620.4 to 12 665.3)	14 074.2 (10 225.5 to 20 246.3)	+88.6% (22.9 to 189.4%)	+311.2% (163.3 to 542.1%)	+53.1% (-4.5 to 145.2%)	+1 087.6% (653.7 to 1 771.4%)	+6.5% (2.0 to 11.2%)	+9.8% (6.6 to 13.1%)	+5.4% (-0.6 to 11.8%)	+7.7% (6.3 to 9.2%)
Total burden related to Non-alcoholic fatty liver disease (NAFLD)	110 833.7 (98 641.2 to 123 455.9)	171 410.8 (152 875.4 to 190 867.5)	975 773.0 (876 006.4 to 1 085 832.1)	1 282 086.3 (1 160 018.7 to 1 410 670.2)	+54.6% (32.0 to 81.0%)	+469.2% (387.8 to 564.3%)	+31.3% (13.6 to 51.9%)	+1 056.7% (896.7 to 1 242.4%)	+4.4% (2.8 to 6.1%)	+12.2% (11.1 to 13.4%)	+3.4% (1.6 to 5.3%)	+7.7% (7.2 to 8.1%)
Other benign and in situ neoplasms	6 440.9 (4 901.4 to 8 366.8)	9 528.3 (7 127.0 to 12 413.9)	40 225.4 (30 216.0 to 52 430.1)	57 465.1 (42 708.5 to 76 610.7)	+47.9% (0.6 to 117.4%)	+322.1% (185.5 to 524.1%)	+42.8% (-4.4 to 113.4%)	+792.1% (500.4 to 1 225.7%)	+3.9% (0.0 to 8.0%)	+10.0% (7.2 to 12.9%)	+4.5% (-0.6 to 9.9%)	+6.8% (5.5 to 8.1%)
HIV/AIDS	33.9 (24.5 to 42.2)	46.2 (35.9 to 59.1)	79.5 (61.7 to 104.8)	132.4 (109.6 to 164.3)	+36.2% (-5.8 to 96.9%)	+72.0% (19.6 to 147.4%)	+66.3% (19.2 to 132.2%)	+290.1% (177.9 to 447.6%)	+3.1% (-0.6 to 7.0%)	+3.6% (1.2 to 6.2%)	+6.5% (2.2 to 11.1%)	+4.2% (3.1 to 5.2%)
Anxiety disorders	13 337.3 (10 059.8 to 18 421.7)	16 942.0 (13 259.6 to 21 551.4)	60 715.0 (48 608.4 to 74 796.8)	111 330.0 (87 443.4 to 138 114.6)	+27.0% (-13.9 to 87.2%)	+258.3% (159.0 to 395.8%)	+83.3% (33.9 to 151.0%)	+734.7% (471.3 to 1 119.5%)	+2.4% (-1.5 to 6.4%)	+8.8% (6.5 to 11.2%)	+7.8% (3.7 to 12.1%)	+6.6% (5.4 to 7.8%)
Anorexia nervosa	242.3 (169.2 to 327.5)	325.1 (228.8 to 439.1)	1 550.3 (1 066.8 to 2 129.3)	1 905.9 (1 364.6 to 2 545.8)	+34.1% (-15.7 to 113.3%)	+376.7% (196.5 to 666.6%)	+22.9% (-22.9 to 95.7%)	+686.3% (399.3 to 1 138.2%)	+2.9% (-1.7 to 7.8%)	+10.9% (7.5 to 14.5%)	+2.6% (-3.2 to 8.7%)	+6.4% (4.9 to 7.9%)
Idiopathic developmental intellectual disability	2 788.1 (1 231.9 to 5 278.4)	3 534.5 (1 552.8 to 6 748.4)	13 822.2 (5 714.9 to 27 232.0)	16 609.7 (6 657.4 to 33 362.3)	+26.7% (-55.0 to 256.4%)	+291.0% (33.8 to 1 042.3%)	+20.1% (-60.9 to 269.0%)	+495.7% (101.1 to 1 664.1%)	+2.4% (-7.7 to 13.5%)	+9.5% (1.9 to 17.6%)	+2.3% (-11.1 to 17.7%)	+5.5% (2.1 to 9.0%)
Chronic kidney disease due to hypertension	1 521.2 (1 366.7 to 1 718.8)	2 262.7 (2 050.6 to 2 510.7)	9 954.2 (8 993.0 to 11 301.6)	13 343.8 (12 043.5 to 14 865.6)	+48.7% (27.6 to 73.3%)	+339.9% (277.6 to 412.4%)	+34.0% (14.7 to 56.5%)	+777.1% (650.7 to 924.8%)	+4.0% (2.4 to 5.6%)	+10.3% (9.2 to 11.5%)	+3.7% (1.7 to 5.7%)	+6.8% (6.2 to 7.3%)
Chronic kidney disease due to other and unspecified causes	27 203.0 (24 265.8 to 31 079.7)	37 994.4 (34 080.0 to 42 780.7)	177 284.0 (158 012.4 to 199 492.7)	219 657.7 (196 197.9 to 246 047.5)	+39.6% (18.0 to 65.2%)	+366.6% (296.4 to 449.1%)	+23.9% (5.3 to 45.7%)	+707.4% (582.7 to 854.9%)	+3.3% (1.6 to 5.1%)	+10.8% (9.6 to 12.0%)	+2.7% (0.6 to 4.8%)	+6.5% (5.9 to 7.0%)
Male infertility	5 344.9 (2 997.4 to 8 698.8)	6 543.2 (3 698.6 to 10 841.4)	38 326.9 (21 682.2 to 62 749.6)	42 987.4 (24 898.8 to 71 636.1)	+22.4% (-42.6 to 160.9%)	+485.7% (175.0 to 1 147.4%)	+12.1% (-47.0 to 137.2%)	+704.2% (279.7 to 1 603.1%)	+2.0% (-5.4 to 10.0%)	+12.5% (6.9 to 18.3%)	+1.4% (-7.7 to 11.4%)	+6.5% (4.1 to 8.9%)
Polycystic ovarian syndrome	3 602.6 (2 527.6 to 5 216.4)	5 737.5 (3 973.8 to 8 231.1)	20 094.2 (13 448.1 to 28 534.4)	33 047.9 (22 868.0 to 46 458.6)	+59.2% (-4.8 to 166.1%)	+250.2% (107.4 to 491.1%)	+64.4% (-2.0 to 175.7%)	+817.3% (452.6 to 1 422.7%)	+4.7% (-0.5 to 10.2%)	+8.7% (4.9 to 12.5%)	+6.4% (-0.3 to 13.5%)	+6.9% (5.3 to 8.6%)
Genital prolapse	2 704.0 (1 870.7 to 3 622.3)	4 381.8 (3 049.2 to 5 918.0)	12 277.4 (8 639.8 to 16 344.5)	22 040.2 (15 268.0 to 29 761.3)	+62.0% (1.4 to 158.7%)	+180.1% (76.8 to 343.8%)	+79.5% (13.1 to 184.7%)	+715.0% (409.6 to 1 203.6%)	+4.9% (0.1 to 9.9%)	+7.1% (3.8 to 10.4%)	+7.5% (1.5 to 13.9%)	+6.5% (5.0 to 8.0%)
Hemoglobinopathies and hemolytic anemias	122 523.1 (113 791.1 to 131 530.8)	162 648.1 (151 019.7 to 173 070.7)	608 041.1 (562 827.8 to 651 949.2)	801 860.8 (743 335.1 to 859 131.3)	+32.7% (20.1 to 46.6%)	+273.8% (238.1 to 313.2%)	+31.8% (18.9 to 46.2%)	+554.4% (490.7 to 625.0%)	+2.8% (1.8 to 3.9%)	+9.1% (8.4 to 9.9%)	+3.5% (2.1 to 4.8%)	+5.8% (5.5 to 6.1%)
Endocrine, metabolic, blood, and immune disorders	12 434.2 (9 852.1 to 15 660.8)	18 341.7 (14 585.7 to 22 637.0)	72 756.0 (56 849.6 to 90 817.1)	102 502.6 (78 139.7 to 130 596.7)	+47.5% (7.1 to 103.0%)	+296.6% (187.7 to 446.9%)	+40.8% (-0.5 to 99.4%)	+724.3% (483.2 to 1 065.0%)	+3.9% (0.6 to 7.3%)	+9.6% (7.2 to 11.9%)	+4.3% (-0.1 to 9.0%)	+6.6% (5.4 to 7.7%)
Low back pain	29 067.1 (25 340.5 to 34 078.7)	41 946.0 (36 250.9 to 48 882.3)	188 756.8 (162 031.7 to 220 126.5)	250 957.3 (213 177.1 to 291 809.8)	+44.3% (16.9 to 78.1%)	+349.9% (263.2 to 457.4%)	+32.9% (6.7 to 65.5%)	+763.3% (595.7 to 971.3%)	+3.7% (1.5 to 5.9%)	+10.5% (8.9 to 12.1%)	+3.6% (0.8 to 6.5%)	+6.7% (6.0 to 7.4%)
Congenital birth defects	6 265.5 (5 580.6 to 7 081.9)	8 162.3 (7 303.8 to 9 252.8)	30 289.3 (27 075.2 to 34 235.5)	37 138.7 (33 112.4 to 42 507.7)	+30.2% (10.1 to 54.0%)	+271.0% (214.1 to 338.3%)	+22.6% (3.3 to 45.5%)	+492.7% (398.7 to 604.4%)	+2.6% (0.9 to 4.4%)	+9.1% (7.9 to 10.3%)	+2.5% (0.4 to 4.8%)	+5.5% (4.9 to 6.0%)
Congenital heart anomalies	1 230.2 (1 092.5 to 1 346.0)	1 570.7 (1 394.2 to 1 734.5)	6 199.0 (5 520.6 to 6 862.6)	7 863.0 (6 902.0 to 8 778.6)	+27.6% (9.7 to 48.4%)	+294.6% (238.2 to 360.4%)	+26.8% (7.8 to 49.1%)	+539.1% (445.0 to 649.4%)	+2.4% (0.9 to 4.0%)	+9.5% (8.4 to 10.7%)	+3.0% (0.9 to 5.1%)	+5.7% (5.2 to 6.2%)
Other chromosomal abnormalities	272.2 (229.1 to 316.1)	331.9 (281.8 to 389.6)	1 043.5 (883.1 to 1 211.5)	1 239.5 (1 052.1 to 1 447.5)	+21.9% (-3.0 to 53.2%)	+214.3% (150.6 to 294.1%)	+18.7% (-5.2 to 48.6%)	+355.3% (262.9 to 471.1%)	+2.0% (-0.3 to 4.3%)	+7.9% (6.3 to 9.5%)	+2.1% (-0.7 to 5.0%)	+4.7% (3.9 to 5.4%)
Skin and subcutaneous diseases	76 581.2 (72 778.6 to 80 996.6)	97 597.4 (93 135.4 to 103 072.8)	352 780.0 (338 505.9 to 368 149.4)	456 131.2 (438 229.9 to 476 471.6)	+27.4% (18.3 to 37.1%)	+261.4% (238.4 to 286.0%)	+29.2% (21.8 to 37.1%)	+495.6% (456.5 to 537.4%)	+2.4% (1.7 to 3.2%)	+8.9% (8.4 to 9.4%)	+3.2% (2.5 to 4.0%)	+5.5% (5.3 to 5.7%)
Psoriasis	1 333.1 (1 270.0 to 1 395.1)	2 071.1 (1 965.3 to 2 156.4)	10 661.1 (10 106.0 to 11 123.4)	14 657.1 (13 864.7 to 15 417.9)	+55.3% (45.4 to 65.9%)	+414.7% (381.5 to 450.2%)	+37.4% (27.9 to 47.6%)	+999.4% (924.2 to 1 080.2%)	+4.5% (3.8 to 5.1%)	+11.5% (11.0 to 12.0%)	+4.0% (3.1 to 4.9%)	+7.5% (7.3 to 7.7%)
Viral skin diseases	3 226.3 (3 050.5 to 3 404.7)	4 247.5 (4 015.0 to 4 473.0)	15 781.5 (14 855.6 to 16 773.0)	20 328.8 (19 194.0 to 21 421.8)	+31.6% (21.8 to 42.1%)	+271.5% (242.5 to 302.9%)	+28.8% (18.6 to 39.8%)	+530.0% (483.0 to 580.9%)	+2.7% (1.9 to 3.5%)	+9.1% (8.5 to 9.7%)	+3.2% (2.1 to 4.2%)	+5.7% (5.4 to 5.9%)
Decubitus ulcer	7.5 (6.3 to 8.8)	10.7 (9.1 to 12.5)	47.9 (39.4 to 56.8)	64.6 (53.5 to 76.6)	+41.9% (12.7 to 78.7%)	+345.5% (249.0 to 468.6%)	+34.9% (4.4 to 74.3%)	+753.2% (568.9 to 988.2%)	+3.5% (1.2 to 5.9%)	+10.4% (8.6 to 12.2%)	+3.8% (0.5 to 7.1%)	+6.7% (5.9 to 7.5%)
Tuberculosis	112 685.4 (95 587.5 to 132 641.9)	124 152.4 (104 277.5 to 149 184.2)	347 462.9 (284 494.1 to 417 931.9)	353 528.6 (292 164.1 to 428 348.4)	+10.1% (-13.6 to 40.4%)	+179.8% (115.1 to 263.9%)	+1.7% (-22.5 to 33.4%)	+213.7% (143.8 to 303.5%)	+0.9% (-1.5 to 3.4%)	+7.1% (5.2 to 8.9%)	+0.2% (-3.2 to 3.6%)	+3.5% (2.7 to 4.3%)
HIV/AIDS resulting in other diseases	31.1 (21.8 to 39.5)	43.9 (33.6 to 56.5)	74.9 (57.0 to 100.4)	129.2 (106.5 to 161.1)	+41.1% (-4.9 to 109.4%)	+70.5% (16.1 to 150.5%)	+72.5% (21.5 to 145.0%)	+315.6% (189.6 to 496.4%)	+3.5% (-0.5 to 7.6%)	+3.6% (1.0 to 6.3%)	+7.0% (2.4 to 11.8%)	+4.4% (3.2 to 5.5%)
Sense organ diseases	52 219.5 (49 151.1 to 55 648.0)	78 526.3 (74 663.7 to 83 564.8)	346 476.8 (327 580.7 to 369 070.5)	470 894.8 (444 910.4 to 500 401.2)	+50.3% (38.2 to 63.5%)	+341.2% (306.4 to 378.9%)	+35.9% (24.9 to 47.7%)	+801.7% (727.8 to 882.2%)	+4.1% (3.2 to 5.0%)	+10.4% (9.8 to 11.0%)	+3.9% (2.8 to 5.0%)	+6.8% (6.6 to 7.1%)
Periodontal diseases	56 216.3 (40 267.6 to 74 149.8)	87 532.4 (65 748.2 to 113 261.0)	432 971.0 (311 186.7 to 560 681.5)	583 394.9 (429 893.0 to 752 213.6)	+55.7% (3.4 to 134.3%)	+394.6% (231.3 to 638.4%)	+34.7% (-10.3 to 102.2%)	+937.7% (585.9 to 1 470.0%)	+4.5% (0.3 to 8.8%)	+11.2% (8.3 to 14.2%)	+3.7% (-1.4 to 9.2%)	+7.3% (6.0 to 8.7%)
Road injuries	16 287.2 (15 043.6 to 17 902.4)	23 028.1 (21 296.8 to 25 496.0)	69 696.9 (64 429.1 to 77 954.2)	76 898.3 (71 077.3 to 85 348.9)	+41.3% (24.7 to 60.2%)	+202.6% (165.4 to 245.0%)	+10.3% (-3.4 to 25.9%)	+372.1% (316.1 to 435.6%)	+3.5% (2.2 to 4.8%)	+7.6% (6.7 to 8.6%)	+1.2% (-0.5 to 2.9%)	+4.8% (4.4 to 5.2%)
Cyclist road injuries	1 776.1 (1 515.8 to 2 082.1)	2 310.8 (1 965.1 to 2 686.3)	7 205.4 (6 069.4 to 8 610.4)	8 419.5 (7 032.1 to 10 081.8)	+30.1% (4.1 to 62.5%)	+211.8% (146.6 to 294.2%)	+16.8% (-9.1 to 50.1%)	+374.0% (272.8 to 502.6%)	+2.6% (0.4 to 4.9%)	+7.8% (6.2 to 9.5%)	+1.9% (-1.2 to 5.2%)	+4.8% (4.0 to 5.5%)
Unintentional injuries	88 426.3 (81 230.5 to 96 885.6)	120 772.1 (110 924.8 to 132 266.4)	623 292.8 (565 342.5 to 687 117.0)	798 846.8 (724 613.8 to 889 662.2)	+36.5% (20.5 to 54.6%)	+416.0% (352.5 to 488.5%)	+28.1% (11.2 to 47.6%)	+803.4% (689.1 to 934.2%)	+3.1% (1.8 to 4.4%)	+11.5% (10.5 to 12.5%)	+3.1% (1.3 to 4.9%)	+6.8% (6.4 to 7.3%)
Poisoning by carbon monoxide	29.2 (24.1 to 35.1)	44.8 (36.7 to 53.4)	202.1 (162.8 to 241.4)	256.0 (208.5 to 308.2)	+53.2% (17.4 to 99.9%)	+350.2% (242.9 to 491.1%)	+26.6% (-4.1 to 67.1%)	+774.1% (566.4 to 1 046.5%)	+4.3% (1.6 to 7.1%)	+10.5% (8.5 to 12.5%)	+3.0% (-0.6 to 6.6%)	+6.7% (5.9 to 7.6%)
Exposure to mechanical forces	25 041.1 (22 090.3 to 29 105.8)	31 869.2 (27 975.3 to 37 303.9)	131 629.3 (114 226.4 to 152 886.7)	152 569.0 (133 142.0 to 175 963.8)	+27.2% (4.2 to 55.3%)	+313.0% (236.5 to 406.9%)	+15.9% (-5.3 to 41.8%)	+509.2% (400.7 to 641.2%)	+2.4% (0.4 to 4.5%)	+9.9% (8.4 to 11.4%)	+1.8% (-0.7 to 4.4%)	+5.6% (5.0 to 6.2%)
Venomous animal contact	164.5 (138.0 to 197.7)	228.2 (192.3 to 273.1)	811.6 (676.6 to 985.5)	1 092.5 (914.1 to 1 311.5)	+38.6% (7.9 to 78.2%)	+255.5% (174.9 to 359.8%)	+34.6% (3.7 to 74.6%)	+563.8% (414.6 to 756.2%)	+3.3% (0.7 to 5.9%)	+8.8% (6.9 to 10.7%)	+3.7% (0.4 to 7.2%)	+5.9% (5.0 to 6.7%)
Foreign body in other body part	1 148.0 (913.8 to 1 469.6)	1 510.1 (1 206.4 to 1 921.9)	6 540.3 (5 199.9 to 8 392.4)	8 283.8 (6 633.7 to 10 601.4)	+31.5% (-5.7 to 83.4%)	+333.0% (210.1 to 504.7%)	+26.6% (-9.4 to 77.0%)	+621.5% (416.7 to 907.3%)	+2.7% (-0.6 to 6.2%)	+10.2% (7.8 to 12.7%)	+2.9% (-1.3 to 7.4%)	+6.1% (5.1 to 7.2%)
Self-harm and interpersonal violence	15 723.6 (13 499.7 to 18 180.9)	21 093.2 (18 223.9 to 24 155.2)	96 958.4 (83 215.7 to 112 491.4)	120 401.6 (103 684.7 to 139 737.1)	+34.1% (9.2 to 64.6%)	+359.6% (273.9 to 464.9%)	+24.1% (0.4 to 53.5%)	+665.7% (520.2 to 845.3%)	+2.9% (0.8 to 5.1%)	+10.7% (9.1 to 12.2%)	+2.7% (0.0 to 5.5%)	+6.3% (5.6 to 7.0%)
Physical violence by other means	1 156.1 (994.8 to 1 357.2)	1 437.8 (1 254.2 to 1 683.3)	7 086.0 (6 030.4 to 8 360.6)	8 796.7 (7 478.3 to 10 307.6)	+24.3% (0.4 to 54.0%)	+392.8% (295.5 to 513.9%)	+24.1% (-1.3 to 56.0%)	+660.8% (508.6 to 851.2%)	+2.2% (0.0 to 4.4%)	+11.2% (9.6 to 12.8%)	+2.7% (-0.2 to 5.7%)	+6.3% (5.6 to 7.0%)
Acute lymphoid leukemia	16.9 (8.9 to 31.1)	22.7 (10.6 to 48.3)	93.1 (39.1 to 199.7)	132.2 (45.7 to 274.6)	+34.4% (-49.6 to 258.0%)	+308.9% (34.5 to 1 142.5%)	+42.0% (-57.8 to 377.0%)	+680.6% (161.9 to 2 227.1%)	+3.0% (-6.7 to 13.6%)	+9.8% (2.0 to 18.2%)	+4.4% (-10.3 to 21.5%)	+6.4% (2.9 to 10.0%)
Communicable, maternal, neonatal, and nutritional diseases	252 191.9 (228 591.3 to 279 043.4)	304 111.2 (278 360.5 to 342 053.8)	1 015 664.5 (921 835.4 to 1 130 998.5)	1 292 822.1 (1 185 041.6 to 1 416 548.7)	+20.5% (4.4 to 39.1%)	+233.9% (188.8 to 286.1%)	+27.2% (11.1 to 45.7%)	+412.6% (348.4 to 486.0%)	+1.8% (0.4 to 3.3%)	+8.3% (7.3 to 9.4%)	+3.0% (1.3 to 4.8%)	+5.0% (4.6 to 5.5%)
Typhoid fever	13.9 (7.7 to 22.8)	6.9 (3.9 to 10.9)	8.6 (4.7 to 14.1)	6.2 (3.5 to 10.2)	-50.1% (-76.3 to 5.0%)	+24.3% (-41.1 to 162.3%)	-27.8% (-66.3 to 54.4%)	-55.3% (-79.1 to -4.5%)	-6.8% (-13.5 to 0.4%)	+1.4% (-3.5 to 6.6%)	-4.0% (-12.7 to 5.5%)	-2.5% (-4.7 to -0.2%)
All causes	431 409.7 (428 498.5 to 434 308.6)	568 036.2 (564 576.1 to 571 402.5)	2 393 750.6 (2 383 961.2 to 2 404 154.9)	3 016 682.9 (3 003 019.1 to 3 029 348.8)	+31.6% (30.4 to 32.8%)	+321.4% (318.3 to 324.5%)	+26.0% (25.2 to 26.7%)	+599.2% (593.6 to 604.8%)	+2.7% (2.6 to 2.8%)	+10.0% (10.0 to 10.1%)	+2.9% (2.8 to 3.0%)	+6.0% (6.0 to 6.0%)
Diarrheal diseases	1 193.4 (940.1 to 1 509.9)	1 451.9 (1 130.6 to 1 873.7)	4 331.5 (3 543.3 to 5 254.7)	7 192.7 (5 842.9 to 9 152.3)	+21.6% (-14.0 to 71.9%)	+198.3% (116.5 to 310.9%)	+66.0% (23.1 to 123.8%)	+502.6% (334.8 to 735.1%)	+1.9% (-1.5 to 5.5%)	+7.5% (5.2 to 9.8%)	+6.5% (2.6 to 10.5%)	+5.5% (4.5 to 6.6%)
Paratyphoid fever	1.8 (0.9 to 3.0)	0.9 (0.4 to 1.5)	1.0 (0.5 to 1.5)	0.7 (0.4 to 1.2)	-49.6% (-77.5 to 12.9%)	+4.6% (-52.1 to 128.5%)	-23.0% (-63.9 to 64.3%)	-59.4% (-81.5 to -11.0%)	-6.7% (-13.9 to 1.2%)	+0.3% (-4.8 to 5.6%)	-3.3% (-12.0 to 6.4%)	-2.7% (-5.0 to -0.4%)
Encephalitis	56.5 (40.0 to 73.1)	66.2 (47.0 to 84.8)	264.4 (187.9 to 340.3)	330.0 (239.1 to 416.7)	+17.1% (-23.1 to 78.5%)	+299.3% (162.8 to 506.7%)	+24.7% (-17.0 to 87.3%)	+483.8% (287.6 to 779.4%)	+1.5% (-2.6 to 5.9%)	+9.6% (6.6 to 12.7%)	+2.8% (-2.3 to 8.1%)	+5.4% (4.1 to 6.8%)
Varicella and herpes zoster	238.8 (205.5 to 277.5)	305.2 (255.8 to 364.2)	988.8 (748.6 to 1 248.4)	1 279.9 (965.6 to 1 660.1)	+27.8% (1.3 to 61.1%)	+223.9% (137.4 to 342.0%)	+29.4% (-10.9 to 87.8%)	+435.9% (293.2 to 630.5%)	+2.4% (0.1 to 4.8%)	+8.1% (5.9 to 10.4%)	+3.2% (-1.5 to 8.2%)	+5.2% (4.2 to 6.2%)
Malaria	0.0 (0.0 to 0.0)	0.0 (0.0 to 0.0)	0.0 (0.0 to 0.0)	0.0 (0.0 to 0.0)	N/A	N/A	N/A	N/A	N/A	N/A	N/A	N/A
African trypanosomiasis	0.0 (0.0 to 0.0)	0.0 (0.0 to 0.0)	0.0 (0.0 to 0.0)	0.0 (0.0 to 0.0)	N/A	N/A	N/A	N/A	N/A	N/A	N/A	N/A
Onchocerciasis	0.0 (0.0 to 0.0)	0.0 (0.0 to 0.0)	0.0 (0.0 to 0.0)	0.0 (0.0 to 0.0)	N/A	N/A	N/A	N/A	N/A	N/A	N/A	N/A
Dengue	0.0 (0.0 to 0.0)	0.0 (0.0 to 0.0)	0.0 (0.0 to 0.0)	0.0 (0.0 to 0.0)	N/A	N/A	N/A	N/A	N/A	N/A	N/A	N/A
Trichuriasis	3 454.3 (2 648.7 to 4 462.6)	4 584.6 (3 429.6 to 5 919.0)	7 541.2 (5 739.7 to 9 846.6)	8 455.8 (6 406.7 to 10 947.4)	+32.7% (-9.1 to 93.5%)	+64.4% (12.0 to 141.4%)	+12.1% (-23.4 to 64.0%)	+144.7% (68.4 to 255.7%)	+2.8% (-1.0 to 6.8%)	+3.3% (0.7 to 6.0%)	+1.4% (-3.3 to 6.3%)	+2.7% (1.5 to 3.9%)
Maternal hemorrhage	129.3 (43.8 to 337.5)	110.7 (40.5 to 278.6)	196.1 (69.6 to 457.1)	208.9 (79.1 to 480.2)	-14.4% (-79.0 to 248.8%)	+77.0% (-54.0 to 580.8%)	+6.5% (-71.1 to 292.0%)	+61.5% (-58.7 to 530.7%)	-1.6% (-14.5 to 13.3%)	+3.8% (-5.1 to 13.6%)	+0.7% (-14.4 to 18.6%)	+1.4% (-2.7 to 5.7%)
Maternal obstructed labor and uterine rupture	10.4 (5.4 to 18.7)	9.5 (5.0 to 15.6)	21.9 (11.2 to 37.2)	23.9 (12.4 to 40.0)	-8.5% (-60.3 to 110.6%)	+129.7% (1.2 to 421.4%)	+9.3% (-52.6 to 151.9%)	+130.0% (-1.6 to 437.2%)	-0.9% (-8.9 to 7.7%)	+5.7% (0.0 to 11.6%)	+1.1% (-8.9 to 12.2%)	+2.5% (-0.1 to 5.2%)
Neonatal preterm birth	8 041.9 (6 569.3 to 9 959.8)	9 749.3 (7 806.8 to 12 008.5)	44 083.4 (35 606.9 to 58 477.8)	55 613.8 (45 930.1 to 72 094.6)	+21.2% (-10.2 to 63.5%)	+352.1% (225.5 to 527.9%)	+26.1% (-9.8 to 76.3%)	+591.5% (408.8 to 839.8%)	+1.9% (-1.1 to 5.0%)	+10.5% (8.1 to 13.0%)	+2.9% (-1.3 to 7.3%)	+6.0% (5.0 to 7.0%)
Neonatal sepsis and other neonatal infections	991.6 (627.1 to 1 510.9)	1 448.0 (911.1 to 2 221.5)	5 210.6 (3 340.7 to 7 811.2)	5 590.8 (4 173.6 to 7 088.0)	+46.0% (-22.0 to 173.0%)	+259.8% (94.4 to 565.9%)	+7.2% (-35.0 to 76.9%)	+463.7% (237.4 to 841.9%)	+3.8% (-2.5 to 10.5%)	+8.9% (4.5 to 13.4%)	+0.8% (-5.3 to 7.3%)	+5.3% (3.7 to 7.0%)
Vitamin A deficiency	12 244.0 (4 690.6 to 24 667.9)	8 322.3 (3 233.7 to 18 171.4)	9 622.9 (3 783.2 to 21 452.4)	7 012.1 (2 703.1 to 15 563.9)	-32.1% (-79.5 to 125.0%)	+15.6% (-66.0 to 293.1%)	-27.2% (-78.8 to 149.9%)	-42.8% (-82.9 to 91.3%)	-3.8% (-14.7 to 8.4%)	+0.9% (-7.0 to 9.5%)	-3.9% (-17.7 to 12.1%)	-1.7% (-5.3 to 1.9%)
Gonococcal infection	1 285.0 (767.4 to 2 201.0)	1 695.6 (1 040.1 to 2 836.5)	8 698.3 (4 849.5 to 15 723.8)	9 211.2 (5 721.1 to 15 861.5)	+31.9% (-36.3 to 173.1%)	+412.9% (136.8 to 1 011.2%)	+5.8% (-51.4 to 130.6%)	+616.8% (244.3 to 1 392.1%)	+2.8% (-4.5 to 10.5%)	+11.5% (5.9 to 17.4%)	+0.7% (-8.7 to 11.0%)	+6.1% (3.8 to 8.5%)
Genital herpes	31 833.3 (26 225.6 to 37 564.5)	45 126.2 (37 643.3 to 53 216.8)	208 132.6 (171 156.5 to 246 014.2)	276 720.0 (229 375.9 to 327 949.5)	+41.7% (10.4 to 81.9%)	+361.2% (258.9 to 492.6%)	+32.9% (3.0 to 71.5%)	+769.2% (574.6 to 1 020.0%)	+3.5% (0.9 to 6.1%)	+10.7% (8.8 to 12.5%)	+3.6% (0.3 to 6.9%)	+6.7% (5.9 to 7.5%)
Acute hepatitis A	774.1 (689.3 to 866.4)	875.6 (789.9 to 973.4)	2 522.1 (2 126.6 to 2 902.3)	3 168.2 (2 703.6 to 3 647.2)	+13.1% (-3.2 to 32.0%)	+188.0% (138.8 to 247.3%)	+25.6% (1.2 to 55.8%)	+309.2% (239.0 to 394.0%)	+1.2% (-0.4 to 2.8%)	+7.3% (5.9 to 8.6%)	+2.8% (0.1 to 5.7%)	+4.3% (3.7 to 4.9%)
Other unspecified infectious diseases	6 540.2 (4 424.3 to 9 122.1)	7 627.0 (5 386.0 to 11 470.7)	17 239.6 (11 301.1 to 25 495.1)	18 696.9 (12 365.6 to 27 285.8)	+16.6% (-30.9 to 96.7%)	+126.0% (29.7 to 293.8%)	+8.4% (-38.6 to 91.2%)	+185.8% (67.2 to 388.6%)	+1.5% (-3.7 to 7.0%)	+5.5% (1.7 to 9.5%)	+1.0% (-5.9 to 8.4%)	+3.2% (1.5 to 4.9%)
Neoplasms	7 289.7 (5 761.2 to 9 189.8)	11 095.0 (8 831.9 to 14 183.9)	46 586.3 (37 224.6 to 58 591.8)	68 697.3 (55 000.6 to 88 520.5)	+52.2% (9.1 to 112.2%)	+319.8% (202.4 to 482.8%)	+47.4% (6.1 to 104.8%)	+842.3% (575.2 to 1 215.2%)	+4.2% (0.8 to 7.8%)	+10.0% (7.6 to 12.4%)	+4.9% (0.7 to 9.3%)	+7.0% (5.9 to 8.1%)
Liver cancer due to hepatitis C	3.4 (1.9 to 5.3)	6.3 (4.0 to 10.2)	14.1 (9.5 to 20.9)	21.3 (12.3 to 34.0)	+87.1% (-4.6 to 267.0%)	+121.9% (21.1 to 306.4%)	+50.7% (-20.5 to 185.9%)	+526.4% (209.4 to 1 167.8%)	+6.4% (-0.5 to 13.8%)	+5.4% (1.2 to 9.7%)	+5.2% (-2.9 to 14.0%)	+5.7% (3.4 to 8.0%)
Breast cancer	218.7 (163.0 to 291.5)	478.1 (354.7 to 639.9)	1 747.1 (1 372.7 to 2 160.4)	3 647.2 (2 603.8 to 4 811.0)	+118.5% (44.4 to 230.6%)	+265.4% (151.8 to 430.1%)	+108.7% (42.5 to 205.7%)	+1 567.0% (992.3 to 2 444.1%)	+8.1% (3.7 to 12.7%)	+9.0% (6.3 to 11.7%)	+9.6% (4.5 to 14.9%)	+8.9% (7.5 to 10.3%)
Prostate cancer	48.5 (31.7 to 75.0)	102.6 (69.8 to 146.8)	581.0 (351.2 to 950.2)	1 010.1 (547.4 to 1 803.7)	+111.2% (19.6 to 272.9%)	+465.9% (204.2 to 953.0%)	+73.8% (-20.1 to 277.9%)	+1 978.6% (896.2 to 4 236.7%)	+7.7% (1.8 to 14.0%)	+12.2% (7.6 to 16.9%)	+7.1% (-2.8 to 18.0%)	+9.6% (7.2 to 12.1%)
Gallbladder and biliary tract cancer	2.0 (1.1 to 2.7)	3.0 (1.8 to 4.1)	7.2 (4.9 to 11.8)	12.1 (7.9 to 20.2)	+50.7% (-15.8 to 169.7%)	+137.0% (30.7 to 329.7%)	+68.0% (-11.4 to 218.6%)	+500.3% (220.3 to 1 024.8%)	+4.1% (-1.8 to 10.4%)	+5.9% (1.8 to 10.2%)	+6.7% (-1.6 to 15.5%)	+5.5% (3.5 to 7.6%)
Malignant skin melanoma	8.7 (2.0 to 18.0)	18.5 (4.3 to 37.6)	53.7 (26.5 to 118.7)	107.5 (49.0 to 246.1)	+112.2% (-54.4 to 887.1%)	+189.9% (-22.0 to 977.4%)	+100.0% (-33.5 to 500.7%)	+1 130.7% (215.7 to 4 696.7%)	+7.8% (-7.6 to 25.7%)	+7.3% (-1.7 to 17.1%)	+9.0% (-5.0 to 25.1%)	+7.9% (3.5 to 12.4%)
Testicular cancer	3.9 (1.8 to 7.2)	8.0 (4.1 to 14.1)	55.7 (29.1 to 92.8)	81.5 (41.4 to 136.4)	+103.0% (-19.0 to 408.6%)	+595.4% (199.0 to 1 516.9%)	+46.3% (-36.3 to 235.8%)	+1 966.8% (735.3 to 5 014.0%)	+7.3% (-2.1 to 17.6%)	+13.8% (7.5 to 20.3%)	+4.8% (-5.5 to 16.3%)	+9.6% (6.6 to 12.6%)
Mesothelioma	0.3 (0.2 to 0.5)	0.6 (0.3 to 0.9)	2.0 (1.4 to 2.6)	2.5 (1.5 to 3.6)	+70.2% (-8.2 to 215.4%)	+223.5% (89.9 to 451.1%)	+25.3% (-25.2 to 109.8%)	+590.2% (278.1 to 1 160.0%)	+5.4% (-0.9 to 12.1%)	+8.1% (4.3 to 12.0%)	+2.8% (-3.6 to 9.7%)	+6.0% (4.1 to 7.9%)
Other malignant neoplasms	15.4 (10.7 to 21.8)	18.5 (13.1 to 25.8)	111.4 (80.1 to 148.6)	164.7 (117.9 to 227.3)	+20.1% (-26.3 to 95.7%)	+501.8% (280.9 to 850.9%)	+47.9% (-5.8 to 132.1%)	+969.3% (560.2 to 1 631.9%)	+1.8% (-3.1 to 6.9%)	+12.7% (9.3 to 16.2%)	+5.0% (-0.8 to 11.1%)	+7.4% (5.8 to 9.0%)
Cardiovascular diseases	18 600.1 (17 087.9 to 20 341.5)	27 961.6 (25 689.0 to 30 824.9)	100 307.8 (91 369.9 to 109 248.8)	141 502.8 (128 091.3 to 155 328.9)	+50.3% (32.5 to 70.5%)	+258.7% (215.7 to 307.5%)	+41.0% (23.6 to 60.8%)	+660.7% (568.0 to 766.3%)	+4.1% (2.8 to 5.4%)	+8.8% (7.9 to 9.8%)	+4.3% (2.6 to 6.1%)	+6.3% (5.9 to 6.7%)
Intracerebral hemorrhage	1 471.3 (1 321.1 to 1 623.9)	1 870.0 (1 696.3 to 2 039.3)	6 005.2 (5 145.4 to 6 759.4)	8 555.6 (8 019.7 to 9 124.9)	+27.0% (10.6 to 45.9%)	+221.1% (172.3 to 278.5%)	+42.4% (22.5 to 65.6%)	+481.4% (414.8 to 556.7%)	+2.4% (1.0 to 3.8%)	+8.0% (6.9 to 9.2%)	+4.5% (2.5 to 6.5%)	+5.4% (5.0 to 5.8%)
Lower extremity peripheral arterial disease	813.4 (630.5 to 1 052.3)	1 353.0 (1 053.5 to 1 748.6)	5 073.1 (3 878.9 to 6 736.7)	7 979.7 (6 137.9 to 10 453.0)	+66.3% (16.0 to 138.4%)	+274.9% (157.7 to 445.3%)	+57.2% (7.1 to 130.8%)	+881.0% (578.0 to 1 319.3%)	+5.2% (1.4 to 9.0%)	+9.2% (6.5 to 11.9%)	+5.8% (0.8 to 11.0%)	+7.1% (5.9 to 8.3%)
Chronic obstructive pulmonary disease	3 711.4 (3 232.8 to 4 239.3)	5 753.8 (5 024.5 to 6 595.1)	24 071.9 (20 605.2 to 27 885.1)	32 638.9 (27 934.1 to 37 825.3)	+55.0% (27.9 to 87.8%)	+318.3% (241.3 to 412.7%)	+35.5% (9.4 to 67.9%)	+779.4% (617.6 to 977.6%)	+4.4% (2.4 to 6.5%)	+10.0% (8.5 to 11.5%)	+3.8% (1.1 to 6.6%)	+6.8% (6.1 to 7.4%)
Silicosis	1.6 (1.1 to 2.4)	1.7 (1.3 to 2.4)	1.0 (0.6 to 1.5)	1.2 (0.7 to 1.8)	+6.9% (-34.2 to 73.8%)	-41.9% (-66.1 to -0.6%)	+16.5% (-37.5 to 117.0%)	-27.6% (-59.4 to 29.1%)	+0.6% (-4.1 to 5.6%)	-3.6% (-7.0 to -0.1%)	+1.9% (-5.8 to 10.1%)	-1.0% (-2.7 to 0.7%)
Lower respiratory infections	252.6 (226.9 to 287.6)	265.7 (244.5 to 298.4)	746.2 (681.6 to 830.5)	910.6 (835.1 to 1 016.9)	+5.1% (-10.0 to 22.7%)	+180.8% (144.0 to 223.1%)	+22.0% (6.1 to 40.3%)	+260.4% (209.0 to 320.4%)	+0.5% (-1.1 to 2.0%)	+7.1% (6.1 to 8.1%)	+2.5% (0.7 to 4.3%)	+3.9% (3.4 to 4.4%)
Meningitis	229.1 (179.8 to 308.1)	183.1 (138.0 to 252.4)	600.5 (460.3 to 850.6)	755.7 (583.1 to 1 039.7)	-20.1% (-46.7 to 19.8%)	+227.8% (113.1 to 404.1%)	+25.8% (-17.5 to 91.8%)	+229.8% (122.2 to 389.6%)	-2.3% (-6.1 to 1.8%)	+8.2% (5.1 to 11.3%)	+2.9% (-2.4 to 8.4%)	+3.6% (2.4 to 4.9%)
Upper respiratory infections	9 668.8 (8 453.8 to 11 030.2)	12 252.6 (10 788.0 to 14 026.6)	48 828.7 (42 316.5 to 56 116.3)	60 743.4 (52 611.7 to 69 992.0)	+26.7% (5.1 to 52.7%)	+298.5% (228.6 to 383.2%)	+24.4% (1.7 to 52.0%)	+528.2% (416.8 to 663.5%)	+2.3% (0.5 to 4.3%)	+9.6% (8.2 to 11.0%)	+2.7% (0.2 to 5.3%)	+5.7% (5.1 to 6.3%)
Diphtheria	0.0 (0.0 to 0.0)	0.0 (0.0 to 0.0)	0.0 (0.0 to 0.0)	0.0 (0.0 to 0.0)	-53.9% (-77.2 to -6.8%)	-46.0% (-74.6 to 14.9%)	-30.1% (-68.5 to 55.0%)	-82.6% (-91.8 to -63.1%)	-7.5% (-13.8 to -0.7%)	-4.1% (-8.8 to 0.9%)	-4.4% (-13.5 to 5.6%)	-5.2% (-7.3 to -3.0%)
Neglected tropical diseases and malaria	24 329.8 (20 197.4 to 29 359.2)	28 850.6 (23 988.4 to 34 462.0)	84 906.4 (67 785.8 to 103 878.4)	102 139.0 (79 788.7 to 129 232.0)	+18.5% (-8.7 to 53.8%)	+194.2% (122.4 to 289.3%)	+20.2% (-12.9 to 65.9%)	+319.8% (209.4 to 469.6%)	+1.7% (-0.9 to 4.4%)	+7.4% (5.4 to 9.4%)	+2.3% (-1.8 to 6.5%)	+4.4% (3.4 to 5.4%)
Cutaneous and mucocutaneous leishmaniasis	0.0 (0.0 to 0.0)	0.0 (0.0 to 0.0)	0.0 (0.0 to 0.0)	0.0 (0.0 to 0.0)	N/A	N/A	N/A	N/A	N/A	N/A	N/A	N/A
Schistosomiasis	0.0 (0.0 to 0.0)	0.0 (0.0 to 0.0)	0.0 (0.0 to 0.0)	0.0 (0.0 to 0.0)	N/A	N/A	N/A	N/A	N/A	N/A	N/A	N/A
Trachoma	0.0 (0.0 to 0.0)	0.0 (0.0 to 0.0)	0.0 (0.0 to 0.0)	0.0 (0.0 to 0.0)	N/A	N/A	N/A	N/A	N/A	N/A	N/A	N/A
Ascariasis	12 758.5 (9 399.5 to 16 821.2)	15 127.7 (11 270.5 to 19 651.2)	58 147.8 (42 583.0 to 75 996.7)	72 881.5 (54 643.1 to 96 657.3)	+18.5% (-20.8 to 77.3%)	+284.3% (157.2 to 474.2%)	+25.3% (-16.6 to 88.1%)	+471.2% (280.0 to 758.5%)	+1.7% (-2.3 to 5.8%)	+9.3% (6.5 to 12.3%)	+2.8% (-2.3 to 8.2%)	+5.4% (4.1 to 6.7%)
Hookworm disease	641.1 (452.2 to 893.3)	445.6 (305.7 to 632.7)	549.3 (377.2 to 771.6)	318.5 (218.2 to 456.1)	-30.5% (-57.8 to 14.3%)	+23.2% (-26.0 to 105.3%)	-42.1% (-65.4 to -3.1%)	-50.4% (-70.0 to -18.0%)	-3.6% (-8.3 to 1.3%)	+1.4% (-2.0 to 4.9%)	-6.6% (-12.4 to -0.4%)	-2.1% (-3.6 to -0.6%)
Otitis media	5 352.7 (4 514.5 to 6 260.5)	6 738.9 (5 743.1 to 7 925.6)	21 041.0 (17 140.1 to 25 692.3)	27 223.2 (22 415.8 to 32 843.3)	+25.8% (0.0 to 58.3%)	+212.2% (141.0 to 304.3%)	+29.3% (-2.1 to 70.8%)	+408.5% (295.5 to 553.9%)	+2.3% (0.0 to 4.7%)	+7.8% (6.0 to 9.7%)	+3.2% (-0.3 to 6.9%)	+5.0% (4.2 to 5.8%)
Pertussis	280.1 (220.8 to 357.6)	154.5 (120.7 to 196.0)	225.0 (175.3 to 286.7)	215.4 (166.5 to 274.8)	-44.9% (-60.9 to -22.4%)	+45.6% (3.1 to 105.7%)	-4.3% (-32.7 to 36.0%)	-23.1% (-45.7 to 8.8%)	-5.8% (-9.0 to -2.5%)	+2.5% (0.2 to 4.9%)	-0.6% (-4.9 to 3.9%)	-0.8% (-1.9 to 0.2%)
Measles	228.4 (94.9 to 458.1)	108.6 (43.5 to 214.1)	43.8 (17.5 to 85.7)	68.2 (27.0 to 131.8)	-52.5% (-84.5 to 45.7%)	-59.7% (-86.9 to 24.1%)	+55.7% (-49.3 to 377.5%)	-70.2% (-90.3 to -8.8%)	-7.2% (-17.0 to 3.8%)	-5.9% (-12.7 to 1.4%)	+5.6% (-8.2 to 21.5%)	-3.6% (-6.9 to -0.3%)
Leishmaniasis	0.0 (0.0 to 0.0)	0.0 (0.0 to 0.0)	0.0 (0.0 to 0.0)	0.0 (0.0 to 0.0)	N/A	N/A	N/A	N/A	N/A	N/A	N/A	N/A
Cysticercosis	0.0 (0.0 to 0.0)	0.0 (0.0 to 0.0)	0.0 (0.0 to 0.0)	0.0 (0.0 to 0.0)	N/A	N/A	N/A	N/A	N/A	N/A	N/A	N/A
Lymphatic filariasis	0.0 (0.0 to 0.0)	0.0 (0.0 to 0.0)	0.0 (0.0 to 0.0)	0.0 (0.0 to 0.0)	N/A	N/A	N/A	N/A	N/A	N/A	N/A	N/A
Rabies	0.0 (0.0 to 0.0)	0.0 (0.0 to 0.0)	0.0 (0.0 to 0.0)	0.0 (0.0 to 0.0)	+62.9% (-96.5 to 7 476.5%)	+16.5% (-97.1 to 4 492.7%)	-7.8% (-97.9 to 3 928.9%)	+75.1% (-96.6 to 8 889.5%)	+5.0% (-28.5 to 54.1%)	+1.0% (-21.0 to 29.0%)	-1.1% (-38.3 to 58.7%)	+1.7% (-9.8 to 14.6%)
Tetanus	0.6 (0.5 to 0.7)	0.8 (0.7 to 0.9)	3.6 (3.1 to 4.1)	4.3 (3.7 to 4.9)	+24.4% (2.5 to 50.8%)	+339.1% (261.9 to 432.7%)	+18.5% (-2.6 to 44.1%)	+547.5% (432.6 to 687.2%)	+2.2% (0.2 to 4.1%)	+10.3% (8.9 to 11.7%)	+2.1% (-0.4 to 4.6%)	+5.8% (5.1 to 6.4%)
Chagas disease	0.0 (0.0 to 0.0)	0.0 (0.0 to 0.0)	0.0 (0.0 to 0.0)	0.0 (0.0 to 0.0)	N/A	N/A	N/A	N/A	N/A	N/A	N/A	N/A
Visceral leishmaniasis	0.0 (0.0 to 0.0)	0.0 (0.0 to 0.0)	0.0 (0.0 to 0.0)	0.0 (0.0 to 0.0)	N/A	N/A	N/A	N/A	N/A	N/A	N/A	N/A
Cystic echinococcosis	0.4 (0.2 to 0.7)	0.6 (0.3 to 1.0)	2.4 (1.3 to 4.2)	3.1 (1.6 to 5.3)	+37.7% (-37.2 to 201.9%)	+295.6% (77.7 to 780.3%)	+25.1% (-44.7 to 183.0%)	+582.0% (205.9 to 1 420.2%)	+3.2% (-4.6 to 11.6%)	+9.6% (3.9 to 15.6%)	+2.8% (-7.2 to 13.8%)	+5.9% (3.4 to 8.5%)
Yellow fever	0.0 (0.0 to 0.0)	0.0 (0.0 to 0.0)	0.0 (0.0 to 0.0)	0.0 (0.0 to 0.0)	N/A	N/A	N/A	N/A	N/A	N/A	N/A	N/A
Intestinal nematode infections	16 719.7 (13 412.1 to 20 973.3)	20 011.0 (16 106.3 to 24 669.2)	66 033.3 (49 936.4 to 84 326.3)	81 430.0 (62 575.6 to 105 970.1)	+19.6% (-12.2 to 63.0%)	+229.9% (135.4 to 362.5%)	+23.3% (-15.0 to 78.7%)	+387.0% (244.7 to 588.0%)	+1.8% (-1.3 to 5.0%)	+8.2% (5.8 to 10.7%)	+2.6% (-2.1 to 7.5%)	+4.9% (3.8 to 6.0%)
