# Supplementary material for: Population health outcomes in Qatar 1990–2023: a systematic analysis for the Global Burden of Disease Study 2023
Source: eClinicalMedicine. 2026 May 18;95:103922. doi: 10.1016/j.eclinm.2026.103922 (PMC13208085; doi:10.1016/j.eclinm.2026.103922)
Supplement: Supplementary Table S3 [file mmc3.xlsx]

## Sheet: sheet1
All-Age Incidence Estimates, Percent Change, and Annualized Rate of Change for All Causes in Qatar, 1990–2023
cause_name	1990	2000	2015	2023	PC (1990–2000)	PC (2000–2015)	PC (2015–2023)	PC (1990–2023)	ARC (1990–2000)	ARC (2000–2015)	ARC (2015–2023)	ARC (1990–2023)
Liver cancer due to hepatitis B	4.8 (3.0 to 7.4)	8.3 (5.4 to 12.3)	16.8 (11.0 to 24.1)	23.1 (15.0 to 34.8)	+71.1% (-6.9 to 214.6%)	+102.3% (14.9 to 256.1%)	+37.0% (-22.9 to 143.2%)	+374.4% (156.0 to 779.2%)	+5.5% (-0.8 to 12.1%)	+4.8% (0.9 to 8.8%)	+4.0% (-3.2 to 11.7%)	+4.8% (2.8 to 6.8%)
Bipolar disorder	198.7 (153.9 to 252.3)	268.8 (207.4 to 338.8)	1 119.2 (857.5 to 1 449.6)	1 438.6 (1 104.7 to 1 820.2)	+35.2% (-4.6 to 91.6%)	+316.2% (190.6 to 496.2%)	+28.5% (-10.6 to 84.6%)	+623.7% (409.3 to 928.5%)	+3.0% (-0.5 to 6.7%)	+9.9% (7.3 to 12.6%)	+3.1% (-1.4 to 7.9%)	+6.1% (5.0 to 7.3%)
Eating disorders	1 377.9 (953.2 to 1 995.8)	1 726.5 (1 192.3 to 2 516.6)	7 773.4 (5 386.8 to 11 662.5)	8 338.9 (5 981.8 to 12 209.1)	+25.2% (-26.0 to 111.8%)	+350.2% (163.0 to 670.4%)	+7.2% (-36.6 to 81.4%)	+505.1% (262.0 to 911.4%)	+2.2% (-3.0 to 7.7%)	+10.5% (6.6 to 14.5%)	+0.8% (-5.6 to 7.7%)	+5.6% (3.9 to 7.2%)
Respiratory infections and tuberculosis	739 037.0 (652 115.0 to 837 194.1)	930 991.5 (828 163.9 to 1 061 332.9)	3 669 880.5 (3 219 877.6 to 4 201 232.6)	8 969 001.0 (7 496 965.3 to 10 688 189.2)	+25.9% (5.6 to 50.2%)	+294.1% (228.6 to 372.8%)	+144.3% (95.8 to 205.0%)	+1 113.6% (876.9 to 1 407.5%)	+2.3% (0.5 to 4.1%)	+9.5% (8.2 to 10.9%)	+11.8% (8.7 to 14.9%)	+7.8% (7.1 to 8.5%)
Neural tube defects	14.7 (12.4 to 17.0)	10.5 (9.0 to 12.2)	14.0 (12.2 to 16.1)	14.3 (12.4 to 16.3)	-28.7% (-42.8 to -11.2%)	+33.0% (8.2 to 63.5%)	+2.4% (-15.6 to 24.2%)	-2.8% (-21.0 to 19.5%)	-3.4% (-5.5 to -1.2%)	+1.9% (0.5 to 3.3%)	+0.3% (-2.1 to 2.7%)	-0.1% (-0.8 to 0.5%)
Depressive disorders	13 076.3 (10 866.3 to 15 463.2)	18 613.8 (15 888.0 to 20 884.0)	84 312.3 (73 399.5 to 94 172.7)	111 412.1 (95 645.3 to 128 271.0)	+42.3% (13.8 to 77.9%)	+352.9% (276.4 to 444.9%)	+32.1% (9.0 to 60.1%)	+752.0% (577.3 to 971.7%)	+3.5% (1.3 to 5.9%)	+10.5% (9.2 to 11.9%)	+3.5% (1.0 to 6.0%)	+6.7% (5.9 to 7.4%)
Dysthymia	719.8 (542.1 to 957.3)	993.0 (758.5 to 1 318.4)	4 527.4 (3 401.1 to 6 083.3)	5 805.6 (4 345.9 to 7 827.2)	+37.9% (-7.3 to 105.0%)	+355.9% (205.2 to 580.9%)	+28.2% (-15.3 to 93.9%)	+706.5% (435.7 to 1 114.2%)	+3.2% (-0.8 to 7.4%)	+10.6% (7.7 to 13.6%)	+3.1% (-2.1 to 8.6%)	+6.5% (5.2 to 7.8%)
Congenital musculoskeletal and limb anomalies	247.4 (167.4 to 358.6)	233.5 (164.2 to 339.4)	437.8 (309.1 to 633.0)	464.8 (324.9 to 670.7)	-5.7% (-44.3 to 59.6%)	+87.5% (12.5 to 212.2%)	+6.1% (-36.3 to 76.7%)	+87.8% (11.0 to 217.7%)	-0.6% (-5.7 to 4.7%)	+4.2% (0.7 to 7.8%)	+0.7% (-5.5 to 7.3%)	+1.9% (0.3 to 3.5%)
Down syndrome	9.6 (7.7 to 11.7)	9.1 (7.4 to 11.2)	17.6 (14.2 to 21.5)	20.1 (16.4 to 24.8)	-5.1% (-29.1 to 27.1%)	+91.8% (43.2 to 156.9%)	+14.2% (-14.9 to 53.0%)	+108.0% (55.2 to 178.9%)	-0.6% (-3.4 to 2.4%)	+4.4% (2.4 to 6.4%)	+1.6% (-2.0 to 5.4%)	+2.2% (1.3 to 3.1%)
Turner syndrome	0.8 (0.6 to 1.1)	0.7 (0.5 to 1.0)	1.7 (1.3 to 2.3)	1.8 (1.3 to 2.4)	-10.3% (-40.5 to 35.3%)	+118.1% (44.8 to 228.3%)	+4.3% (-30.9 to 57.3%)	+104.1% (35.1 to 208.4%)	-1.1% (-5.1 to 3.0%)	+5.3% (2.5 to 8.2%)	+0.5% (-4.6 to 5.8%)	+2.1% (0.9 to 3.4%)
Klinefelter syndrome	4.4 (3.1 to 6.0)	4.0 (2.9 to 5.5)	8.3 (6.0 to 11.4)	9.0 (6.5 to 12.2)	-8.2% (-41.9 to 45.1%)	+107.2% (31.8 to 225.6%)	+8.0% (-30.9 to 68.7%)	+105.7% (31.0 to 222.9%)	-0.9% (-5.3 to 3.7%)	+4.9% (1.8 to 8.1%)	+0.9% (-4.6 to 6.7%)	+2.2% (0.8 to 3.6%)
Osteoarthritis hand	305.6 (215.1 to 394.7)	539.0 (380.1 to 695.3)	2 224.2 (1 587.3 to 2 855.3)	3 574.7 (2 502.3 to 4 664.8)	+76.3% (14.9 to 170.6%)	+312.6% (170.8 to 528.7%)	+60.7% (4.7 to 146.5%)	+1 069.5% (657.1 to 1 706.6%)	+5.8% (1.4 to 10.4%)	+9.9% (6.8 to 13.0%)	+6.1% (0.5 to 11.9%)	+7.7% (6.3 to 9.1%)
Maternal and neonatal disorders	7 384.8 (6 851.3 to 8 102.4)	7 092.5 (6 574.2 to 7 693.1)	18 062.2 (17 078.1 to 19 217.1)	23 675.7 (22 276.4 to 25 615.0)	-4.0% (-14.4 to 7.7%)	+154.6% (130.8 to 180.9%)	+31.0% (19.6 to 43.6%)	+220.5% (187.4 to 257.5%)	-0.5% (-1.6 to 0.7%)	+6.4% (5.7 to 7.1%)	+3.4% (2.2 to 4.6%)	+3.5% (3.2 to 3.9%)
Autism spectrum disorders	88.9 (49.8 to 145.2)	118.7 (61.5 to 245.0)	355.1 (194.1 to 671.8)	396.3 (143.0 to 906.4)	+33.4% (-44.3 to 219.8%)	+198.9% (18.1 to 656.9%)	+11.6% (-63.4 to 239.5%)	+345.4% (53.2 to 1 194.7%)	+2.9% (-5.7 to 12.3%)	+7.5% (1.1 to 14.4%)	+1.3% (-11.8 to 16.5%)	+4.6% (1.3 to 8.0%)
Tracheal, bronchus, and lung cancer	19.7 (12.9 to 28.3)	34.0 (20.6 to 46.4)	61.9 (45.7 to 94.1)	97.9 (67.7 to 147.0)	+72.5% (-1.9 to 203.4%)	+82.0% (5.7 to 213.2%)	+58.0% (-7.0 to 168.3%)	+396.2% (185.8 to 761.5%)	+5.6% (-0.2 to 11.7%)	+4.0% (0.3 to 7.9%)	+5.8% (-0.9 to 13.1%)	+4.9% (3.2 to 6.7%)
Bulimia nervosa	1 307.6 (892.9 to 1 917.1)	1 634.5 (1 085.2 to 2 431.9)	7 431.9 (5 063.0 to 11 394.4)	7 907.4 (5 550.7 to 11 801.7)	+24.9% (-28.3 to 117.8%)	+354.6% (156.5 to 705.6%)	+6.3% (-38.9 to 85.1%)	+504.6% (253.4 to 934.3%)	+2.2% (-3.3 to 8.0%)	+10.6% (6.4 to 14.9%)	+0.7% (-6.0 to 8.0%)	+5.6% (3.9 to 7.3%)
Benign and in situ intestinal neoplasms	17.8 (13.1 to 23.3)	28.2 (20.6 to 37.6)	121.7 (88.6 to 160.6)	176.5 (128.6 to 233.6)	+57.9% (4.2 to 139.4%)	+331.1% (182.3 to 558.4%)	+44.9% (-4.9 to 120.9%)	+887.5% (552.9 to 1 393.7%)	+4.6% (0.4 to 9.1%)	+10.2% (7.1 to 13.3%)	+4.7% (-0.7 to 10.4%)	+7.1% (5.8 to 8.5%)
Dermatitis	34 303.9 (29 702.2 to 39 248.3)	45 843.1 (39 677.6 to 52 828.0)	208 960.0 (177 405.6 to 243 898.2)	259 468.9 (222 999.7 to 303 359.9)	+33.6% (9.4 to 63.1%)	+355.8% (267.9 to 464.6%)	+24.1% (-0.5 to 54.9%)	+656.3% (514.5 to 830.8%)	+2.9% (0.9 to 5.0%)	+10.6% (9.0 to 12.2%)	+2.7% (-0.1 to 5.6%)	+6.3% (5.6 to 6.9%)
Conduct disorder	618.8 (452.2 to 800.7)	813.9 (593.4 to 1 056.0)	1 727.1 (1 264.3 to 2 225.1)	2 770.5 (2 012.2 to 3 610.7)	+31.5% (-12.4 to 97.3%)	+112.1% (41.7 to 217.6%)	+60.4% (6.8 to 140.8%)	+347.6% (197.4 to 573.7%)	+2.7% (-1.4 to 7.0%)	+5.1% (2.3 to 8.0%)	+6.0% (0.8 to 11.6%)	+4.6% (3.3 to 5.9%)
Total burden related to hepatitis C	557.9 (477.7 to 669.8)	780.8 (677.9 to 920.7)	2 400.6 (2 033.1 to 2 756.6)	2 994.3 (2 530.3 to 3 537.5)	+39.9% (11.4 to 75.8%)	+207.4% (147.7 to 281.4%)	+24.7% (-0.6 to 56.4%)	+436.6% (323.0 to 580.8%)	+3.4% (1.0 to 5.8%)	+7.7% (6.2 to 9.3%)	+2.8% (-0.1 to 5.7%)	+5.2% (4.4 to 5.9%)
Total cancers	187.4 (162.1 to 221.4)	320.9 (281.9 to 376.8)	992.9 (819.8 to 1 211.7)	1 672.6 (1 339.7 to 2 080.2)	+71.2% (38.4 to 111.8%)	+209.4% (142.5 to 294.6%)	+68.4% (25.5 to 126.0%)	+792.4% (581.5 to 1 068.6%)	+5.5% (3.3 to 7.7%)	+7.8% (6.0 to 9.5%)	+6.7% (2.8 to 10.7%)	+6.8% (5.9 to 7.7%)
Other chromosomal abnormalities	37.0 (31.4 to 43.7)	34.6 (29.5 to 40.6)	69.9 (60.3 to 81.8)	77.8 (66.4 to 91.7)	-6.5% (-25.7 to 17.7%)	+101.5% (61.6 to 151.3%)	+11.3% (-10.9 to 38.9%)	+109.8% (66.4 to 164.4%)	-0.7% (-3.0 to 1.6%)	+4.7% (3.2 to 6.3%)	+1.3% (-1.5 to 4.2%)	+2.2% (1.5 to 2.9%)
Acute glomerulonephritis	23.0 (17.3 to 30.2)	32.7 (25.1 to 43.0)	145.5 (106.1 to 194.8)	192.9 (143.5 to 261.3)	+41.7% (-3.8 to 108.7%)	+344.9% (196.4 to 567.7%)	+32.5% (-13.6 to 103.0%)	+735.8% (455.3 to 1 158.0%)	+3.5% (-0.4 to 7.6%)	+10.4% (7.5 to 13.4%)	+3.5% (-1.8 to 9.2%)	+6.6% (5.3 to 7.9%)
Nonalcoholic fatty liver disease including cirrhosis	4 546.9 (4 029.7 to 5 116.7)	6 214.2 (5 590.9 to 6 873.7)	34 977.8 (30 539.1 to 39 338.9)	39 074.7 (34 923.3 to 43 982.8)	+36.6% (16.7 to 60.0%)	+462.8% (378.0 to 562.7%)	+11.7% (-5.9 to 32.5%)	+759.3% (627.9 to 914.5%)	+3.1% (1.5 to 4.8%)	+12.2% (10.9 to 13.4%)	+1.3% (-0.8 to 3.5%)	+6.7% (6.1 to 7.2%)
Uterine cancer	3.5 (2.0 to 5.8)	6.3 (3.7 to 10.6)	31.8 (20.1 to 47.7)	65.9 (40.2 to 105.5)	+79.2% (-14.3 to 274.4%)	+397.8% (151.7 to 884.6%)	+107.2% (8.5 to 295.7%)	+1 749.2% (814.1 to 3 640.7%)	+6.0% (-1.6 to 14.1%)	+11.2% (6.3 to 16.4%)	+9.5% (1.0 to 18.7%)	+9.2% (6.9 to 11.6%)
Chronic kidney disease due to hypertension	32.6 (28.8 to 36.6)	54.5 (48.3 to 61.2)	212.6 (186.2 to 238.9)	320.4 (282.1 to 360.4)	+67.3% (41.3 to 98.1%)	+289.5% (228.0 to 362.6%)	+50.6% (26.5 to 79.4%)	+882.6% (727.5 to 1 066.6%)	+5.2% (3.5 to 7.0%)	+9.4% (8.2 to 10.7%)	+5.2% (2.9 to 7.5%)	+7.1% (6.6 to 7.7%)
Invasive Non-typhoidal Salmonella (iNTS)	1.8 (1.2 to 2.6)	2.1 (1.3 to 3.1)	10.1 (6.4 to 14.4)	12.8 (8.6 to 18.5)	+17.8% (-33.0 to 107.2%)	+364.7% (161.1 to 727.1%)	+26.6% (-27.3 to 120.6%)	+593.8% (303.3 to 1 093.7%)	+1.6% (-4.0 to 7.5%)	+10.7% (6.6 to 15.1%)	+3.0% (-4.0 to 10.3%)	+6.0% (4.3 to 7.8%)
Cellulitis	799.0 (742.3 to 872.7)	1 052.0 (976.4 to 1 138.9)	4 282.3 (3 982.3 to 4 743.3)	5 464.5 (5 045.4 to 6 037.3)	+31.6% (17.7 to 47.2%)	+307.0% (262.3 to 357.3%)	+27.6% (12.5 to 44.6%)	+583.8% (506.0 to 671.6%)	+2.7% (1.6 to 3.9%)	+9.8% (8.9 to 10.6%)	+3.0% (1.4 to 4.7%)	+5.9% (5.6 to 6.3%)
Other mental disorders	0.0 (0.0 to 0.0)	0.0 (0.0 to 0.0)	0.0 (0.0 to 0.0)	0.0 (0.0 to 0.0)	N/A	N/A	N/A	N/A	N/A	N/A	N/A	N/A
Scabies	4 307.3 (3 810.4 to 4 928.6)	5 477.4 (4 850.3 to 6 213.5)	21 191.3 (18 429.3 to 24 426.7)	26 294.9 (22 859.5 to 29 953.9)	+27.1% (6.3 to 52.0%)	+286.8% (220.7 to 366.6%)	+24.0% (2.0 to 50.8%)	+510.4% (406.5 to 635.7%)	+2.4% (0.6 to 4.2%)	+9.4% (8.0 to 10.8%)	+2.7% (0.2 to 5.2%)	+5.6% (5.0 to 6.2%)
African trypanosomiasis	0.0 (0.0 to 0.0)	0.0 (0.0 to 0.0)	0.0 (0.0 to 0.0)	0.0 (0.0 to 0.0)	N/A	N/A	N/A	N/A	N/A	N/A	N/A	N/A
Urolithiasis	4 263.5 (3 190.7 to 5 536.1)	6 363.7 (4 823.5 to 8 183.0)	31 529.2 (23 573.1 to 41 746.3)	41 529.2 (30 585.8 to 55 006.2)	+49.2% (1.8 to 118.6%)	+395.4% (235.7 to 631.2%)	+31.7% (-12.6 to 98.3%)	+874.0% (551.2 to 1 356.7%)	+4.0% (0.1 to 8.1%)	+11.2% (8.4 to 14.1%)	+3.5% (-1.7 to 8.9%)	+7.1% (5.8 to 8.4%)
Fungal skin diseases	52 580.0 (41 751.9 to 67 040.4)	61 244.4 (49 926.4 to 78 028.1)	188 826.9 (162 803.4 to 218 097.3)	242 943.5 (209 685.9 to 282 629.0)	+16.4% (-15.9 to 61.2%)	+208.3% (136.1 to 302.6%)	+28.6% (4.4 to 58.5%)	+362.0% (249.2 to 511.2%)	+1.5% (-1.8 to 4.8%)	+7.7% (5.8 to 9.7%)	+3.2% (0.5 to 5.9%)	+4.7% (3.8 to 5.6%)
Diabetes mellitus type 2	1 697.4 (1 477.5 to 1 918.9)	3 133.0 (2 811.3 to 3 528.1)	17 822.5 (16 118.4 to 19 927.0)	24 998.5 (22 373.6 to 28 541.8)	+84.5% (55.2 to 119.4%)	+468.8% (386.9 to 564.4%)	+40.2% (19.3 to 64.8%)	+1 372.7% (1 131.8 to 1 660.7%)	+6.3% (4.4 to 8.1%)	+12.2% (11.1 to 13.4%)	+4.3% (2.2 to 6.4%)	+8.4% (7.9 to 9.0%)
Contact dermatitis	18 367.4 (14 043.6 to 24 020.3)	25 381.2 (19 623.6 to 32 082.2)	123 538.8 (94 272.8 to 161 144.7)	153 118.5 (115 901.1 to 195 966.3)	+38.1% (-4.0 to 98.8%)	+386.7% (238.3 to 600.2%)	+23.9% (-14.9 to 80.3%)	+733.6% (472.6 to 1 113.5%)	+3.2% (-0.5 to 7.1%)	+11.1% (8.4 to 13.8%)	+2.7% (-2.0 to 7.6%)	+6.6% (5.4 to 7.8%)
Other pharynx cancer	1.1 (0.5 to 1.8)	2.0 (0.8 to 3.1)	2.2 (1.4 to 4.4)	3.1 (1.9 to 7.2)	+71.0% (-32.4 to 332.3%)	+10.7% (-53.2 to 162.0%)	+43.0% (-39.6 to 238.2%)	+170.9% (7.2 to 584.8%)	+5.5% (-3.9 to 15.7%)	+0.6% (-5.0 to 6.6%)	+4.5% (-6.1 to 16.4%)	+3.0% (0.2 to 6.0%)
Pruritus	399.0 (344.4 to 458.7)	550.2 (474.6 to 627.1)	2 537.6 (2 173.0 to 2 979.6)	3 294.0 (2 849.2 to 3 823.5)	+37.9% (12.9 to 68.4%)	+361.1% (273.5 to 469.2%)	+29.8% (4.6 to 61.0%)	+725.5% (572.3 to 913.6%)	+3.2% (1.2 to 5.3%)	+10.7% (9.1 to 12.2%)	+3.3% (0.5 to 6.1%)	+6.6% (5.9 to 7.2%)
Genital prolapse	415.5 (297.8 to 551.8)	658.9 (464.1 to 885.1)	1 833.3 (1 295.0 to 2 429.8)	3 215.9 (2 288.4 to 4 360.1)	+58.5% (1.4 to 147.8%)	+178.2% (77.2 to 336.6%)	+75.4% (11.7 to 175.2%)	+673.8% (395.3 to 1 108.8%)	+4.7% (0.1 to 9.4%)	+7.0% (3.8 to 10.3%)	+7.2% (1.4 to 13.4%)	+6.3% (4.9 to 7.8%)
Maternal abortion and miscarriage	470.6 (345.5 to 641.4)	411.8 (299.3 to 567.2)	482.8 (369.5 to 616.6)	952.9 (683.4 to 1 279.2)	-12.5% (-44.0 to 36.5%)	+17.2% (-22.2 to 76.5%)	+97.3% (31.6 to 195.8%)	+102.4% (30.3 to 214.5%)	-1.4% (-5.7 to 3.1%)	+1.0% (-1.7 to 3.8%)	+8.8% (3.4 to 14.5%)	+2.1% (0.8 to 3.5%)
Hemoglobinopathies and hemolytic anemias	3 943.6 (3 630.6 to 4 250.9)	3 646.9 (3 344.8 to 3 927.7)	8 592.6 (7 909.2 to 9 257.6)	9 219.0 (8 479.6 to 9 966.1)	-7.6% (-17.4 to 3.4%)	+135.6% (110.5 to 163.6%)	+7.2% (-4.2 to 20.0%)	+133.7% (108.8 to 161.7%)	-0.8% (-1.9 to 0.3%)	+5.8% (5.0 to 6.6%)	+0.8% (-0.6 to 2.3%)	+2.6% (2.2 to 2.9%)
Acne vulgaris	1 334.9 (1 086.8 to 1 615.6)	2 025.6 (1 621.9 to 2 503.4)	8 410.7 (6 969.7 to 9 919.5)	12 628.7 (10 205.9 to 15 369.8)	+51.7% (13.1 to 103.5%)	+315.2% (213.8 to 449.2%)	+50.1% (14.5 to 96.7%)	+846.0% (611.4 to 1 157.9%)	+4.2% (1.2 to 7.3%)	+9.9% (7.9 to 12.0%)	+5.2% (1.7 to 8.8%)	+7.0% (6.1 to 7.9%)
Benign and in situ cervical and uterine neoplasms	10.0 (6.7 to 14.9)	16.0 (10.7 to 23.8)	53.8 (35.8 to 80.0)	93.8 (62.5 to 139.8)	+58.9% (-9.6 to 179.2%)	+235.5% (90.6 to 490.3%)	+74.3% (-1.4 to 207.8%)	+829.3% (426.9 to 1 538.9%)	+4.7% (-1.0 to 10.8%)	+8.4% (4.3 to 12.5%)	+7.1% (-0.2 to 15.0%)	+6.9% (5.1 to 8.8%)
Sickle cell disorders	13.9 (11.5 to 16.9)	12.8 (10.4 to 15.6)	30.0 (24.5 to 36.7)	32.6 (26.7 to 40.2)	-7.7% (-30.3 to 22.1%)	+134.3% (76.1 to 211.7%)	+8.4% (-18.8 to 44.7%)	+134.7% (76.8 to 211.4%)	-0.8% (-3.6 to 2.0%)	+5.8% (3.8 to 7.8%)	+1.0% (-2.6 to 4.7%)	+2.6% (1.7 to 3.5%)
Pancreatic cancer	6.2 (4.6 to 8.3)	10.7 (8.1 to 14.1)	21.7 (17.8 to 27.6)	34.0 (25.0 to 42.4)	+72.6% (16.0 to 157.0%)	+102.8% (42.7 to 188.2%)	+56.2% (10.9 to 120.1%)	+447.5% (270.6 to 708.7%)	+5.6% (1.4 to 9.8%)	+4.8% (2.4 to 7.3%)	+5.7% (1.3 to 10.3%)	+5.2% (4.0 to 6.5%)
Other neglected tropical diseases	0.0 (0.0 to 0.0)	0.0 (0.0 to 0.0)	0.0 (0.0 to 0.0)	0.0 (0.0 to 0.0)	N/A	N/A	N/A	N/A	N/A	N/A	N/A	N/A
Maternal hemorrhage	1 371.8 (1 030.0 to 1 832.8)	1 211.2 (935.0 to 1 583.9)	2 404.8 (2 180.8 to 2 760.7)	2 817.2 (2 146.8 to 3 704.8)	-11.8% (-40.3 to 30.4%)	+98.5% (48.7 to 164.9%)	+17.1% (-13.0 to 57.6%)	+105.3% (38.1 to 205.3%)	-1.3% (-5.1 to 2.6%)	+4.6% (2.6 to 6.7%)	+1.9% (-1.8 to 5.8%)	+2.2% (0.9 to 3.4%)
Chronic kidney disease due to diabetes mellitus type 2	64.0 (56.5 to 71.7)	112.7 (98.5 to 127.1)	445.5 (389.2 to 501.0)	670.3 (587.2 to 749.7)	+76.1% (47.8 to 109.7%)	+295.0% (230.1 to 372.8%)	+50.4% (26.2 to 79.3%)	+946.7% (782.3 to 1 141.8%)	+5.8% (3.9 to 7.6%)	+9.5% (8.2 to 10.9%)	+5.2% (2.9 to 7.5%)	+7.3% (6.8 to 7.9%)
Non-rheumatic calcific aortic valve disease	11.2 (9.2 to 13.7)	18.5 (14.7 to 23.3)	84.9 (66.8 to 105.5)	127.6 (102.6 to 158.8)	+64.4% (21.5 to 122.4%)	+357.4% (230.8 to 532.4%)	+50.3% (9.5 to 106.2%)	+1 030.9% (743.0 to 1 417.1%)	+5.1% (1.9 to 8.3%)	+10.6% (8.3 to 13.0%)	+5.2% (1.1 to 9.4%)	+7.6% (6.6 to 8.5%)
Hepatoblastoma	0.3 (0.1 to 0.4)	0.4 (0.2 to 0.6)	0.9 (0.6 to 1.3)	1.3 (0.7 to 2.0)	+39.1% (-23.3 to 152.4%)	+122.2% (31.3 to 276.1%)	+39.0% (-23.3 to 152.1%)	+330.2% (123.0 to 730.0%)	+3.3% (-2.7 to 9.7%)	+5.4% (1.8 to 9.2%)	+4.2% (-3.3 to 12.2%)	+4.5% (2.4 to 6.6%)
Chronic kidney disease due to glomerulonephritis	29.3 (23.5 to 35.0)	41.0 (34.3 to 48.7)	162.6 (131.7 to 192.3)	227.2 (190.4 to 267.4)	+39.6% (7.0 to 82.0%)	+296.5% (206.5 to 412.9%)	+39.6% (8.3 to 80.1%)	+673.3% (494.9 to 905.3%)	+3.3% (0.6 to 6.1%)	+9.6% (7.7 to 11.5%)	+4.2% (1.0 to 7.6%)	+6.3% (5.5 to 7.2%)
Rheumatoid arthritis	15.8 (12.3 to 19.1)	25.4 (20.5 to 30.6)	137.1 (108.6 to 167.1)	229.9 (181.4 to 281.6)	+60.3% (19.0 to 116.1%)	+437.9% (300.9 to 621.9%)	+67.6% (23.2 to 128.0%)	+1 346.3% (958.6 to 1 875.8%)	+4.8% (1.7 to 8.0%)	+11.8% (9.6 to 14.0%)	+6.6% (2.6 to 10.8%)	+8.4% (7.4 to 9.4%)
Low back pain	12 724.1 (10 874.0 to 14 838.3)	18 267.0 (15 737.4 to 20 959.9)	81 488.4 (69 421.6 to 95 181.9)	107 368.2 (91 502.4 to 125 657.3)	+43.5% (16.2 to 77.3%)	+346.0% (260.4 to 452.0%)	+31.7% (5.3 to 64.7%)	+743.8% (575.7 to 953.6%)	+3.6% (1.5 to 5.8%)	+10.4% (8.9 to 12.0%)	+3.5% (0.6 to 6.4%)	+6.6% (5.9 to 7.3%)
Maternal obstructed labor and uterine rupture	759.6 (451.2 to 1 168.2)	694.9 (392.3 to 1 041.9)	1 595.0 (883.1 to 2 517.8)	1 747.0 (1 031.1 to 2 726.3)	-8.6% (-53.8 to 80.8%)	+129.5% (12.1 to 369.7%)	+9.5% (-46.4 to 123.8%)	+129.9% (16.5 to 354.0%)	-0.9% (-7.5 to 6.1%)	+5.6% (0.7 to 10.8%)	+1.1% (-7.5 to 10.5%)	+2.5% (0.4 to 4.6%)
Other eye cancers	0.0 (0.0 to 0.1)	0.1 (0.0 to 0.2)	0.5 (0.2 to 0.8)	0.5 (0.3 to 1.0)	+25.4% (-57.2 to 267.2%)	+355.9% (71.2 to 1 113.9%)	+3.2% (-54.2 to 132.2%)	+490.5% (134.6 to 1 386.2%)	+2.2% (-8.2 to 13.8%)	+10.6% (3.6 to 18.1%)	+0.3% (-9.3 to 11.1%)	+5.5% (2.6 to 8.5%)
Neonatal encephalopathy due to birth asphyxia and trauma	51.9 (48.9 to 54.9)	38.9 (36.6 to 41.2)	78.7 (73.9 to 83.3)	79.6 (74.9 to 84.4)	-25.1% (-31.1 to -18.6%)	+102.3% (86.0 to 120.1%)	+1.0% (-7.2 to 10.0%)	+53.3% (41.0 to 66.7%)	-2.9% (-3.7 to -2.1%)	+4.8% (4.2 to 5.4%)	+0.1% (-1.0 to 1.1%)	+1.3% (1.0 to 1.5%)
Urinary diseases and male infertility	28 643.9 (25 616.9 to 32 132.3)	47 903.3 (41 169.2 to 67 956.0)	156 038.0 (138 609.2 to 179 630.6)	224 020.9 (197 731.6 to 255 476.1)	+67.2% (27.0 to 120.1%)	+225.7% (145.6 to 331.9%)	+43.5% (19.6 to 72.2%)	+682.0% (559.1 to 827.9%)	+5.2% (2.4 to 8.2%)	+8.1% (6.1 to 10.2%)	+4.6% (2.2 to 7.0%)	+6.4% (5.8 to 6.9%)
Other sense organ diseases	47.4 (23.4 to 78.0)	44.3 (21.4 to 73.5)	107.1 (52.1 to 178.5)	118.3 (55.7 to 196.3)	-6.5% (-60.5 to 121.3%)	+141.3% (0.9 to 476.9%)	+10.4% (-54.3 to 166.4%)	+149.4% (4.4 to 495.7%)	-0.7% (-8.9 to 8.2%)	+6.0% (0.0 to 12.3%)	+1.2% (-9.4 to 13.0%)	+2.8% (0.1 to 5.5%)
Diabetes and kidney diseases	2 136.2 (1 925.7 to 2 366.5)	3 834.2 (3 510.5 to 4 234.7)	20 588.7 (18 967.5 to 22 682.8)	29 137.1 (26 428.6 to 32 764.1)	+79.4% (56.1 to 106.3%)	+436.9% (371.6 to 511.2%)	+41.5% (23.0 to 62.7%)	+1 263.9% (1 075.2 to 1 482.9%)	+6.0% (4.5 to 7.5%)	+11.8% (10.8 to 12.8%)	+4.4% (2.6 to 6.2%)	+8.2% (7.7 to 8.7%)
Protein-energy malnutrition	5 443.9 (4 075.7 to 7 021.8)	9 463.9 (6 928.2 to 12 515.5)	58 913.6 (42 394.9 to 76 055.3)	60 388.4 (45 774.9 to 76 283.9)	+73.8% (16.3 to 159.7%)	+522.5% (310.7 to 843.3%)	+2.5% (-30.5 to 51.1%)	+1 009.2% (663.8 to 1 510.8%)	+5.6% (1.5 to 10.0%)	+12.9% (9.8 to 16.1%)	+0.3% (-4.5 to 5.2%)	+7.5% (6.3 to 8.7%)
Vitamin A deficiency	12 243.9 (4 690.6 to 24 667.9)	8 322.3 (3 233.7 to 18 171.4)	9 622.9 (3 783.2 to 21 452.4)	7 011.9 (2 703.1 to 15 563.9)	-32.1% (-79.5 to 125.0%)	+15.6% (-66.0 to 293.1%)	-27.2% (-78.8 to 149.9%)	-42.8% (-82.9 to 91.3%)	-3.8% (-14.7 to 8.4%)	+0.9% (-7.0 to 9.5%)	-3.9% (-17.7 to 12.1%)	-1.7% (-5.3 to 1.9%)
Caries of deciduous teeth	82 720.5 (60 612.0 to 120 764.3)	104 045.9 (74 638.0 to 154 817.6)	236 494.6 (178 552.5 to 334 679.3)	329 017.6 (231 146.6 to 497 621.0)	+25.7% (-23.9 to 107.7%)	+127.2% (40.4 to 267.8%)	+39.1% (-15.3 to 128.3%)	+297.7% (137.5 to 566.0%)	+2.3% (-2.7 to 7.5%)	+5.6% (2.2 to 9.0%)	+4.2% (-2.1 to 10.8%)	+4.2% (2.6 to 5.9%)
Congenital heart anomalies	115.4 (93.0 to 145.7)	106.7 (84.2 to 136.4)	238.2 (191.4 to 305.9)	264.4 (210.2 to 340.6)	-7.6% (-33.5 to 28.4%)	+123.2% (59.5 to 212.4%)	+11.0% (-20.8 to 55.4%)	+129.0% (64.7 to 218.4%)	-0.8% (-4.0 to 2.5%)	+5.5% (3.1 to 7.8%)	+1.3% (-2.9 to 5.6%)	+2.5% (1.5 to 3.5%)
Yellow fever	0.0 (0.0 to 0.0)	0.0 (0.0 to 0.0)	0.0 (0.0 to 0.0)	0.0 (0.0 to 0.0)	N/A	N/A	N/A	N/A	N/A	N/A	N/A	N/A
All causes	1 601 417.1 (1 496 958.4 to 1 722 159.1)	2 052 080.6 (1 935 913.9 to 2 205 854.3)	8 080 500.6 (7 560 521.8 to 8 660 630.3)	14 624 042.3 (13 126 203.1 to 16 390 689.0)	+28.1% (16.4 to 41.0%)	+293.7% (258.3 to 332.6%)	+80.9% (58.8 to 106.1%)	+813.1% (700.8 to 941.3%)	+2.5% (1.5 to 3.4%)	+9.5% (8.8 to 10.2%)	+7.6% (5.9 to 9.4%)	+6.9% (6.5 to 7.3%)
Osteoarthritis knee	820.4 (692.1 to 951.7)	1 501.6 (1 249.6 to 1 786.5)	6 363.4 (5 359.1 to 7 461.0)	10 014.0 (8 462.3 to 11 767.5)	+83.0% (44.0 to 132.5%)	+323.7% (232.1 to 440.6%)	+57.3% (24.5 to 98.7%)	+1 120.5% (870.5 to 1 435.0%)	+6.2% (3.7 to 8.8%)	+10.1% (8.3 to 11.9%)	+5.8% (2.7 to 8.9%)	+7.8% (7.1 to 8.6%)
Orofacial clefts	32.9 (23.2 to 45.5)	28.0 (21.2 to 36.9)	59.9 (42.1 to 86.1)	65.1 (46.6 to 92.3)	-14.9% (-44.9 to 31.6%)	+113.7% (36.0 to 235.8%)	+8.6% (-33.8 to 78.1%)	+97.8% (22.4 to 219.6%)	-1.6% (-5.8 to 2.7%)	+5.1% (2.0 to 8.4%)	+1.0% (-5.1 to 7.4%)	+2.0% (0.6 to 3.5%)
Urogenital congenital anomalies	111.5 (80.9 to 155.2)	90.1 (66.9 to 124.0)	195.4 (148.4 to 266.6)	236.0 (181.9 to 324.9)	-19.3% (-48.5 to 26.5%)	+116.8% (41.6 to 231.7%)	+20.7% (-20.1 to 82.4%)	+111.5% (36.8 to 227.1%)	-2.2% (-6.5 to 2.3%)	+5.2% (2.3 to 8.3%)	+2.3% (-2.8 to 7.8%)	+2.2% (0.9 to 3.6%)
Liver cancer due to other causes	0.6 (0.3 to 1.0)	1.1 (0.6 to 1.8)	2.2 (1.3 to 3.3)	3.3 (1.8 to 5.3)	+82.0% (-8.6 to 262.4%)	+92.3% (-0.1 to 270.2%)	+45.4% (-27.0 to 189.2%)	+409.1% (147.7 to 946.4%)	+6.1% (-0.9 to 13.7%)	+4.4% (-0.1 to 9.1%)	+4.7% (-3.9 to 14.1%)	+5.0% (2.7 to 7.3%)
Communicable, maternal, neonatal, and nutritional diseases	913 197.2 (820 754.2 to 1 017 503.8)	1 128 363.7 (1 016 553.6 to 1 261 954.7)	4 384 406.5 (3 935 627.0 to 4 935 698.0)	9 901 298.9 (8 401 151.1 to 11 601 159.0)	+23.5% (6.0 to 43.9%)	+288.5% (232.2 to 354.4%)	+125.8% (85.4 to 175.0%)	+984.2% (793.1 to 1 216.2%)	+2.1% (0.5 to 3.7%)	+9.4% (8.3 to 10.6%)	+10.7% (8.0 to 13.4%)	+7.4% (6.8 to 8.1%)
Osteoarthritis other	127.8 (96.3 to 174.2)	235.3 (175.0 to 326.9)	983.4 (735.3 to 1 348.1)	1 525.5 (1 137.4 to 2 182.9)	+84.1% (19.7 to 183.1%)	+317.9% (170.4 to 545.8%)	+55.1% (-0.6 to 142.0%)	+1 093.7% (668.5 to 1 754.1%)	+6.2% (1.8 to 10.9%)	+10.0% (6.8 to 13.2%)	+5.6% (-0.1 to 11.6%)	+7.8% (6.3 to 9.2%)
Thyroid cancer	10.3 (6.0 to 15.8)	18.0 (11.6 to 27.2)	35.0 (23.3 to 50.3)	65.1 (44.3 to 90.3)	+73.6% (-8.6 to 229.8%)	+94.3% (9.5 to 244.6%)	+86.0% (10.1 to 214.1%)	+527.8% (245.1 to 1 042.0%)	+5.6% (-0.9 to 12.6%)	+4.5% (0.6 to 8.5%)	+8.0% (1.2 to 15.3%)	+5.7% (3.8 to 7.6%)
Gonococcal infection	2 916.0 (1 516.0 to 5 695.0)	3 678.3 (1 911.2 to 6 868.7)	21 592.7 (10 483.1 to 42 656.8)	20 894.3 (11 056.3 to 40 444.3)	+26.1% (-49.8 to 216.6%)	+487.0% (127.1 to 1 417.0%)	-3.3% (-62.8 to 151.5%)	+616.5% (183.6 to 1 709.6%)	+2.3% (-6.7 to 12.2%)	+12.5% (5.6 to 19.8%)	-0.5% (-11.7 to 12.2%)	+6.1% (3.2 to 9.1%)
Uterine fibroids	211.2 (148.2 to 292.7)	319.7 (229.2 to 433.7)	1 144.3 (805.4 to 1 589.9)	1 860.7 (1 310.7 to 2 510.2)	+51.3% (-5.1 to 141.2%)	+257.9% (124.5 to 470.4%)	+62.5% (1.5 to 160.2%)	+780.6% (450.1 to 1 309.8%)	+4.2% (-0.6 to 9.2%)	+8.8% (5.5 to 12.3%)	+6.2% (0.1 to 12.6%)	+6.8% (5.3 to 8.3%)
Crohn's disease	3.1 (2.4 to 4.0)	4.2 (3.3 to 5.3)	26.2 (20.3 to 34.0)	35.3 (27.1 to 45.6)	+35.7% (-3.5 to 90.7%)	+519.1% (337.7 to 775.5%)	+34.6% (-6.7 to 94.0%)	+1 031.3% (689.5 to 1 521.2%)	+3.1% (-0.4 to 6.6%)	+12.9% (10.3 to 15.5%)	+3.7% (-0.9 to 8.6%)	+7.6% (6.4 to 8.8%)
Total burden related to Non-alcoholic fatty liver disease (NAFLD)	4 547.8 (4 030.3 to 5 117.6)	6 216.1 (5 592.1 to 6 875.6)	34 982.4 (30 544.0 to 39 345.4)	39 082.4 (34 929.4 to 43 990.4)	+36.6% (16.7 to 60.0%)	+462.7% (377.9 to 562.6%)	+11.7% (-5.9 to 32.5%)	+759.3% (627.9 to 914.5%)	+3.1% (1.5 to 4.8%)	+12.2% (10.9 to 13.4%)	+1.3% (-0.8 to 3.5%)	+6.7% (6.1 to 7.2%)
Pyoderma	17 747.6 (16 999.1 to 18 526.7)	23 201.0 (22 253.0 to 24 217.5)	94 964.0 (90 137.7 to 99 563.5)	118 503.2 (113 591.0 to 123 510.0)	+30.7% (23.0 to 38.8%)	+309.3% (283.4 to 336.9%)	+24.7% (16.9 to 33.1%)	+567.7% (528.8 to 609.0%)	+2.7% (2.0 to 3.3%)	+9.8% (9.3 to 10.3%)	+2.8% (1.9 to 3.6%)	+5.9% (5.7 to 6.1%)
Leukemia	14.4 (9.9 to 19.1)	19.9 (13.9 to 27.7)	63.7 (42.8 to 104.2)	86.1 (48.3 to 149.6)	+37.7% (-14.2 to 120.9%)	+220.2% (82.7 to 461.3%)	+35.1% (-34.2 to 177.2%)	+495.9% (210.5 to 1 043.7%)	+3.2% (-1.6 to 8.2%)	+8.0% (4.1 to 12.1%)	+3.8% (-5.1 to 13.5%)	+5.5% (3.4 to 7.6%)
Transport injuries	8 515.5 (7 991.4 to 9 121.8)	10 457.5 (9 909.4 to 11 059.9)	31 557.7 (29 329.0 to 33 645.7)	30 804.9 (28 838.2 to 32 853.7)	+22.8% (12.6 to 33.8%)	+201.7% (176.3 to 229.5%)	-2.4% (-11.3 to 7.3%)	+261.7% (229.6 to 296.9%)	+2.0% (1.2 to 2.9%)	+7.6% (7.0 to 8.2%)	-0.4% (-1.5 to 0.8%)	+3.9% (3.6 to 4.2%)
Acute hepatitis A	10 319.1 (9 136.5 to 11 907.0)	11 532.6 (10 321.2 to 12 971.8)	32 825.8 (27 665.6 to 37 801.3)	41 203.0 (35 154.0 to 47 446.5)	+11.7% (-6.2 to 33.1%)	+184.6% (134.5 to 245.3%)	+25.5% (1.0 to 55.8%)	+299.2% (226.8 to 387.7%)	+1.1% (-0.7 to 2.9%)	+7.2% (5.8 to 8.6%)	+2.8% (0.1 to 5.7%)	+4.2% (3.6 to 4.9%)
Other neoplasms	3 906.7 (2 842.8 to 5 282.4)	5 727.2 (4 243.0 to 7 645.3)	24 211.7 (17 628.0 to 33 247.0)	34 029.2 (24 760.1 to 45 913.8)	+46.5% (-4.4 to 124.7%)	+322.7% (174.2 to 551.7%)	+40.5% (-9.8 to 118.8%)	+771.0% (462.4 to 1 248.9%)	+3.8% (-0.5 to 8.4%)	+10.0% (6.9 to 13.3%)	+4.3% (-1.3 to 10.2%)	+6.7% (5.3 to 8.2%)
Alopecia areata	284.1 (272.4 to 296.4)	376.3 (361.7 to 391.6)	1 773.7 (1 694.1 to 1 855.7)	2 183.5 (2 093.6 to 2 276.6)	+32.4% (24.9 to 40.3%)	+371.3% (343.6 to 400.6%)	+23.0% (15.7 to 30.9%)	+668.3% (623.9 to 715.4%)	+2.8% (2.2 to 3.4%)	+10.8% (10.4 to 11.3%)	+2.6% (1.8 to 3.4%)	+6.3% (6.1 to 6.5%)
Urticaria	8 183.5 (7 091.2 to 9 333.1)	10 175.4 (8 932.6 to 11 622.2)	34 124.6 (30 122.7 to 39 275.9)	44 496.2 (39 481.9 to 51 053.2)	+24.3% (2.8 to 50.3%)	+235.3% (178.2 to 304.2%)	+30.3% (8.4 to 56.8%)	+443.7% (350.4 to 556.2%)	+2.2% (0.2 to 4.1%)	+8.4% (7.0 to 9.7%)	+3.3% (1.0 to 5.7%)	+5.2% (4.6 to 5.8%)
Other skin and subcutaneous diseases	58 639.0 (56 967.8 to 60 560.9)	81 172.9 (78 475.3 to 83 832.2)	355 991.9 (344 290.7 to 368 519.2)	459 876.3 (445 117.6 to 477 724.0)	+38.4% (32.3 to 44.8%)	+338.5% (318.2 to 359.8%)	+29.1% (22.9 to 35.6%)	+684.2% (648.4 to 721.7%)	+3.3% (2.8 to 3.7%)	+10.3% (10.0 to 10.7%)	+3.2% (2.6 to 3.8%)	+6.4% (6.2 to 6.5%)
Motor vehicle road injuries	4 970.4 (4 609.4 to 5 385.8)	6 313.9 (5 910.6 to 6 770.6)	19 585.9 (17 890.7 to 21 479.7)	18 591.4 (16 973.9 to 20 234.2)	+27.0% (14.5 to 40.8%)	+210.2% (176.8 to 247.6%)	-5.1% (-16.4 to 7.7%)	+274.0% (232.6 to 320.6%)	+2.4% (1.3 to 3.4%)	+7.8% (7.0 to 8.6%)	-0.7% (-2.3 to 0.9%)	+4.0% (3.7 to 4.4%)
Other unspecified infectious diseases	0.5 (0.3 to 0.7)	0.6 (0.4 to 1.0)	2.8 (1.7 to 4.2)	2.3 (1.4 to 3.4)	+35.3% (-26.1 to 147.5%)	+312.8% (124.6 to 658.6%)	-18.4% (-55.3 to 49.1%)	+356.2% (151.0 to 729.2%)	+3.0% (-3.0 to 9.4%)	+9.9% (5.5 to 14.4%)	-2.6% (-9.6 to 5.1%)	+4.7% (2.8 to 6.6%)
Other direct maternal disorders	814.3 (770.7 to 864.9)	996.2 (944.4 to 1 053.8)	4 581.4 (4 305.8 to 4 918.8)	7 612.7 (7 216.6 to 8 049.8)	+22.3% (12.9 to 32.4%)	+359.8% (321.8 to 401.2%)	+66.1% (52.4 to 81.1%)	+834.8% (763.4 to 912.1%)	+2.0% (1.2 to 2.8%)	+10.7% (10.0 to 11.3%)	+6.5% (5.4 to 7.7%)	+7.0% (6.7 to 7.2%)
Lip and oral cavity cancer	0.8 (0.5 to 1.3)	1.4 (1.0 to 2.3)	10.6 (8.0 to 14.2)	17.2 (12.7 to 23.1)	+73.9% (-1.6 to 207.1%)	+619.5% (344.6 to 1 064.1%)	+62.2% (7.2 to 145.5%)	+1 930.2% (1 115.2 to 3 291.7%)	+5.6% (-0.2 to 11.8%)	+14.0% (10.4 to 17.7%)	+6.2% (0.8 to 11.8%)	+9.5% (7.8 to 11.2%)
Oral disorders	239 499.9 (204 530.7 to 280 410.8)	315 628.2 (268 271.1 to 370 377.9)	1 227 570.5 (1 060 781.5 to 1 432 316.7)	1 499 264.6 (1 283 101.2 to 1 764 225.4)	+31.7% (5.1 to 65.1%)	+288.9% (212.0 to 384.7%)	+22.1% (-1.9 to 52.0%)	+525.9% (400.2 to 683.2%)	+2.7% (0.5 to 5.1%)	+9.4% (7.8 to 11.0%)	+2.5% (-0.3 to 5.3%)	+5.7% (4.9 to 6.4%)
Maternal sepsis and other maternal infections	787.8 (601.7 to 1 028.4)	751.0 (570.8 to 968.8)	1 675.9 (1 262.7 to 2 224.0)	1 896.0 (1 499.0 to 2 522.3)	-4.7% (-34.6 to 38.9%)	+123.1% (51.4 to 228.7%)	+13.1% (-23.0 to 66.1%)	+140.6% (65.6 to 249.6%)	-0.5% (-4.2 to 3.3%)	+5.4% (2.8 to 8.2%)	+1.5% (-3.3 to 6.5%)	+2.6% (1.5 to 3.8%)
Liver cancer	10.5 (6.9 to 15.2)	18.9 (13.3 to 26.5)	38.6 (28.2 to 51.8)	55.3 (39.1 to 76.6)	+78.9% (6.3 to 201.1%)	+104.2% (29.2 to 222.6%)	+43.0% (-9.1 to 124.8%)	+422.7% (211.9 to 775.8%)	+5.9% (0.6 to 11.6%)	+4.8% (1.7 to 8.1%)	+4.5% (-1.2 to 10.6%)	+5.1% (3.5 to 6.7%)
Liver cancer due to hepatitis C	2.8 (1.7 to 4.3)	5.3 (3.4 to 8.2)	10.3 (7.0 to 15.1)	14.7 (9.2 to 23.1)	+83.4% (-2.6 to 245.2%)	+94.1% (8.0 to 248.8%)	+43.5% (-21.2 to 161.3%)	+411.2% (168.2 to 874.3%)	+6.2% (-0.3 to 13.1%)	+4.5% (0.5 to 8.6%)	+4.6% (-3.0 to 12.7%)	+5.0% (3.0 to 7.1%)
Injuries	62 331.7 (57 559.3 to 67 260.5)	76 058.7 (70 125.9 to 82 116.7)	347 456.6 (315 566.7 to 386 554.1)	387 235.5 (351 501.9 to 430 401.0)	+22.0% (9.2 to 36.3%)	+356.8% (301.7 to 419.4%)	+11.4% (-3.5 to 28.6%)	+521.2% (446.7 to 605.8%)	+2.0% (0.8 to 3.1%)	+10.6% (9.7 to 11.6%)	+1.3% (-0.5 to 3.1%)	+5.6% (5.2 to 6.1%)
Road injuries	8 376.4 (7 845.6 to 8 983.3)	10 268.5 (9 715.7 to 10 864.6)	30 964.0 (28 664.6 to 33 013.6)	30 094.4 (28 129.9 to 32 086.1)	+22.5% (12.2 to 33.8%)	+201.5% (175.5 to 229.9%)	-2.9% (-11.8 to 7.0%)	+259.2% (226.9 to 294.8%)	+2.0% (1.1 to 2.9%)	+7.6% (6.9 to 8.2%)	-0.4% (-1.6 to 0.8%)	+3.9% (3.6 to 4.2%)
Ischemic stroke	139.2 (116.9 to 162.3)	197.1 (166.8 to 232.1)	641.1 (512.5 to 795.6)	898.6 (711.8 to 1 128.9)	+41.6% (12.1 to 78.7%)	+225.2% (147.0 to 328.1%)	+40.1% (1.9 to 92.7%)	+545.5% (386.3 to 756.7%)	+3.5% (1.1 to 5.9%)	+8.1% (6.2 to 10.1%)	+4.3% (0.2 to 8.5%)	+5.8% (4.9 to 6.7%)
Caries of permanent teeth	150 834.6 (126 306.0 to 176 044.3)	202 785.5 (173 563.9 to 241 262.6)	946 858.5 (790 281.5 to 1 125 615.6)	1 115 013.8 (921 251.4 to 1 325 888.2)	+34.4% (6.4 to 69.8%)	+366.9% (266.6 to 494.5%)	+17.7% (-8.7 to 51.7%)	+639.2% (477.7 to 845.7%)	+3.0% (0.6 to 5.4%)	+10.8% (9.0 to 12.6%)	+2.0% (-1.2 to 5.3%)	+6.2% (5.4 to 7.0%)
Edentulism	578.6 (454.3 to 733.5)	922.1 (704.0 to 1 156.2)	3 731.0 (2 895.2 to 4 666.9)	5 276.5 (4 099.9 to 6 698.3)	+59.3% (12.8 to 124.9%)	+304.5% (186.7 to 470.8%)	+41.4% (0.4 to 99.1%)	+811.8% (547.1 to 1 184.8%)	+4.7% (1.2 to 8.4%)	+9.7% (7.2 to 12.3%)	+4.4% (0.0 to 8.9%)	+6.9% (5.8 to 8.0%)
G6PD deficiency	678.6 (547.3 to 828.6)	627.2 (506.6 to 769.5)	1 484.9 (1 192.0 to 1 833.9)	1 599.3 (1 278.0 to 1 987.5)	-7.6% (-31.2 to 24.0%)	+136.7% (75.3 to 219.5%)	+7.7% (-20.9 to 46.6%)	+135.6% (74.0 to 219.0%)	-0.8% (-3.7 to 2.1%)	+5.9% (3.8 to 8.0%)	+0.9% (-2.9 to 4.8%)	+2.6% (1.6 to 3.5%)
Ectopic pregnancy	207.9 (160.6 to 261.5)	190.5 (146.3 to 246.5)	437.3 (326.6 to 572.9)	506.0 (372.1 to 664.1)	-8.4% (-35.9 to 30.9%)	+129.4% (56.3 to 236.6%)	+15.7% (-22.8 to 73.2%)	+143.3% (66.6 to 255.2%)	-0.9% (-4.4 to 2.7%)	+5.6% (3.0 to 8.4%)	+1.8% (-3.2 to 7.1%)	+2.7% (1.5 to 3.9%)
Other transport injuries	139.0 (111.9 to 171.7)	189.0 (154.0 to 229.2)	593.6 (489.4 to 690.7)	710.4 (557.4 to 888.2)	+35.9% (1.4 to 82.0%)	+214.0% (141.4 to 308.6%)	+19.6% (-10.5 to 59.8%)	+410.8% (272.3 to 600.7%)	+3.1% (0.1 to 6.1%)	+7.9% (6.0 to 9.8%)	+2.2% (-1.4 to 6.0%)	+5.0% (4.0 to 6.0%)
Seborrhoeic dermatitis	11 562.7 (10 507.8 to 12 673.7)	15 378.8 (14 007.5 to 16 652.3)	70 115.8 (63 113.3 to 76 747.7)	87 023.3 (78 447.5 to 95 350.0)	+33.0% (17.0 to 51.0%)	+355.9% (300.1 to 419.5%)	+24.1% (8.1 to 42.4%)	+652.6% (557.3 to 761.6%)	+2.8% (1.5 to 4.2%)	+10.6% (9.6 to 11.6%)	+2.7% (0.9 to 4.5%)	+6.3% (5.8 to 6.7%)
Breast cancer	25.7 (18.3 to 36.0)	55.8 (39.7 to 73.9)	186.5 (140.5 to 240.7)	398.6 (281.8 to 527.3)	+116.8% (37.2 to 242.8%)	+233.6% (121.3 to 402.9%)	+113.7% (41.4 to 222.9%)	+1 446.8% (876.2 to 2 350.9%)	+8.0% (3.2 to 13.1%)	+8.3% (5.4 to 11.3%)	+9.9% (4.4 to 15.7%)	+8.6% (7.1 to 10.1%)
Other road injuries	436.0 (321.6 to 543.1)	522.0 (396.5 to 639.5)	1 511.7 (1 150.4 to 1 839.1)	1 606.9 (1 208.2 to 2 007.6)	+19.7% (-16.1 to 70.7%)	+189.5% (107.1 to 304.7%)	+6.2% (-24.8 to 50.1%)	+268.5% (155.9 to 430.7%)	+1.8% (-1.8 to 5.4%)	+7.3% (4.9 to 9.7%)	+0.7% (-3.5 to 5.2%)	+4.0% (2.8 to 5.1%)
Malignant skin melanoma	1.4 (0.3 to 2.7)	2.7 (0.7 to 5.1)	6.3 (3.1 to 13.1)	12.7 (5.9 to 30.0)	+91.5% (-53.2 to 683.1%)	+129.5% (-31.5 to 669.4%)	+100.7% (-31.4 to 486.9%)	+782.8% (142.3 to 3 116.0%)	+6.7% (-7.3 to 22.8%)	+5.6% (-2.5 to 14.5%)	+9.1% (-4.6 to 24.7%)	+6.8% (2.7 to 11.0%)
Neonatal sepsis and other neonatal infections	449.4 (403.4 to 501.1)	450.0 (403.0 to 498.4)	869.5 (780.9 to 963.7)	815.3 (723.0 to 903.1)	+0.1% (-14.0 to 16.5%)	+93.2% (66.3 to 124.3%)	-6.3% (-19.6 to 9.2%)	+81.3% (55.3 to 111.8%)	+0.0% (-1.5 to 1.5%)	+4.4% (3.4 to 5.5%)	-0.9% (-2.7 to 1.1%)	+1.8% (1.3 to 2.3%)
Prostate cancer	7.4 (4.5 to 11.0)	14.3 (9.4 to 20.2)	66.6 (39.3 to 107.6)	115.9 (62.9 to 205.7)	+92.6% (7.6 to 244.6%)	+363.0% (146.4 to 770.2%)	+74.0% (-20.0 to 278.4%)	+1 452.6% (642.7 to 3 145.7%)	+6.7% (0.7 to 13.1%)	+10.7% (6.1 to 15.5%)	+7.1% (-2.8 to 18.0%)	+8.6% (6.2 to 11.1%)
Other endocrine, metabolic, blood, and immune disorders	99.0 (77.6 to 127.3)	140.0 (109.9 to 176.7)	576.9 (450.8 to 747.8)	800.6 (623.5 to 1 027.0)	+41.4% (0.3 to 99.2%)	+311.9% (191.1 to 482.8%)	+38.7% (-2.8 to 97.9%)	+708.5% (469.0 to 1 049.0%)	+3.5% (0.0 to 7.1%)	+9.8% (7.3 to 12.4%)	+4.1% (-0.4 to 8.9%)	+6.5% (5.4 to 7.6%)
Lower extremity peripheral arterial disease	101.4 (77.0 to 135.3)	172.9 (131.2 to 228.5)	650.7 (487.8 to 883.5)	1 027.1 (759.4 to 1 365.8)	+70.4% (14.7 to 153.1%)	+276.2% (150.5 to 464.7%)	+57.8% (3.9 to 139.6%)	+912.3% (573.8 to 1 420.9%)	+5.4% (1.3 to 9.7%)	+9.2% (6.3 to 12.2%)	+5.8% (0.4 to 11.5%)	+7.2% (5.9 to 8.5%)
Fire, heat, and hot substances	412.0 (320.0 to 506.7)	493.2 (391.6 to 597.3)	1 768.9 (1 363.7 to 2 220.5)	2 125.8 (1 646.8 to 2 672.1)	+19.7% (-12.4 to 63.5%)	+258.6% (159.7 to 395.0%)	+20.1% (-14.8 to 69.4%)	+415.8% (269.5 to 620.2%)	+1.8% (-1.4 to 5.0%)	+8.8% (6.5 to 11.2%)	+2.3% (-2.0 to 6.8%)	+5.0% (4.0 to 6.1%)
Poisoning by carbon monoxide	28.1 (17.6 to 41.6)	40.3 (25.5 to 60.8)	167.3 (102.8 to 242.6)	181.8 (114.3 to 267.5)	+43.4% (-22.2 to 164.3%)	+315.2% (125.3 to 664.9%)	+8.6% (-40.7 to 98.7%)	+546.9% (253.4 to 1 084.2%)	+3.6% (-2.5 to 10.2%)	+9.9% (5.5 to 14.5%)	+1.0% (-6.4 to 8.9%)	+5.8% (3.9 to 7.7%)
Ovarian cancer	3.9 (1.9 to 6.1)	8.0 (4.3 to 11.8)	14.6 (9.8 to 22.5)	27.8 (17.8 to 42.1)	+105.9% (-4.9 to 345.4%)	+82.4% (-5.3 to 251.4%)	+90.2% (4.7 to 245.5%)	+614.7% (247.0 to 1 371.8%)	+7.4% (-0.5 to 16.1%)	+4.0% (-0.4 to 8.7%)	+8.3% (0.5 to 16.7%)	+6.1% (3.8 to 8.4%)
Gallbladder and biliary tract cancer	1.7 (0.9 to 2.3)	2.5 (1.4 to 3.5)	4.6 (3.2 to 7.5)	7.4 (5.0 to 12.5)	+47.4% (-20.0 to 171.3%)	+86.5% (1.9 to 241.1%)	+59.1% (-14.7 to 196.8%)	+337.5% (133.1 to 721.1%)	+3.9% (-2.2 to 10.4%)	+4.2% (0.1 to 8.5%)	+5.9% (-2.0 to 14.5%)	+4.5% (2.5 to 6.5%)
Adverse effects of medical treatment	697.0 (566.3 to 832.3)	957.1 (781.0 to 1 157.9)	3 805.8 (2 962.7 to 4 696.7)	4 897.8 (3 829.8 to 5 982.0)	+37.3% (4.2 to 80.8%)	+297.6% (193.6 to 438.3%)	+28.6% (-6.7 to 77.3%)	+602.6% (423.3 to 843.2%)	+3.2% (0.4 to 6.1%)	+9.6% (7.4 to 11.8%)	+3.2% (-0.9 to 7.4%)	+6.0% (5.1 to 7.0%)
Poisonings	112.6 (86.4 to 147.7)	141.4 (109.6 to 185.6)	504.8 (379.5 to 690.2)	590.0 (452.3 to 774.3)	+25.5% (-13.8 to 82.8%)	+256.9% (139.6 to 431.6%)	+16.8% (-21.9 to 74.7%)	+424.0% (258.4 to 665.9%)	+2.3% (-1.5 to 6.2%)	+8.8% (6.0 to 11.7%)	+1.9% (-3.1 to 7.2%)	+5.1% (3.9 to 6.3%)
Testicular cancer	0.5 (0.2 to 0.9)	0.9 (0.5 to 1.6)	5.9 (3.0 to 9.6)	9.1 (4.8 to 15.6)	+76.9% (-19.9 to 290.7%)	+499.9% (173.7 to 1 214.9%)	+52.1% (-33.4 to 247.2%)	+1 514.7% (602.3 to 3 612.5%)	+5.8% (-2.2 to 14.6%)	+12.6% (6.9 to 18.7%)	+5.3% (-5.0 to 16.8%)	+8.7% (6.0 to 11.5%)
Brain and central nervous system cancer	7.6 (4.9 to 10.4)	11.1 (7.8 to 15.6)	36.7 (25.6 to 52.7)	46.8 (32.0 to 71.7)	+46.7% (-11.7 to 143.6%)	+228.7% (99.4 to 441.6%)	+27.6% (-25.6 to 119.0%)	+515.7% (256.4 to 963.7%)	+3.9% (-1.3 to 9.3%)	+8.2% (4.7 to 11.9%)	+3.0% (-3.7 to 10.2%)	+5.6% (3.9 to 7.4%)
Mesothelioma	0.2 (0.1 to 0.4)	0.4 (0.2 to 0.6)	1.3 (0.9 to 1.8)	1.7 (1.1 to 2.4)	+69.6% (-7.5 to 210.9%)	+199.4% (77.8 to 404.2%)	+24.4% (-24.7 to 105.4%)	+532.3% (250.8 to 1 039.6%)	+5.4% (-0.8 to 12.0%)	+7.5% (3.9 to 11.3%)	+2.7% (-3.5 to 9.4%)	+5.7% (3.8 to 7.6%)
Pulmonary aspiration and foreign body in airway	114.8 (84.9 to 146.5)	112.5 (84.9 to 146.0)	222.8 (164.6 to 296.5)	284.0 (208.1 to 379.2)	-2.0% (-33.3 to 43.9%)	+97.9% (32.7 to 195.2%)	+27.4% (-16.3 to 93.9%)	+147.3% (64.8 to 270.9%)	-0.2% (-4.0 to 3.7%)	+4.6% (1.9 to 7.4%)	+3.0% (-2.2 to 8.6%)	+2.7% (1.5 to 4.0%)
Foreign body in other body part	781.4 (556.2 to 1 030.9)	930.1 (666.5 to 1 261.9)	3 211.1 (2 248.0 to 4 279.5)	3 963.2 (2 761.0 to 5 066.5)	+19.0% (-23.7 to 85.5%)	+245.2% (119.3 to 443.1%)	+23.4% (-20.8 to 92.1%)	+407.1% (229.0 to 681.8%)	+1.7% (-2.7 to 6.3%)	+8.6% (5.3 to 11.9%)	+2.6% (-2.9 to 8.5%)	+5.0% (3.6 to 6.4%)
Liver cancer due to NASH	0.9 (0.5 to 1.4)	1.8 (1.1 to 3.0)	4.6 (3.0 to 6.9)	7.7 (4.6 to 12.1)	+104.7% (1.1 to 314.7%)	+147.4% (31.6 to 364.9%)	+66.9% (-11.8 to 215.5%)	+745.7% (315.3 to 1 622.0%)	+7.4% (0.1 to 15.2%)	+6.2% (1.8 to 10.7%)	+6.6% (-1.6 to 15.4%)	+6.6% (4.4 to 9.0%)
Pneumoconiosis	4.1 (2.7 to 5.9)	5.6 (3.8 to 7.7)	27.1 (18.2 to 38.4)	35.1 (23.2 to 47.5)	+34.3% (-19.9 to 125.0%)	+381.6% (188.0 to 705.5%)	+29.4% (-22.8 to 117.1%)	+737.7% (398.6 to 1 307.2%)	+2.9% (-2.2 to 8.4%)	+11.0% (7.3 to 14.9%)	+3.2% (-3.2 to 10.1%)	+6.6% (4.9 to 8.3%)
Asbestosis	2.1 (1.4 to 3.0)	2.8 (1.9 to 3.8)	5.0 (3.4 to 7.0)	7.7 (5.1 to 10.3)	+30.2% (-21.8 to 116.8%)	+77.9% (8.0 to 192.9%)	+52.8% (-7.3 to 151.8%)	+254.2% (112.6 to 490.1%)	+2.6% (-2.5 to 8.0%)	+3.9% (0.5 to 7.4%)	+5.4% (-1.0 to 12.2%)	+3.9% (2.3 to 5.5%)
Bladder cancer	8.0 (5.5 to 12.0)	13.0 (8.7 to 17.7)	27.8 (19.6 to 40.2)	42.2 (28.6 to 62.8)	+60.9% (-5.1 to 172.8%)	+113.8% (29.3 to 253.6%)	+51.6% (-10.9 to 157.7%)	+421.8% (199.7 to 808.7%)	+4.8% (-0.6 to 10.5%)	+5.1% (1.7 to 8.7%)	+5.3% (-1.5 to 12.5%)	+5.1% (3.3 to 6.9%)
Self-harm	170.2 (140.0 to 207.7)	232.7 (201.8 to 272.3)	1 093.0 (936.1 to 1 275.4)	1 267.7 (1 104.3 to 1 441.0)	+36.7% (6.7 to 75.0%)	+369.6% (278.6 to 482.4%)	+15.9% (-5.5 to 42.2%)	+644.6% (487.1 to 844.4%)	+3.1% (0.6 to 5.7%)	+10.8% (9.2 to 12.4%)	+1.8% (-0.7 to 4.5%)	+6.2% (5.5 to 7.0%)
Other malignant neoplasms	4.5 (3.3 to 6.0)	5.1 (3.8 to 6.7)	20.6 (15.7 to 26.3)	28.2 (20.8 to 36.9)	+12.9% (-24.8 to 69.4%)	+303.6% (174.8 to 492.8%)	+36.7% (-7.1 to 101.1%)	+523.1% (314.5 to 836.5%)	+1.2% (-2.9 to 5.4%)	+9.7% (6.9 to 12.5%)	+3.9% (-1.0 to 9.1%)	+5.7% (4.4 to 7.0%)
Thyroid diseases	1 838.7 (1 454.2 to 2 334.4)	2 656.2 (2 074.0 to 3 382.7)	10 352.3 (7 775.8 to 13 169.6)	14 520.0 (11 356.5 to 18 492.1)	+44.4% (2.7 to 103.0%)	+289.7% (172.0 to 458.3%)	+40.2% (-2.1 to 100.8%)	+689.6% (462.2 to 1 009.1%)	+3.7% (0.2 to 7.3%)	+9.4% (6.8 to 12.1%)	+4.3% (-0.3 to 9.1%)	+6.4% (5.3 to 7.5%)
Total Cancers excluding Non-melanoma skin cancer	178.6 (152.9 to 213.3)	306.0 (266.9 to 362.9)	929.3 (757.1 to 1 142.8)	1 583.0 (1 260.3 to 1 971.6)	+71.2% (36.5 to 114.7%)	+203.7% (134.9 to 292.6%)	+70.3% (25.6 to 130.8%)	+785.8% (570.3 to 1 070.6%)	+5.5% (3.1 to 7.9%)	+7.6% (5.8 to 9.5%)	+6.8% (2.8 to 11.0%)	+6.8% (5.9 to 7.7%)
Non-Hodgkin lymphoma	5.4 (3.8 to 7.8)	10.4 (7.0 to 14.6)	67.4 (40.6 to 112.0)	105.8 (59.4 to 164.8)	+91.8% (14.9 to 220.0%)	+545.3% (245.0 to 1 106.9%)	+56.9% (-23.6 to 222.1%)	+1 842.7% (942.6 to 3 519.7%)	+6.7% (1.4 to 12.3%)	+13.2% (8.6 to 18.0%)	+5.7% (-3.3 to 15.7%)	+9.4% (7.3 to 11.4%)
Neck pain	2 499.0 (1 867.7 to 3 240.8)	3 666.6 (2 743.5 to 4 751.6)	15 564.9 (11 417.6 to 20 368.9)	21 765.4 (16 216.1 to 28 515.8)	+46.7% (-0.6 to 116.4%)	+324.4% (184.8 to 532.6%)	+39.8% (-6.7 to 109.4%)	+770.9% (487.0 to 1 192.0%)	+3.9% (-0.1 to 8.0%)	+10.1% (7.2 to 13.0%)	+4.2% (-0.9 to 9.6%)	+6.7% (5.5 to 8.0%)
Physical violence by firearm	29.2 (19.2 to 44.6)	29.5 (19.1 to 42.5)	133.6 (84.2 to 213.4)	154.6 (95.3 to 248.9)	+0.9% (-43.5 to 80.2%)	+352.2% (145.0 to 734.5%)	+15.6% (-40.7 to 125.5%)	+427.8% (178.8 to 898.9%)	+0.0% (-5.6 to 6.0%)	+10.5% (6.1 to 15.1%)	+1.8% (-6.4 to 10.7%)	+5.1% (3.1 to 7.2%)
Stroke	279.2 (248.2 to 307.2)	379.7 (340.3 to 425.4)	1 101.3 (951.0 to 1 265.9)	1 512.1 (1 299.6 to 1 771.4)	+35.9% (16.5 to 58.6%)	+190.0% (141.9 to 247.6%)	+37.2% (11.2 to 69.5%)	+441.5% (348.6 to 553.5%)	+3.1% (1.5 to 4.7%)	+7.3% (6.0 to 8.6%)	+4.0% (1.3 to 6.8%)	+5.2% (4.6 to 5.8%)
Intracerebral hemorrhage	104.2 (90.5 to 116.5)	129.3 (114.4 to 146.8)	269.6 (226.0 to 311.2)	351.3 (294.1 to 414.3)	+24.1% (3.9 to 48.2%)	+108.3% (70.1 to 155.2%)	+30.3% (3.0 to 64.7%)	+237.1% (172.4 to 317.1%)	+2.1% (0.3 to 4.0%)	+5.0% (3.6 to 6.4%)	+3.3% (0.3 to 6.4%)	+3.7% (3.0 to 4.4%)
Other non-communicable diseases	320 501.5 (282 625.7 to 363 964.4)	441 072.1 (393 096.6 to 497 450.1)	1 647 657.1 (1 489 881.3 to 1 845 501.3)	2 149 737.3 (1 913 274.5 to 2 420 754.3)	+37.6% (15.7 to 63.5%)	+273.5% (218.6 to 337.9%)	+30.4% (11.2 to 52.9%)	+570.7% (464.3 to 697.1%)	+3.2% (1.4 to 5.0%)	+9.1% (8.0 to 10.3%)	+3.3% (1.3 to 5.4%)	+5.9% (5.3 to 6.4%)
Environmental heat and cold exposure	202.6 (145.0 to 266.0)	231.1 (167.2 to 298.5)	754.2 (548.5 to 1 010.6)	897.9 (665.9 to 1 163.0)	+14.0% (-25.1 to 73.4%)	+226.3% (114.1 to 397.2%)	+19.0% (-21.3 to 80.0%)	+343.0% (193.3 to 568.9%)	+1.3% (-2.9 to 5.6%)	+8.2% (5.2 to 11.2%)	+2.2% (-3.0 to 7.6%)	+4.6% (3.3 to 5.9%)
Other exposure to mechanical forces	16 971.0 (14 027.9 to 20 406.1)	18 804.3 (15 871.9 to 22 194.2)	77 898.1 (65 408.0 to 90 098.1)	81 521.1 (67 799.8 to 97 230.9)	+10.8% (-13.9 to 42.4%)	+314.2% (228.5 to 422.3%)	+4.6% (-17.8 to 33.1%)	+380.3% (270.3 to 522.9%)	+1.0% (-1.5 to 3.6%)	+9.9% (8.2 to 11.6%)	+0.5% (-2.5 to 3.6%)	+4.8% (4.0 to 5.7%)
Tuberculosis	445.0 (369.9 to 530.6)	423.0 (355.0 to 499.0)	881.4 (722.1 to 1 077.1)	779.9 (646.4 to 940.0)	-5.0% (-25.9 to 21.8%)	+108.3% (60.2 to 170.8%)	-11.6% (-32.8 to 16.3%)	+75.2% (35.1 to 127.2%)	-0.6% (-3.0 to 1.9%)	+5.0% (3.1 to 6.8%)	-1.6% (-4.9 to 1.9%)	+1.7% (0.9 to 2.5%)
Atrial fibrillation and flutter	43.8 (33.2 to 56.5)	75.2 (55.5 to 97.1)	307.7 (228.1 to 402.8)	469.6 (351.0 to 613.4)	+71.3% (16.4 to 152.0%)	+309.2% (174.6 to 509.7%)	+52.6% (2.4 to 127.2%)	+970.0% (627.6 to 1 473.5%)	+5.5% (1.5 to 9.6%)	+9.8% (6.9 to 12.8%)	+5.4% (0.3 to 10.8%)	+7.4% (6.1 to 8.7%)
Endocarditis	35.4 (28.4 to 43.5)	49.5 (39.9 to 60.4)	210.8 (161.9 to 271.1)	296.2 (227.8 to 373.5)	+39.8% (3.8 to 88.1%)	+325.8% (205.9 to 492.8%)	+40.4% (-1.7 to 100.7%)	+736.5% (503.8 to 1 058.9%)	+3.4% (0.3 to 6.5%)	+10.1% (7.7 to 12.5%)	+4.3% (-0.3 to 9.1%)	+6.6% (5.5 to 7.7%)
Dietary iron deficiency	0.0 (0.0 to 0.0)	0.0 (0.0 to 0.0)	0.0 (0.0 to 0.0)	0.0 (0.0 to 0.0)	N/A	N/A	N/A	N/A	N/A	N/A	N/A	N/A
Syphilis	1 093.2 (797.5 to 1 493.3)	1 368.3 (1 008.1 to 1 806.3)	7 483.1 (5 470.1 to 10 100.0)	7 687.5 (5 601.6 to 10 438.8)	+25.1% (-18.5 to 92.0%)	+446.8% (258.1 to 734.9%)	+2.7% (-33.7 to 59.0%)	+603.1% (352.0 to 993.8%)	+2.2% (-2.1 to 6.7%)	+11.9% (8.8 to 15.1%)	+0.3% (-5.0 to 5.9%)	+6.0% (4.6 to 7.5%)
Typhoid fever	219.7 (170.5 to 292.6)	109.6 (83.6 to 146.8)	136.5 (101.7 to 188.1)	98.5 (71.5 to 134.3)	-50.1% (-66.3 to -26.3%)	+24.4% (-18.0 to 88.7%)	-27.9% (-53.6 to 12.0%)	-55.2% (-70.4 to -32.1%)	-6.8% (-10.3 to -3.1%)	+1.4% (-1.4 to 4.3%)	-4.0% (-9.2 to 1.4%)	-2.5% (-3.7 to -1.2%)
Lower respiratory infections	12 985.1 (11 731.7 to 14 767.1)	13 885.8 (12 633.2 to 15 305.1)	39 750.9 (36 453.7 to 44 207.6)	48 755.3 (44 625.7 to 54 364.5)	+6.9% (-8.0 to 24.2%)	+186.2% (149.8 to 227.9%)	+22.6% (6.8 to 40.7%)	+275.4% (222.6 to 336.9%)	+0.6% (-0.9 to 2.1%)	+7.2% (6.2 to 8.2%)	+2.5% (0.8 to 4.3%)	+4.0% (3.6 to 4.5%)
Digestive congenital anomalies	35.3 (27.0 to 45.3)	31.3 (24.8 to 39.1)	54.8 (41.4 to 72.0)	59.1 (45.8 to 76.4)	-11.4% (-37.2 to 25.0%)	+75.2% (22.3 to 150.9%)	+7.8% (-26.0 to 57.1%)	+67.5% (16.5 to 140.7%)	-1.2% (-4.6 to 2.2%)	+3.8% (1.3 to 6.3%)	+0.9% (-3.7 to 5.8%)	+1.5% (0.4 to 2.6%)
Cirrhosis and other chronic liver diseases	4 981.8 (4 457.5 to 5 562.7)	6 774.0 (6 134.1 to 7 440.9)	36 734.8 (32 317.3 to 41 043.9)	41 121.8 (36 858.9 to 46 052.2)	+35.9% (17.3 to 57.4%)	+442.2% (365.0 to 532.3%)	+11.9% (-5.0 to 31.8%)	+725.4% (605.4 to 865.7%)	+3.1% (1.6 to 4.6%)	+11.9% (10.7 to 13.0%)	+1.4% (-0.7 to 3.5%)	+6.6% (6.0 to 7.1%)
Chronic myeloid leukemia	1.9 (0.9 to 3.2)	2.5 (1.2 to 4.7)	9.2 (3.4 to 21.4)	14.2 (4.7 to 34.2)	+31.4% (-47.2 to 227.3%)	+264.8% (17.6 to 1 031.6%)	+55.0% (-59.6 to 493.8%)	+643.8% (132.2 to 2 281.9%)	+2.7% (-6.2 to 12.5%)	+9.0% (1.0 to 17.5%)	+5.6% (-10.7 to 24.9%)	+6.2% (2.5 to 10.0%)
Burkitt lymphoma	0.0 (0.0 to 0.1)	0.0 (0.0 to 0.2)	0.6 (0.1 to 1.5)	1.3 (0.4 to 3.1)	+73.4% (-50.8 to 510.7%)	+613.3% (74.0 to 2 824.2%)	+111.0% (-49.9 to 788.5%)	+2 511.6% (619.9 to 9 373.5%)	+5.6% (-6.9 to 19.8%)	+13.9% (3.7 to 25.2%)	+9.7% (-8.3 to 31.3%)	+10.3% (6.1 to 14.7%)
Skin and subcutaneous diseases	183 704.9 (172 199.9 to 198 117.1)	237 895.7 (225 175.1 to 254 635.5)	946 874.7 (904 465.1 to 992 324.5)	1 208 357.3 (1 159 559.1 to 1 262 355.6)	+29.4% (17.9 to 42.1%)	+298.0% (268.5 to 329.8%)	+27.6% (19.8 to 35.8%)	+557.7% (506.0 to 613.9%)	+2.6% (1.6 to 3.5%)	+9.6% (9.0 to 10.2%)	+3.0% (2.2 to 3.9%)	+5.8% (5.6 to 6.1%)
Zika virus	0.0 (0.0 to 0.0)	0.0 (0.0 to 0.0)	0.0 (0.0 to 0.0)	0.0 (0.0 to 0.0)	N/A	N/A	N/A	N/A	N/A	N/A	N/A	N/A
Silicosis	1.6 (1.1 to 2.3)	1.8 (1.2 to 2.6)	0.8 (0.4 to 1.2)	1.1 (0.6 to 1.7)	+10.4% (-35.1 to 87.7%)	-55.0% (-75.5 to -17.5%)	+37.7% (-30.0 to 170.8%)	-31.6% (-62.8 to 25.8%)	+0.9% (-4.3 to 6.5%)	-5.2% (-9.0 to -1.3%)	+4.0% (-4.4 to 13.2%)	-1.2% (-3.0 to 0.6%)
Electrocution	31.4 (26.2 to 38.0)	33.2 (27.6 to 40.0)	155.7 (124.7 to 190.3)	173.3 (143.9 to 208.2)	+5.4% (-18.8 to 37.0%)	+368.8% (254.0 to 520.9%)	+11.2% (-16.0 to 47.3%)	+450.3% (323.8 to 614.7%)	+0.5% (-2.1 to 3.2%)	+10.8% (8.7 to 12.9%)	+1.3% (-2.2 to 4.9%)	+5.3% (4.4 to 6.1%)
Animal contact	1 587.7 (1 170.2 to 2 037.9)	2 027.1 (1 507.3 to 2 619.4)	7 106.8 (4 886.4 to 9 491.5)	8 953.6 (6 199.8 to 11 727.3)	+27.6% (-13.7 to 88.8%)	+250.5% (127.6 to 439.9%)	+25.9% (-20.5 to 99.6%)	+463.9% (269.6 to 760.4%)	+2.4% (-1.5 to 6.5%)	+8.7% (5.6 to 11.8%)	+2.9% (-2.9 to 9.0%)	+5.3% (4.0 to 6.7%)
Cyclist road injuries	940.5 (778.9 to 1 158.0)	1 107.0 (911.2 to 1 340.7)	3 194.7 (2 462.2 to 4 053.6)	3 493.2 (2 644.5 to 4 428.1)	+17.6% (-10.8 to 55.2%)	+188.5% (110.5 to 295.5%)	+9.3% (-23.7 to 56.5%)	+271.3% (168.2 to 414.1%)	+1.6% (-1.2 to 4.4%)	+7.3% (5.0 to 9.6%)	+1.1% (-3.4 to 5.7%)	+4.0% (3.0 to 5.0%)
Cardiovascular diseases	1 121.4 (1 042.5 to 1 211.5)	1 723.5 (1 606.5 to 1 867.6)	5 125.7 (4 698.4 to 5 624.5)	7 484.5 (6 782.9 to 8 275.2)	+53.6% (38.1 to 70.9%)	+197.3% (164.4 to 234.4%)	+46.0% (27.6 to 66.9%)	+567.3% (489.1 to 655.9%)	+4.3% (3.2 to 5.5%)	+7.5% (6.6 to 8.3%)	+4.8% (3.1 to 6.6%)	+5.9% (5.5 to 6.3%)
Ischemic heart disease	583.5 (503.0 to 660.2)	935.7 (828.8 to 1 051.1)	2 381.6 (2 022.8 to 2 798.6)	3 547.1 (2 984.4 to 4 112.2)	+60.3% (33.8 to 92.0%)	+154.5% (108.1 to 211.2%)	+48.9% (18.5 to 87.0%)	+507.8% (392.5 to 649.9%)	+4.8% (2.9 to 6.7%)	+6.4% (5.0 to 7.8%)	+5.1% (2.1 to 8.1%)	+5.6% (4.9 to 6.2%)
Eye cancer	0.0 (0.0 to 0.1)	0.1 (0.0 to 0.2)	0.5 (0.2 to 0.8)	0.5 (0.3 to 1.0)	+24.8% (-57.3 to 264.2%)	+356.7% (72.0 to 1 112.9%)	+3.1% (-54.1 to 131.2%)	+487.9% (134.4 to 1 374.7%)	+2.2% (-8.2 to 13.7%)	+10.6% (3.6 to 18.1%)	+0.3% (-9.3 to 11.0%)	+5.5% (2.6 to 8.4%)
Conflict and terrorism	0.0 (0.0 to 0.0)	0.0 (0.0 to 0.0)	0.0 (0.0 to 0.0)	0.0 (0.0 to 0.0)	N/A	N/A	N/A	N/A	N/A	N/A	N/A	N/A
Psoriasis	181.6 (170.8 to 192.1)	278.0 (262.3 to 294.8)	1 360.8 (1 280.7 to 1 446.9)	1 864.0 (1 735.4 to 1 987.0)	+53.0% (40.8 to 66.2%)	+389.5% (349.8 to 432.6%)	+36.9% (25.0 to 50.0%)	+926.3% (838.3 to 1 022.5%)	+4.3% (3.4 to 5.2%)	+11.1% (10.5 to 11.7%)	+4.0% (2.8 to 5.2%)	+7.3% (7.0 to 7.6%)
Interstitial lung disease and pulmonary sarcoidosis	7.1 (5.9 to 8.9)	10.8 (9.0 to 13.2)	47.0 (39.4 to 59.7)	63.0 (51.2 to 78.0)	+51.2% (13.8 to 100.9%)	+333.7% (226.4 to 476.2%)	+33.8% (-0.4 to 79.9%)	+778.4% (553.7 to 1 080.4%)	+4.2% (1.3 to 7.2%)	+10.2% (8.2 to 12.3%)	+3.7% (-0.1 to 7.6%)	+6.8% (5.8 to 7.7%)
Chronic hepatitis B including cirrhosis	201.9 (190.0 to 214.5)	235.3 (220.4 to 253.9)	769.8 (707.8 to 818.3)	820.2 (752.1 to 887.7)	+16.5% (6.1 to 27.9%)	+227.1% (195.6 to 262.0%)	+6.5% (-4.6 to 18.9%)	+306.1% (266.5 to 350.1%)	+1.5% (0.5 to 2.4%)	+8.2% (7.4 to 8.9%)	+0.7% (-0.6 to 2.1%)	+4.3% (4.0 to 4.6%)
Extensively drug-resistant tuberculosis	0.0 (0.0 to 0.0)	0.0 (0.0 to 0.0)	0.3 (0.1 to 0.8)	0.5 (0.1 to 1.7)	N/A	+917.5% (172.1 to 3 704.8%)	+41.8% (-70.7 to 586.4%)	N/A	N/A	+16.7% (6.9 to 27.4%)	+4.4% (-14.3 to 27.2%)	N/A
Digestive diseases	30 672.5 (27 920.5 to 33 912.5)	42 674.4 (38 823.6 to 47 083.4)	205 317.5 (185 995.6 to 224 496.8)	258 993.9 (233 951.8 to 286 153.8)	+39.1% (21.3 to 59.5%)	+381.1% (320.4 to 450.5%)	+26.1% (9.9 to 44.7%)	+744.3% (634.0 to 871.2%)	+3.3% (1.9 to 4.7%)	+11.0% (10.0 to 12.0%)	+2.9% (1.1 to 4.7%)	+6.6% (6.2 to 7.1%)
Peptic ulcer disease	82.5 (61.6 to 106.2)	123.2 (91.5 to 157.5)	587.4 (429.4 to 743.3)	780.6 (569.4 to 1 034.9)	+49.3% (1.6 to 119.2%)	+376.6% (224.0 to 601.3%)	+32.8% (-11.5 to 99.3%)	+845.9% (531.6 to 1 316.6%)	+4.0% (0.1 to 8.1%)	+10.9% (8.1 to 13.8%)	+3.6% (-1.6 to 9.0%)	+7.0% (5.7 to 8.3%)
Self-harm by other specified means	165.3 (136.1 to 203.3)	225.6 (194.5 to 264.3)	1 043.1 (882.7 to 1 227.8)	1 204.7 (1 047.9 to 1 376.5)	+36.4% (5.9 to 75.6%)	+362.3% (269.0 to 479.1%)	+15.4% (-6.8 to 43.0%)	+628.4% (471.5 to 828.4%)	+3.1% (0.5 to 5.7%)	+10.7% (9.0 to 12.4%)	+1.8% (-0.9 to 4.5%)	+6.2% (5.4 to 6.9%)
HIV/AIDS resulting in other diseases	5.5 (4.4 to 7.3)	4.0 (2.5 to 5.8)	6.6 (5.2 to 8.4)	7.8 (5.7 to 9.9)	-26.8% (-54.9 to 18.8%)	+66.0% (3.4 to 166.6%)	+17.3% (-18.1 to 67.8%)	+42.7% (-1.7 to 107.1%)	-3.1% (-7.7 to 1.7%)	+3.4% (0.2 to 6.7%)	+2.0% (-2.5 to 6.6%)	+1.0% (-0.1 to 2.2%)
Other sexually transmitted infections	0.0 (0.0 to 0.0)	0.0 (0.0 to 0.0)	0.0 (0.0 to 0.0)	0.0 (0.0 to 0.0)	N/A	N/A	N/A	N/A	N/A	N/A	N/A	N/A
Gastritis and duodenitis	455.1 (354.0 to 600.0)	687.3 (519.6 to 922.7)	3 201.0 (2 414.6 to 4 260.9)	4 431.3 (3 300.0 to 6 071.2)	+51.0% (2.2 to 122.9%)	+365.7% (211.0 to 597.4%)	+38.4% (-8.8 to 109.9%)	+873.5% (550.6 to 1 356.8%)	+4.2% (0.2 to 8.3%)	+10.8% (7.8 to 13.8%)	+4.1% (-1.2 to 9.7%)	+7.1% (5.8 to 8.4%)
Diphtheria	0.4 (0.2 to 0.7)	0.2 (0.1 to 0.3)	0.1 (0.0 to 0.1)	0.0 (0.0 to 0.1)	-53.9% (-77.0 to -7.9%)	-45.9% (-74.3 to 13.8%)	-30.1% (-67.8 to 51.6%)	-82.6% (-91.6 to -64.0%)	-7.5% (-13.7 to -0.9%)	-4.1% (-8.7 to 0.8%)	-4.4% (-13.2 to 5.3%)	-5.2% (-7.3 to -3.1%)
Vascular intestinal disorders	70.0 (55.7 to 87.8)	119.2 (93.7 to 146.0)	589.6 (459.6 to 731.7)	809.9 (618.4 to 1 004.7)	+70.2% (23.8 to 133.8%)	+394.6% (258.7 to 582.0%)	+37.3% (-1.9 to 92.2%)	+1 056.4% (728.9 to 1 513.2%)	+5.4% (2.1 to 8.8%)	+11.2% (8.8 to 13.6%)	+4.0% (-0.3 to 8.5%)	+7.7% (6.6 to 8.7%)
Inflammatory bowel disease	11.8 (9.7 to 14.6)	17.2 (14.0 to 21.3)	99.8 (82.5 to 122.9)	137.0 (109.2 to 171.3)	+45.2% (8.3 to 94.8%)	+479.8% (333.7 to 675.1%)	+37.2% (1.6 to 85.4%)	+1 056.3% (753.3 to 1 466.9%)	+3.8% (0.8 to 6.8%)	+12.4% (10.2 to 14.6%)	+4.0% (0.2 to 8.0%)	+7.6% (6.7 to 8.6%)
Gallbladder and biliary diseases	2 825.0 (2 289.4 to 3 532.6)	4 263.8 (3 473.1 to 5 254.7)	17 697.1 (14 130.3 to 22 299.9)	25 486.7 (20 834.9 to 32 186.9)	+50.9% (11.8 to 103.6%)	+315.0% (205.0 to 464.7%)	+44.0% (5.0 to 97.3%)	+802.1% (563.6 to 1 126.5%)	+4.2% (1.1 to 7.3%)	+9.9% (7.7 to 12.2%)	+4.6% (0.6 to 8.8%)	+6.8% (5.9 to 7.8%)
Foreign body in eyes	1 057.9 (731.0 to 1 550.9)	1 386.5 (961.2 to 2 035.5)	6 489.8 (4 376.9 to 9 696.4)	7 860.9 (5 372.1 to 12 056.3)	+31.0% (-23.0 to 122.9%)	+368.0% (170.9 to 708.5%)	+21.1% (-31.3 to 113.5%)	+643.0% (327.8 to 1 190.6%)	+2.7% (-2.6 to 8.3%)	+10.8% (6.8 to 14.9%)	+2.4% (-4.6 to 9.9%)	+6.2% (4.5 to 8.0%)
Acute hepatitis B	2 800.2 (2 323.7 to 3 359.7)	3 633.1 (3 076.5 to 4 392.1)	13 146.3 (10 603.8 to 16 405.3)	13 974.0 (10 869.9 to 17 278.6)	+29.7% (0.4 to 67.6%)	+261.8% (173.0 to 379.5%)	+6.2% (-22.7 to 46.1%)	+399.0% (271.1 to 571.0%)	+2.6% (0.0 to 5.3%)	+8.9% (6.9 to 11.0%)	+0.7% (-3.2 to 4.8%)	+4.9% (4.0 to 5.9%)
Neuroblastoma and other peripheral nervous cell tumors	0.0 (0.0 to 0.1)	0.0 (0.0 to 0.1)	0.8 (0.4 to 1.4)	1.4 (0.7 to 2.5)	+1.5% (-63.8 to 184.2%)	+1 247.2% (365.0 to 3 803.2%)	+73.4% (-26.6 to 309.6%)	+2 272.4% (948.6 to 5 267.6%)	+0.1% (-9.7 to 11.0%)	+18.9% (10.7 to 27.6%)	+7.1% (-3.8 to 19.2%)	+10.0% (7.3 to 12.8%)
Viral skin diseases	4 916.3 (4 676.8 to 5 195.2)	6 458.9 (6 160.4 to 6 847.4)	24 272.9 (23 029.0 to 25 668.8)	31 098.9 (29 560.1 to 32 750.6)	+31.3% (21.9 to 41.5%)	+275.8% (248.3 to 305.3%)	+28.1% (18.9 to 38.0%)	+532.5% (487.7 to 580.7%)	+2.7% (2.0 to 3.5%)	+9.2% (8.6 to 9.7%)	+3.1% (2.1 to 4.1%)	+5.7% (5.5 to 5.9%)
Alzheimer's disease and other dementias	68.8 (59.7 to 77.1)	111.3 (97.4 to 125.2)	413.0 (362.8 to 459.5)	636.6 (561.8 to 705.0)	+61.6% (35.1 to 93.4%)	+270.8% (212.2 to 340.5%)	+54.1% (30.8 to 81.5%)	+824.1% (678.6 to 996.7%)	+4.9% (3.0 to 6.8%)	+9.1% (7.8 to 10.3%)	+5.5% (3.4 to 7.7%)	+6.9% (6.4 to 7.5%)
Unintentional injuries	52 753.3 (47 854.6 to 57 827.2)	64 399.3 (58 776.0 to 70 429.7)	310 256.3 (278 973.1 to 348 147.1)	350 062.2 (313 852.3 to 393 347.8)	+22.0% (7.0 to 39.1%)	+381.7% (317.5 to 455.8%)	+12.8% (-3.7 to 32.1%)	+563.5% (472.6 to 668.9%)	+2.0% (0.6 to 3.3%)	+11.0% (9.9 to 12.1%)	+1.5% (-0.5 to 3.5%)	+5.9% (5.4 to 6.3%)
Drowning	64.5 (57.7 to 72.2)	73.2 (65.7 to 81.8)	207.1 (180.1 to 236.2)	227.6 (196.5 to 265.3)	+13.4% (-3.1 to 32.6%)	+183.0% (137.7 to 236.8%)	+9.8% (-10.3 to 34.5%)	+252.7% (192.4 to 325.3%)	+1.2% (-0.4 to 2.8%)	+7.1% (5.9 to 8.4%)	+1.1% (-1.4 to 3.7%)	+3.8% (3.3 to 4.4%)
Neglected tropical diseases and malaria	1.9 (1.5 to 2.4)	3.2 (2.9 to 3.7)	8.5 (7.5 to 9.7)	8.5 (7.5 to 9.7)	+70.3% (29.4 to 124.1%)	+160.0% (117.7 to 210.4%)	+0.4% (-16.6 to 20.8%)	+344.9% (236.4 to 488.3%)	+5.4% (2.6 to 8.4%)	+6.5% (5.3 to 7.8%)	+0.0% (-2.3 to 2.3%)	+4.6% (3.7 to 5.5%)
Acute hepatitis E	2 253.4 (1 824.9 to 2 711.3)	2 862.7 (2 327.2 to 3 486.4)	11 019.9 (8 278.9 to 14 140.3)	13 898.9 (10 541.0 to 17 246.2)	+27.0% (-4.3 to 68.5%)	+284.9% (175.2 to 438.3%)	+26.1% (-12.4 to 81.4%)	+516.7% (349.7 to 745.9%)	+2.4% (-0.5 to 5.3%)	+9.4% (6.9 to 11.8%)	+2.9% (-1.7 to 7.7%)	+5.6% (4.6 to 6.6%)
Neurological disorders	43 462.8 (37 299.3 to 49 220.3)	58 396.7 (50 412.0 to 66 605.2)	255 421.6 (218 133.9 to 295 656.9)	323 877.2 (280 715.5 to 372 571.7)	+34.3% (10.3 to 63.5%)	+337.3% (255.8 to 437.5%)	+26.8% (3.0 to 56.0%)	+645.1% (511.2 to 808.4%)	+2.9% (0.9 to 5.0%)	+10.3% (8.8 to 11.8%)	+3.0% (0.3 to 5.7%)	+6.2% (5.6 to 6.9%)
Ulcerative colitis	8.7 (6.7 to 11.3)	12.9 (10.0 to 16.9)	73.5 (57.6 to 97.1)	101.7 (75.7 to 134.5)	+48.6% (2.7 to 115.2%)	+466.9% (292.3 to 719.2%)	+38.2% (-6.3 to 103.7%)	+1 065.3% (689.1 to 1 620.7%)	+4.0% (0.2 to 7.9%)	+12.2% (9.5 to 15.0%)	+4.1% (-0.8 to 9.3%)	+7.7% (6.4 to 9.0%)
Cardiomyopathy and myocarditis	46.0 (33.2 to 63.5)	62.9 (46.6 to 84.5)	288.8 (206.5 to 404.2)	364.1 (264.8 to 494.3)	+36.6% (-12.0 to 112.0%)	+359.0% (193.1 to 618.6%)	+26.0% (-20.3 to 99.3%)	+690.5% (404.0 to 1 139.8%)	+3.1% (-1.3 to 7.8%)	+10.6% (7.4 to 14.0%)	+2.9% (-2.8 to 9.0%)	+6.4% (5.0 to 7.9%)
Parkinson's disease	16.9 (14.1 to 19.9)	31.8 (26.8 to 38.1)	125.2 (104.0 to 151.3)	190.9 (157.5 to 234.6)	+88.0% (47.4 to 139.9%)	+293.1% (204.2 to 408.1%)	+52.4% (15.9 to 100.4%)	+1 027.4% (767.9 to 1 364.4%)	+6.5% (3.9 to 9.1%)	+9.5% (7.6 to 11.4%)	+5.4% (1.8 to 9.0%)	+7.6% (6.7 to 8.4%)
Tension-type headache	37 801.5 (31 678.8 to 43 438.6)	50 795.2 (42 951.7 to 58 936.4)	226 485.4 (188 976.1 to 264 433.9)	285 837.3 (242 230.3 to 334 988.4)	+34.3% (7.4 to 68.0%)	+345.8% (254.0 to 461.6%)	+26.2% (-0.1 to 59.3%)	+656.1% (503.0 to 848.1%)	+2.9% (0.7 to 5.3%)	+10.4% (8.7 to 12.1%)	+2.9% (-0.1 to 6.0%)	+6.3% (5.5 to 7.0%)
Other neurological disorders	2.8 (1.6 to 4.1)	3.8 (2.2 to 5.5)	15.7 (9.5 to 23.0)	12.6 (8.5 to 17.6)	+35.4% (-27.5 to 152.7%)	+312.7% (121.1 to 670.2%)	-19.4% (-54.5 to 42.9%)	+350.9% (154.5 to 698.7%)	+3.0% (-3.2 to 9.7%)	+9.9% (5.4 to 14.5%)	-2.7% (-9.4 to 4.5%)	+4.6% (2.8 to 6.4%)
Interpersonal violence	868.5 (663.1 to 1 056.0)	945.3 (744.7 to 1 132.9)	4 485.4 (3 303.0 to 5 741.5)	5 055.0 (3 635.6 to 6 439.4)	+8.8% (-20.5 to 48.8%)	+374.4% (235.3 to 571.2%)	+12.6% (-24.3 to 67.7%)	+482.0% (302.6 to 741.3%)	+0.8% (-2.3 to 4.0%)	+10.9% (8.4 to 13.5%)	+1.5% (-3.5 to 6.6%)	+5.4% (4.3 to 6.6%)
Esophageal cancer	4.1 (2.4 to 5.5)	6.6 (4.2 to 8.6)	7.5 (5.5 to 10.4)	10.4 (7.2 to 16.8)	+58.7% (-6.9 to 170.6%)	+14.2% (-29.0 to 83.7%)	+37.7% (-18.6 to 132.9%)	+149.8% (40.1 to 345.5%)	+4.7% (-0.8 to 10.4%)	+0.8% (-2.3 to 4.1%)	+4.0% (-2.6 to 11.1%)	+2.8% (1.0 to 4.6%)
Decubitus ulcer	28.1 (23.8 to 32.7)	39.9 (33.9 to 46.6)	177.4 (148.2 to 209.8)	240.3 (201.9 to 283.4)	+41.8% (13.2 to 77.5%)	+343.7% (250.6 to 461.5%)	+35.4% (6.2 to 72.6%)	+752.4% (575.7 to 975.2%)	+3.5% (1.2 to 5.9%)	+10.4% (8.7 to 12.1%)	+3.8% (0.7 to 7.0%)	+6.7% (5.9 to 7.4%)
Sense organ diseases	47.4 (23.4 to 78.0)	44.3 (21.4 to 73.5)	107.1 (52.1 to 178.5)	118.3 (55.7 to 196.3)	-6.5% (-60.5 to 121.3%)	+141.3% (0.9 to 476.9%)	+10.4% (-54.3 to 166.4%)	+149.4% (4.4 to 495.7%)	-0.7% (-8.9 to 8.2%)	+6.0% (0.0 to 12.3%)	+1.2% (-9.4 to 13.0%)	+2.8% (0.1 to 5.5%)
Physical violence by sharp object	145.2 (101.8 to 209.9)	158.2 (110.4 to 222.8)	604.3 (405.0 to 883.4)	646.8 (428.1 to 947.2)	+8.9% (-34.2 to 80.3%)	+281.7% (125.9 to 545.0%)	+7.0% (-38.7 to 86.7%)	+345.2% (160.2 to 661.8%)	+0.8% (-4.1 to 6.0%)	+9.3% (5.5 to 13.2%)	+0.8% (-6.0 to 8.1%)	+4.6% (2.9 to 6.3%)
Exposure to mechanical forces	17 131.8 (14 141.5 to 20 618.7)	18 972.8 (16 004.4 to 22 404.9)	78 589.4 (65 930.5 to 90 747.9)	82 301.5 (68 338.5 to 98 423.4)	+10.7% (-14.0 to 42.5%)	+314.2% (228.4 to 422.3%)	+4.7% (-17.9 to 33.4%)	+380.4% (269.5 to 524.5%)	+1.0% (-1.5 to 3.6%)	+9.9% (8.2 to 11.6%)	+0.5% (-2.5 to 3.6%)	+4.8% (4.0 to 5.7%)
Total burden related to hepatitis B	3 007.0 (2 528.1 to 3 576.6)	3 876.7 (3 310.3 to 4 649.0)	13 933.0 (11 355.6 to 17 160.8)	14 817.3 (11 703.4 to 18 131.4)	+28.9% (1.1 to 64.3%)	+259.3% (175.0 to 369.5%)	+6.3% (-21.3 to 43.6%)	+392.7% (272.6 to 551.5%)	+2.5% (0.1 to 5.0%)	+8.9% (6.9 to 10.8%)	+0.7% (-3.0 to 4.6%)	+4.9% (4.0 to 5.8%)
Thalassemias trait	506.5 (440.4 to 577.7)	467.6 (403.2 to 545.0)	1 099.9 (959.7 to 1 255.2)	1 126.0 (965.6 to 1 312.9)	-7.7% (-24.7 to 13.0%)	+135.2% (92.2 to 187.8%)	+2.3% (-16.6 to 25.5%)	+122.3% (81.1 to 172.8%)	-0.8% (-2.8 to 1.2%)	+5.8% (4.4 to 7.3%)	+0.2% (-2.3 to 2.8%)	+2.4% (1.8 to 3.0%)
Cutaneous and mucocutaneous leishmaniasis	0.0 (0.0 to 0.0)	0.0 (0.0 to 0.0)	0.0 (0.0 to 0.0)	0.0 (0.0 to 0.0)	N/A	N/A	N/A	N/A	N/A	N/A	N/A	N/A
Cystic echinococcosis	0.1 (0.0 to 0.1)	0.1 (0.0 to 0.2)	0.5 (0.2 to 0.9)	0.6 (0.3 to 1.1)	+37.1% (-36.2 to 194.4%)	+276.1% (70.8 to 728.0%)	+25.9% (-43.2 to 179.3%)	+549.9% (200.4 to 1 306.0%)	+3.2% (-4.4 to 11.4%)	+9.2% (3.6 to 15.1%)	+2.9% (-6.9 to 13.7%)	+5.8% (3.3 to 8.3%)
Paratyphoid fever	43.3 (26.2 to 65.4)	21.8 (13.7 to 31.5)	22.9 (15.5 to 32.1)	17.6 (11.9 to 25.1)	-49.6% (-72.8 to -6.7%)	+4.7% (-39.6 to 81.6%)	-23.0% (-54.2 to 29.4%)	-59.3% (-77.5 to -26.7%)	-6.7% (-12.2 to -0.7%)	+0.3% (-3.4 to 4.0%)	-3.3% (-9.3 to 3.2%)	-2.7% (-4.5 to -1.0%)
Opioid use disorders	156.6 (120.7 to 196.5)	196.4 (154.5 to 245.1)	1 001.5 (784.0 to 1 260.9)	1 067.7 (840.0 to 1 313.0)	+25.3% (-10.4 to 75.3%)	+409.8% (266.1 to 609.9%)	+6.6% (-23.1 to 47.7%)	+581.5% (389.8 to 848.4%)	+2.2% (-1.1 to 5.7%)	+11.4% (9.0 to 13.9%)	+0.8% (-3.3 to 4.9%)	+5.9% (4.9 to 7.0%)
Sickle cell trait	781.6 (707.6 to 865.0)	721.7 (651.4 to 797.3)	1 686.9 (1 523.7 to 1 866.9)	1 826.0 (1 656.9 to 2 021.3)	-7.7% (-20.0 to 6.4%)	+133.7% (102.5 to 169.7%)	+8.2% (-6.1 to 24.7%)	+133.6% (102.8 to 169.0%)	-0.8% (-2.2 to 0.6%)	+5.8% (4.8 to 6.8%)	+0.9% (-0.8 to 2.8%)	+2.6% (2.1 to 3.0%)
Chronic respiratory diseases	3 388.9 (2 660.7 to 4 243.1)	3 947.7 (3 189.5 to 4 823.7)	12 659.6 (10 256.8 to 15 212.2)	18 267.6 (14 988.8 to 22 225.6)	+16.4% (-14.8 to 59.1%)	+220.6% (140.9 to 326.7%)	+44.2% (9.2 to 90.6%)	+439.0% (297.1 to 631.5%)	+1.5% (-1.6 to 4.7%)	+8.0% (6.0 to 10.1%)	+4.6% (1.1 to 8.4%)	+5.2% (4.2 to 6.2%)
Motor neuron disease	1.5 (1.1 to 1.8)	1.9 (1.5 to 2.4)	7.3 (5.4 to 9.3)	10.8 (8.2 to 14.0)	+31.1% (-3.9 to 78.9%)	+272.0% (163.9 to 424.3%)	+46.2% (0.1 to 113.3%)	+613.3% (403.2 to 911.0%)	+2.7% (-0.4 to 5.9%)	+9.1% (6.6 to 11.6%)	+4.8% (0.0 to 9.9%)	+6.1% (5.0 to 7.2%)
Encephalitis	30.5 (25.3 to 35.6)	37.5 (31.3 to 44.1)	124.9 (106.4 to 147.8)	155.7 (129.9 to 182.1)	+23.0% (-3.4 to 56.7%)	+232.7% (162.3 to 322.0%)	+24.6% (-1.5 to 57.7%)	+410.6% (301.7 to 549.1%)	+2.0% (-0.4 to 4.6%)	+8.3% (6.6 to 10.0%)	+2.7% (-0.2 to 5.8%)	+5.0% (4.3 to 5.8%)
Periodontal diseases	5 366.0 (3 879.1 to 6 665.5)	7 874.5 (6 302.2 to 9 744.8)	40 486.3 (30 834.0 to 50 109.4)	49 956.6 (38 740.3 to 61 225.8)	+46.7% (3.6 to 107.7%)	+414.1% (271.0 to 612.4%)	+23.3% (-11.7 to 72.2%)	+830.9% (553.1 to 1 227.0%)	+3.9% (0.3 to 7.5%)	+11.5% (9.1 to 13.9%)	+2.6% (-1.6 to 7.0%)	+6.9% (5.8 to 8.1%)
Pertussis	2 045.0 (1 612.4 to 2 610.7)	1 128.1 (881.5 to 1 431.1)	1 642.9 (1 279.8 to 2 093.3)	1 572.8 (1 215.5 to 2 006.4)	-44.9% (-60.9 to -22.4%)	+45.6% (3.1 to 105.7%)	-4.3% (-32.7 to 36.0%)	-23.1% (-45.7 to 8.8%)	-5.8% (-9.0 to -2.5%)	+2.5% (0.2 to 4.9%)	-0.6% (-4.9 to 3.9%)	-0.8% (-1.9 to 0.2%)
Acute myeloid leukemia	5.4 (3.6 to 7.9)	7.7 (5.0 to 11.2)	24.8 (15.9 to 41.7)	33.4 (18.7 to 59.5)	+43.3% (-18.6 to 152.3%)	+219.0% (69.9 to 498.8%)	+34.6% (-36.5 to 185.5%)	+515.9% (206.3 to 1 138.3%)	+3.6% (-2.1 to 9.6%)	+8.0% (3.5 to 12.6%)	+3.7% (-5.6 to 14.0%)	+5.6% (3.4 to 7.9%)
Non-melanoma skin cancer (squamous-cell carcinoma)	4.4 (3.3 to 5.8)	7.4 (5.6 to 9.9)	31.3 (23.9 to 41.9)	44.5 (33.7 to 57.9)	+66.8% (12.2 to 147.9%)	+323.3% (183.3 to 532.5%)	+41.8% (-4.0 to 109.4%)	+901.8% (582.1 to 1 371.3%)	+5.2% (1.1 to 9.5%)	+10.0% (7.1 to 13.0%)	+4.4% (-0.5 to 9.6%)	+7.2% (5.9 to 8.4%)
Venomous animal contact	479.3 (327.7 to 655.3)	613.2 (425.1 to 836.4)	2 164.5 (1 412.1 to 3 075.9)	2 720.7 (1 820.7 to 3 829.6)	+27.9% (-21.2 to 107.6%)	+252.9% (110.7 to 491.1%)	+25.6% (-26.7 to 115.3%)	+467.5% (241.4 to 843.4%)	+2.4% (-2.4 to 7.5%)	+8.7% (5.0 to 12.5%)	+2.9% (-3.8 to 10.0%)	+5.4% (3.7 to 7.0%)
Foreign body	1 954.2 (1 575.3 to 2 472.0)	2 429.3 (1 922.2 to 3 105.1)	9 923.8 (7 484.6 to 13 344.5)	12 108.2 (9 106.3 to 16 342.3)	+24.3% (-10.6 to 72.7%)	+308.5% (180.5 to 494.7%)	+22.0% (-19.2 to 84.0%)	+519.6% (328.3 to 796.2%)	+2.2% (-1.2 to 5.6%)	+9.8% (7.1 to 12.6%)	+2.5% (-2.7 to 7.9%)	+5.6% (4.5 to 6.8%)
Maternal disorders	5 072.0 (4 578.2 to 5 785.8)	4 936.6 (4 444.6 to 5 520.7)	12 841.0 (11 977.9 to 13 832.9)	18 115.4 (16 830.2 to 20 019.5)	-2.7% (-17.1 to 14.1%)	+160.1% (128.3 to 196.2%)	+41.0% (26.0 to 57.9%)	+257.1% (208.7 to 313.1%)	-0.3% (-1.9 to 1.3%)	+6.5% (5.6 to 7.5%)	+4.3% (2.9 to 5.8%)	+3.9% (3.4 to 4.3%)
Varicella and herpes zoster	5 783.9 (5 409.2 to 6 065.5)	6 327.2 (6 003.7 to 6 646.6)	8 494.9 (7 256.8 to 9 762.1)	9 784.7 (8 172.3 to 11 596.1)	+9.3% (1.3 to 18.0%)	+34.2% (14.7 to 57.0%)	+15.1% (-8.5 to 44.8%)	+69.1% (40.7 to 103.3%)	+0.9% (0.1 to 1.6%)	+1.9% (0.9 to 3.0%)	+1.7% (-1.1 to 4.7%)	+1.6% (1.0 to 2.1%)
Drug use disorders	1 015.0 (794.9 to 1 334.2)	1 330.1 (1 024.5 to 1 707.0)	6 601.7 (5 202.1 to 8 348.7)	8 431.3 (6 438.9 to 10 910.5)	+31.0% (-9.0 to 88.5%)	+396.3% (250.4 to 602.8%)	+27.7% (-10.4 to 81.9%)	+730.6% (473.9 to 1 101.9%)	+2.7% (-1.0 to 6.5%)	+11.2% (8.7 to 13.8%)	+3.1% (-1.4 to 7.7%)	+6.6% (5.4 to 7.8%)
Liver cancer due to alcohol use	0.9 (0.5 to 1.5)	1.7 (1.0 to 3.0)	3.6 (2.2 to 5.5)	4.9 (2.7 to 8.1)	+91.4% (-9.8 to 305.9%)	+100.9% (1.1 to 299.4%)	+38.1% (-32.1 to 181.0%)	+431.5% (145.4 to 1 051.3%)	+6.7% (-1.1 to 15.0%)	+4.7% (0.0 to 9.6%)	+4.1% (-4.8 to 13.7%)	+5.1% (2.7 to 7.6%)
Malaria	0.0 (0.0 to 0.0)	0.0 (0.0 to 0.0)	0.0 (0.0 to 0.0)	0.0 (0.0 to 0.0)	N/A	N/A	N/A	N/A	N/A	N/A	N/A	N/A
Drug-susceptible tuberculosis	444.2 (369.2 to 529.7)	418.9 (349.4 to 496.4)	866.4 (700.6 to 1 062.4)	764.2 (636.2 to 925.6)	-5.8% (-26.7 to 21.3%)	+106.8% (57.5 to 171.5%)	-11.8% (-33.4 to 16.7%)	+72.0% (32.6 to 123.1%)	-0.6% (-3.1 to 1.9%)	+4.9% (3.0 to 6.8%)	-1.6% (-5.0 to 1.9%)	+1.6% (0.8 to 2.4%)
Guinea worm disease	0.0 (0.0 to 0.0)	0.0 (0.0 to 0.0)	0.0 (0.0 to 0.0)	0.0 (0.0 to 0.0)	N/A	N/A	N/A	N/A	N/A	N/A	N/A	N/A
Pedestrian road injuries	1 599.8 (1 423.9 to 1 775.7)	1 856.6 (1 654.7 to 2 064.0)	4 984.4 (4 337.4 to 5 595.6)	4 691.0 (4 071.7 to 5 328.8)	+16.0% (-0.8 to 35.6%)	+168.4% (126.8 to 217.7%)	-5.9% (-21.8 to 13.2%)	+193.2% (146.3 to 248.9%)	+1.4% (-0.1 to 3.0%)	+6.8% (5.6 to 8.0%)	-0.8% (-3.1 to 1.5%)	+3.3% (2.7 to 3.8%)
Cocaine use disorders	8.1 (4.9 to 11.8)	9.9 (6.0 to 14.5)	45.5 (26.6 to 71.5)	48.2 (29.4 to 69.7)	+22.3% (-33.9 to 126.4%)	+356.8% (136.0 to 784.1%)	+5.9% (-45.1 to 104.0%)	+492.0% (221.3 to 990.6%)	+2.0% (-4.1 to 8.5%)	+10.6% (5.8 to 15.6%)	+0.7% (-7.3 to 9.3%)	+5.5% (3.6 to 7.5%)
Larynx cancer	2.3 (1.6 to 3.4)	4.0 (2.7 to 5.7)	12.2 (7.3 to 20.0)	20.4 (11.9 to 35.8)	+69.6% (0.8 to 185.4%)	+201.4% (61.4 to 462.7%)	+67.3% (-20.4 to 251.6%)	+755.6% (343.3 to 1 551.3%)	+5.4% (0.0 to 11.0%)	+7.6% (3.2 to 12.2%)	+6.6% (-2.9 to 17.0%)	+6.7% (4.6 to 8.8%)
Motorcyclist road injuries	429.5 (354.5 to 513.8)	468.8 (393.8 to 556.3)	1 687.1 (1 341.3 to 2 067.8)	1 711.6 (1 383.0 to 2 112.0)	+9.1% (-15.3 to 40.6%)	+259.8% (172.7 to 374.6%)	+1.4% (-25.1 to 37.3%)	+298.4% (200.7 to 428.0%)	+0.8% (-1.7 to 3.4%)	+8.9% (6.9 to 10.9%)	+0.1% (-3.6 to 4.0%)	+4.2% (3.3 to 5.1%)
COVID-19	0.0 (0.0 to 0.0)	0.0 (0.0 to 0.0)	0.0 (0.0 to 0.0)	4 406 359.0 (3 002 707.7 to 6 094 867.2)	N/A	N/A	N/A	N/A	N/A	N/A	N/A	N/A
Coal workers pneumoconiosis	0.3 (0.2 to 0.4)	0.4 (0.2 to 0.5)	0.3 (0.2 to 0.4)	0.2 (0.1 to 0.3)	+39.8% (-14.0 to 127.1%)	-17.8% (-49.7 to 34.4%)	-22.9% (-53.8 to 28.7%)	-11.4% (-46.6 to 47.1%)	+3.4% (-1.5 to 8.5%)	-1.3% (-4.5 to 1.9%)	-3.2% (-9.3 to 3.2%)	-0.4% (-1.9 to 1.1%)
Maternal hypertensive disorders	659.7 (508.3 to 856.2)	680.6 (520.5 to 884.9)	1 663.4 (1 571.6 to 1 746.8)	2 583.2 (1 981.0 to 3 477.7)	+3.1% (-28.9 to 49.6%)	+144.3% (86.4 to 220.3%)	+55.2% (16.6 to 106.7%)	+291.5% (166.8 to 474.5%)	+0.3% (-3.4 to 4.1%)	+6.1% (4.2 to 8.0%)	+5.6% (1.9 to 9.5%)	+4.2% (3.0 to 5.4%)
Cervical cancer	3.6 (1.9 to 6.2)	5.4 (3.3 to 9.1)	16.9 (10.1 to 29.6)	30.9 (17.7 to 59.4)	+49.0% (-31.4 to 223.7%)	+210.6% (48.4 to 549.9%)	+82.0% (-18.9 to 308.7%)	+742.9% (262.8 to 1 858.5%)	+4.0% (-3.7 to 12.4%)	+7.8% (2.6 to 13.2%)	+7.7% (-2.6 to 19.2%)	+6.6% (3.9 to 9.4%)
Neonatal disorders	2 312.8 (2 138.5 to 2 494.7)	2 155.9 (2 027.2 to 2 308.3)	5 221.2 (4 857.6 to 5 629.8)	5 560.2 (5 174.8 to 5 994.9)	-6.8% (-15.8 to 3.0%)	+142.1% (119.5 to 167.1%)	+6.4% (-4.1 to 18.1%)	+140.4% (116.1 to 167.4%)	-0.8% (-1.7 to 0.3%)	+6.0% (5.3 to 6.7%)	+0.7% (-0.6 to 2.1%)	+2.6% (2.3 to 3.0%)
Hemolytic disease and other neonatal jaundice	81.5 (59.4 to 104.8)	47.3 (26.6 to 68.6)	14.8 (4.0 to 52.7)	13.7 (4.4 to 42.1)	-41.9% (-66.6 to 0.9%)	-68.8% (-92.1 to 22.3%)	-7.0% (-83.1 to 412.2%)	-83.1% (-94.8 to -45.9%)	-5.3% (-10.4 to 0.0%)	-7.5% (-15.6 to 1.3%)	-0.9% (-20.0 to 22.6%)	-5.3% (-8.6 to -1.9%)
Multidrug-resistant tuberculosis without extensive drug resistance	0.8 (0.1 to 2.9)	4.0 (1.2 to 10.0)	14.6 (6.1 to 32.3)	15.2 (3.4 to 50.2)	+402.6% (-28.6 to 3 435.9%)	+258.2% (-4.1 to 1 238.5%)	+4.4% (-78.5 to 405.4%)	+1 780.5% (122.4 to 15 794.4%)	+17.5% (-3.4 to 42.8%)	+8.8% (-0.3 to 18.8%)	+0.5% (-17.5 to 22.4%)	+9.2% (2.4 to 16.6%)
Iodine deficiency	110.6 (84.8 to 134.3)	144.6 (110.8 to 176.5)	409.2 (304.9 to 518.7)	541.0 (405.0 to 689.8)	+30.6% (-5.8 to 81.1%)	+182.9% (98.8 to 302.7%)	+32.2% (-9.3 to 92.5%)	+388.7% (243.7 to 594.9%)	+2.7% (-0.6 to 6.1%)	+7.1% (4.6 to 9.7%)	+3.5% (-1.3 to 8.5%)	+4.9% (3.8 to 6.0%)
Other digestive diseases	125.2 (98.0 to 160.6)	184.7 (138.3 to 236.5)	811.2 (610.2 to 1 055.5)	1 110.9 (852.0 to 1 445.6)	+47.5% (2.4 to 112.5%)	+339.0% (199.2 to 544.1%)	+36.9% (-6.5 to 100.3%)	+787.3% (517.8 to 1 174.2%)	+3.9% (0.2 to 7.8%)	+10.3% (7.5 to 13.2%)	+4.0% (-0.9 to 9.0%)	+6.8% (5.6 to 8.0%)
Self-harm and interpersonal violence	1 062.8 (861.4 to 1 295.1)	1 201.8 (1 002.7 to 1 405.1)	5 642.4 (4 454.0 to 6 929.5)	6 368.3 (4 930.6 to 7 798.2)	+13.0% (-13.3 to 47.3%)	+369.4% (255.5 to 519.9%)	+12.8% (-18.0 to 55.1%)	+499.1% (340.9 to 714.3%)	+1.2% (-1.5 to 3.9%)	+10.8% (8.8 to 12.9%)	+1.5% (-2.5 to 5.6%)	+5.5% (4.5 to 6.5%)
Colon and rectum cancer	12.0 (8.8 to 16.4)	21.4 (16.5 to 27.6)	91.4 (66.4 to 122.8)	156.5 (108.3 to 220.3)	+77.9% (19.2 to 165.6%)	+326.5% (186.0 to 536.0%)	+71.1% (7.0 to 173.7%)	+1 199.3% (711.7 to 1 979.9%)	+5.9% (1.7 to 10.2%)	+10.1% (7.2 to 13.1%)	+6.9% (0.8 to 13.4%)	+8.0% (6.5 to 9.6%)
Nasopharynx cancer	0.7 (0.4 to 1.1)	1.2 (0.6 to 1.7)	4.0 (2.4 to 6.1)	6.8 (3.9 to 10.7)	+58.8% (-20.5 to 216.9%)	+224.2% (66.7 to 530.4%)	+67.1% (-16.3 to 233.6%)	+760.7% (320.5 to 1 661.6%)	+4.7% (-2.3 to 12.2%)	+8.1% (3.4 to 13.0%)	+6.6% (-2.2 to 16.2%)	+6.7% (4.4 to 9.0%)
Asthma	3 122.2 (2 407.6 to 3 944.8)	3 517.1 (2 762.4 to 4 413.7)	10 920.9 (8 577.0 to 13 526.8)	15 938.1 (12 716.8 to 19 809.8)	+12.6% (-19.9 to 58.3%)	+210.5% (123.9 to 330.5%)	+45.9% (6.2 to 100.5%)	+410.4% (266.3 to 611.2%)	+1.1% (-2.2 to 4.7%)	+7.8% (5.5 to 10.2%)	+4.8% (0.7 to 9.0%)	+5.0% (4.0 to 6.1%)
Other benign and in situ neoplasms	3 875.5 (2 804.3 to 5 246.3)	5 678.0 (4 195.8 to 7 591.3)	24 015.2 (17 448.9 to 33 064.3)	33 728.3 (24 473.2 to 45 609.7)	+46.5% (-4.9 to 125.4%)	+322.9% (173.5 to 554.0%)	+40.4% (-10.2 to 119.4%)	+770.2% (459.6 to 1 253.3%)	+3.8% (-0.5 to 8.4%)	+10.0% (6.9 to 13.3%)	+4.3% (-1.4 to 10.3%)	+6.7% (5.3 to 8.2%)
Falls	18 456.1 (16 107.3 to 21 511.3)	24 681.5 (21 657.5 to 28 388.3)	127 029.4 (106 173.4 to 152 618.2)	146 664.3 (124 456.0 to 175 026.8)	+33.7% (9.7 to 63.0%)	+414.6% (310.4 to 545.3%)	+15.4% (-10.0 to 48.0%)	+694.6% (535.4 to 893.7%)	+2.9% (0.9 to 5.0%)	+11.5% (9.8 to 13.2%)	+1.8% (-1.4 to 5.0%)	+6.4% (5.7 to 7.2%)
HIV/AIDS and sexually transmitted infections	35 639.0 (25 286.4 to 49 319.0)	42 377.1 (30 329.9 to 57 856.3)	250 335.9 (176 540.4 to 348 458.7)	246 914.9 (177 055.4 to 341 120.9)	+18.9% (-25.3 to 89.2%)	+490.7% (269.6 to 844.1%)	-1.4% (-38.5 to 58.1%)	+592.8% (333.8 to 1 006.3%)	+1.7% (-2.9 to 6.5%)	+12.5% (9.1 to 16.1%)	-0.2% (-5.9 to 5.8%)	+6.0% (4.5 to 7.5%)
Enteric infections	81 340.8 (63 482.8 to 102 811.3)	99 939.3 (79 228.6 to 130 834.9)	306 677.9 (246 985.2 to 373 401.5)	508 633.2 (402 765.2 to 630 640.2)	+22.8% (-13.3 to 73.9%)	+206.8% (121.7 to 324.6%)	+65.8% (22.2 to 124.9%)	+525.3% (349.9 to 769.0%)	+2.0% (-1.5 to 5.6%)	+7.7% (5.4 to 10.1%)	+6.5% (2.5 to 10.6%)	+5.7% (4.6 to 6.7%)
Major depressive disorder	12 356.5 (10 197.3 to 14 674.2)	17 620.8 (14 886.9 to 20 011.7)	79 784.8 (68 666.8 to 89 029.5)	105 606.5 (91 281.8 to 122 195.0)	+42.6% (12.7 to 80.2%)	+352.7% (271.8 to 451.2%)	+32.3% (8.8 to 60.9%)	+754.6% (576.8 to 979.1%)	+3.6% (1.2 to 6.0%)	+10.5% (9.1 to 12.0%)	+3.5% (1.0 to 6.1%)	+6.7% (5.9 to 7.4%)
Non-melanoma skin cancer	8.7 (7.1 to 10.6)	14.9 (12.1 to 18.4)	63.6 (50.1 to 79.0)	89.6 (71.1 to 110.5)	+71.0% (27.7 to 129.1%)	+326.1% (212.8 to 480.4%)	+40.8% (2.6 to 93.3%)	+927.1% (660.8 to 1 286.6%)	+5.5% (2.4 to 8.6%)	+10.1% (7.9 to 12.4%)	+4.3% (0.3 to 8.5%)	+7.3% (6.3 to 8.2%)
Cirrhosis due to alcohol	1.6 (1.0 to 2.3)	2.9 (1.9 to 4.2)	6.6 (4.3 to 9.8)	6.6 (4.4 to 9.5)	+75.0% (0.7 to 204.1%)	+130.0% (30.0 to 306.6%)	-1.1% (-43.7 to 74.0%)	+298.5% (130.7 to 588.4%)	+5.7% (0.0 to 11.7%)	+5.7% (1.7 to 9.8%)	-0.2% (-7.0 to 7.1%)	+4.2% (2.5 to 6.0%)
Anorexia nervosa	70.2 (49.9 to 95.8)	92.0 (67.2 to 126.4)	341.5 (246.2 to 454.2)	431.5 (315.6 to 582.0)	+30.9% (-16.9 to 106.2%)	+271.0% (138.9 to 476.2%)	+26.3% (-18.1 to 94.7%)	+514.0% (292.7 to 860.0%)	+2.7% (-1.9 to 7.5%)	+9.1% (5.9 to 12.3%)	+2.9% (-2.5 to 8.6%)	+5.6% (4.2 to 7.0%)
Myelodysplastic, myeloproliferative, and other hematopoietic neoplasms	3.2 (2.4 to 4.2)	4.9 (3.6 to 6.5)	20.9 (15.6 to 28.1)	30.4 (21.5 to 42.0)	+52.2% (1.7 to 127.7%)	+326.0% (181.3 to 545.0%)	+45.8% (-6.5 to 127.5%)	+846.0% (513.5 to 1 358.9%)	+4.2% (0.1 to 8.5%)	+10.1% (7.1 to 13.2%)	+4.8% (-0.9 to 10.8%)	+7.0% (5.6 to 8.4%)
Kidney cancer	3.4 (2.0 to 4.6)	5.4 (3.7 to 7.1)	23.0 (16.9 to 31.7)	31.5 (21.9 to 47.9)	+57.8% (-6.7 to 166.8%)	+320.8% (167.7 to 561.3%)	+37.3% (-16.9 to 126.7%)	+812.1% (416.9 to 1 509.5%)	+4.6% (-0.7 to 10.3%)	+10.0% (6.7 to 13.4%)	+4.0% (-2.3 to 10.7%)	+6.9% (5.1 to 8.7%)
Chlamydial infection	19 449.5 (11 618.4 to 30 798.6)	23 745.1 (14 254.4 to 37 985.4)	134 625.5 (77 014.4 to 216 810.6)	144 080.3 (85 684.3 to 228 752.2)	+22.0% (-38.9 to 143.6%)	+466.9% (177.9 to 1 056.3%)	+7.0% (-47.6 to 118.4%)	+640.7% (270.8 to 1 379.6%)	+2.0% (-4.8 to 9.3%)	+12.2% (7.0 to 17.7%)	+0.8% (-7.8 to 10.2%)	+6.2% (4.0 to 8.5%)
Trichomoniasis	11 058.4 (7 148.3 to 15 859.8)	12 222.0 (8 223.0 to 17 523.9)	80 424.6 (52 324.0 to 119 089.9)	67 882.4 (43 781.0 to 99 101.5)	+10.5% (-36.2 to 91.4%)	+558.0% (276.3 to 1 050.5%)	-15.6% (-52.8 to 50.6%)	+513.8% (246.9 to 986.1%)	+1.0% (-4.4 to 6.7%)	+13.3% (9.2 to 17.6%)	-2.1% (-9.0 to 5.2%)	+5.6% (3.8 to 7.4%)
HIV/AIDS	5.5 (4.4 to 7.3)	4.0 (2.5 to 5.8)	6.6 (5.2 to 8.4)	7.8 (5.7 to 9.9)	-26.8% (-54.9 to 18.8%)	+66.0% (3.4 to 166.6%)	+17.3% (-18.1 to 67.8%)	+42.7% (-1.7 to 107.1%)	-3.1% (-7.7 to 1.7%)	+3.4% (0.2 to 6.7%)	+2.0% (-2.5 to 6.6%)	+1.0% (-0.1 to 2.2%)
Diarrheal diseases	81 075.8 (63 250.3 to 102 530.8)	99 805.6 (79 100.8 to 130 737.3)	306 508.3 (246 828.1 to 373 282.7)	508 504.1 (402 655.1 to 630 511.8)	+23.1% (-13.2 to 74.4%)	+207.1% (121.8 to 325.2%)	+65.9% (22.2 to 125.0%)	+527.1% (351.1 to 772.0%)	+2.1% (-1.4 to 5.7%)	+7.7% (5.4 to 10.1%)	+6.5% (2.5 to 10.6%)	+5.7% (4.6 to 6.7%)
Poisoning by other means	84.5 (63.5 to 111.4)	101.1 (75.0 to 135.2)	337.5 (245.2 to 467.0)	408.2 (293.7 to 547.7)	+19.6% (-20.4 to 79.7%)	+233.7% (115.7 to 416.4%)	+20.9% (-22.8 to 89.3%)	+383.1% (217.7 to 634.6%)	+1.8% (-2.3 to 6.0%)	+8.3% (5.2 to 11.5%)	+2.4% (-3.2 to 8.3%)	+4.8% (3.5 to 6.2%)
Appendicitis	967.0 (702.3 to 1 286.1)	1 174.2 (876.6 to 1 467.8)	5 794.9 (4 162.8 to 8 035.6)	8 464.9 (6 273.7 to 11 128.4)	+21.4% (-18.4 to 80.6%)	+393.5% (224.9 to 649.4%)	+46.0% (-5.6 to 125.9%)	+775.3% (477.0 to 1 227.7%)	+1.9% (-2.1 to 6.0%)	+11.2% (8.1 to 14.3%)	+4.8% (-0.8 to 10.7%)	+6.7% (5.4 to 8.1%)
Acute hepatitis	15 707.1 (14 286.3 to 17 522.1)	18 495.6 (16 968.2 to 20 061.5)	58 431.8 (51 808.9 to 64 440.7)	70 870.5 (63 781.4 to 78 217.0)	+17.7% (3.1 to 34.3%)	+215.9% (175.3 to 262.4%)	+21.2% (4.4 to 40.8%)	+351.2% (290.5 to 421.2%)	+1.6% (0.3 to 2.9%)	+7.9% (6.9 to 8.9%)	+2.4% (0.5 to 4.3%)	+4.6% (4.2 to 5.1%)
Attention-deficit/hyperactivity disorder	237.7 (159.3 to 341.1)	291.7 (195.6 to 418.4)	661.0 (443.1 to 948.3)	926.7 (621.4 to 1 328.8)	+22.7% (-28.4 to 110.1%)	+126.5% (32.3 to 287.9%)	+40.1% (-18.2 to 140.0%)	+289.7% (127.6 to 567.3%)	+2.0% (-3.3 to 7.7%)	+5.6% (1.8 to 9.4%)	+4.3% (-2.5 to 11.5%)	+4.2% (2.5 to 5.9%)
Unintentional firearm injuries	160.7 (106.3 to 222.0)	168.5 (113.4 to 231.1)	691.2 (447.4 to 972.6)	780.4 (526.9 to 1 048.1)	+4.8% (-37.2 to 74.9%)	+310.1% (142.1 to 594.5%)	+12.9% (-32.8 to 89.6%)	+385.4% (193.3 to 703.2%)	+0.4% (-4.6 to 5.7%)	+9.8% (6.0 to 13.7%)	+1.5% (-4.9 to 8.3%)	+4.9% (3.3 to 6.5%)
Upper respiratory infections	701 058.5 (613 740.7 to 799 214.3)	888 100.3 (781 563.8 to 1 016 007.9)	3 547 382.6 (3 074 494.2 to 4 071 503.2)	4 408 170.9 (3 811 603.7 to 5 088 582.1)	+26.6% (5.1 to 52.5%)	+299.4% (229.6 to 384.0%)	+24.2% (1.5 to 52.0%)	+528.7% (417.0 to 664.7%)	+2.3% (0.5 to 4.3%)	+9.6% (8.2 to 11.0%)	+2.7% (0.1 to 5.3%)	+5.7% (5.1 to 6.3%)
Meningitis	87.8 (68.3 to 113.6)	72.1 (55.2 to 92.4)	194.2 (148.1 to 257.7)	243.6 (187.3 to 320.6)	-17.9% (-42.9 to 17.8%)	+169.3% (84.5 to 293.1%)	+25.4% (-14.8 to 84.4%)	+177.3% (91.6 to 301.4%)	-2.0% (-5.5 to 1.6%)	+6.8% (4.1 to 9.5%)	+2.8% (-2.0 to 7.9%)	+3.1% (1.9 to 4.3%)
Inguinal, femoral, and abdominal hernia	836.4 (682.3 to 1 050.5)	959.7 (794.3 to 1 169.6)	3 658.7 (2 913.8 to 4 688.4)	3 837.2 (3 009.5 to 4 904.5)	+14.7% (-14.2 to 53.3%)	+281.2% (180.5 to 417.9%)	+4.8% (-25.5 to 47.4%)	+358.7% (231.1 to 535.4%)	+1.3% (-1.6 to 4.3%)	+9.3% (7.1 to 11.5%)	+0.5% (-3.6 to 4.9%)	+4.7% (3.6 to 5.7%)
Leprosy	1.8 (1.4 to 2.3)	3.1 (2.7 to 3.5)	8.0 (7.0 to 9.2)	7.9 (6.9 to 8.9)	+72.2% (30.2 to 127.7%)	+154.9% (111.9 to 206.5%)	-1.3% (-17.8 to 18.6%)	+333.5% (228.1 to 472.8%)	+5.5% (2.6 to 8.5%)	+6.4% (5.1 to 7.7%)	-0.2% (-2.5 to 2.1%)	+4.5% (3.6 to 5.4%)
Non-rheumatic degenerative mitral valve disease	9.3 (7.4 to 11.4)	14.1 (11.2 to 17.6)	52.2 (41.2 to 66.2)	73.4 (58.6 to 91.9)	+50.7% (10.4 to 105.7%)	+269.7% (166.2 to 413.3%)	+40.5% (1.3 to 94.8%)	+683.5% (475.0 to 967.5%)	+4.1% (1.0 to 7.4%)	+9.1% (6.7 to 11.5%)	+4.3% (0.1 to 8.6%)	+6.4% (5.4 to 7.4%)
Headache disorders	43 169.6 (36 981.6 to 48 948.0)	57 981.0 (50 011.5 to 66 292.0)	253 890.9 (216 274.1 to 293 619.9)	321 812.8 (278 366.8 to 370 799.3)	+34.3% (10.1 to 63.8%)	+337.8% (255.6 to 439.0%)	+26.7% (2.7 to 56.3%)	+645.4% (510.0 to 810.9%)	+2.9% (0.9 to 5.0%)	+10.3% (8.8 to 11.8%)	+3.0% (0.3 to 5.7%)	+6.2% (5.6 to 6.9%)
Hodgkin lymphoma	1.2 (0.7 to 2.1)	1.5 (0.7 to 3.2)	12.5 (8.2 to 18.9)	20.0 (11.0 to 28.8)	+23.7% (-48.9 to 199.4%)	+701.2% (252.0 to 1 723.4%)	+59.8% (-15.5 to 202.4%)	+1 484.5% (675.0 to 3 139.3%)	+2.1% (-6.5 to 11.5%)	+14.8% (8.7 to 21.3%)	+6.0% (-2.1 to 14.8%)	+8.7% (6.4 to 11.1%)
Non-communicable diseases	625 888.2 (587 185.6 to 670 473.9)	847 658.1 (798 653.0 to 910 002.3)	3 348 637.4 (3 186 599.1 to 3 558 205.9)	4 335 507.7 (4 104 585.8 to 4 616 176.9)	+35.4% (23.3 to 48.6%)	+295.0% (262.6 to 330.2%)	+29.4% (19.4 to 40.3%)	+592.6% (533.9 to 656.8%)	+3.0% (2.1 to 4.0%)	+9.5% (8.9 to 10.2%)	+3.2% (2.2 to 4.3%)	+6.0% (5.7 to 6.3%)
Physical violence by other means	693.9 (533.6 to 857.9)	757.5 (588.8 to 922.9)	3 747.4 (2 766.9 to 4 861.4)	4 253.5 (3 027.3 to 5 552.0)	+9.1% (-21.3 to 51.3%)	+394.7% (245.0 to 609.3%)	+13.5% (-25.0 to 71.7%)	+512.9% (317.0 to 800.9%)	+0.8% (-2.4 to 4.2%)	+11.2% (8.6 to 13.9%)	+1.5% (-3.6 to 6.9%)	+5.6% (4.4 to 6.8%)
Non-venomous animal contact	1 108.3 (823.9 to 1 452.1)	1 413.8 (1 038.4 to 1 851.5)	4 942.2 (3 430.3 to 6 595.0)	6 232.9 (4 272.7 to 8 178.6)	+27.5% (-14.9 to 91.2%)	+249.5% (125.9 to 440.8%)	+26.1% (-20.5 to 99.9%)	+462.3% (265.5 to 765.2%)	+2.4% (-1.7 to 6.6%)	+8.7% (5.5 to 11.9%)	+2.9% (-2.9 to 9.0%)	+5.3% (4.0 to 6.7%)
Multiple myeloma	1.2 (0.7 to 1.8)	2.1 (1.3 to 3.2)	7.8 (4.6 to 12.7)	14.2 (7.2 to 26.1)	+78.5% (-5.8 to 238.1%)	+260.4% (84.4 to 604.4%)	+82.0% (-19.5 to 311.5%)	+1 071.4% (431.5 to 2 481.9%)	+5.9% (-0.6 to 12.9%)	+8.9% (4.1 to 13.8%)	+7.7% (-2.7 to 19.3%)	+7.7% (5.1 to 10.3%)
Gastroesophageal reflux disease	19 945.3 (16 926.5 to 23 024.9)	27 806.8 (23 735.6 to 32 020.8)	133 046.4 (112 807.7 to 152 764.3)	168 033.0 (142 639.7 to 194 784.4)	+39.4% (12.4 to 72.7%)	+378.4% (286.6 to 492.0%)	+26.2% (1.6 to 56.9%)	+742.4% (576.8 to 948.6%)	+3.3% (1.1 to 5.6%)	+11.0% (9.4 to 12.5%)	+2.9% (0.2 to 5.7%)	+6.6% (5.9 to 7.3%)
Chronic kidney disease	392.0 (357.3 to 426.4)	633.8 (576.4 to 691.0)	2 452.6 (2 236.7 to 2 704.8)	3 640.3 (3 299.6 to 3 994.6)	+61.6% (42.4 to 83.4%)	+286.9% (239.3 to 341.2%)	+48.4% (29.7 to 69.8%)	+828.5% (715.1 to 957.6%)	+4.9% (3.6 to 6.2%)	+9.4% (8.4 to 10.4%)	+5.0% (3.3 to 6.8%)	+6.9% (6.5 to 7.4%)
Rheumatic heart disease	9.7 (8.5 to 11.3)	12.7 (10.8 to 15.0)	39.0 (32.5 to 48.1)	55.5 (44.4 to 69.3)	+29.8% (4.8 to 60.8%)	+206.8% (138.0 to 295.4%)	+42.4% (5.8 to 91.6%)	+467.5% (336.1 to 638.4%)	+2.6% (0.4 to 4.8%)	+7.7% (5.9 to 9.5%)	+4.5% (0.7 to 8.4%)	+5.4% (4.5 to 6.2%)
Other unintentional injuries (internal)	12 102.8 (9 533.4 to 15 675.9)	14 359.0 (11 317.8 to 18 424.4)	80 409.8 (60 506.9 to 108 337.5)	91 121.5 (69 282.9 to 120 631.2)	+18.6% (-16.3 to 68.0%)	+459.9% (283.0 to 718.6%)	+13.3% (-24.2 to 69.4%)	+652.8% (418.7 to 992.6%)	+1.7% (-1.8 to 5.3%)	+12.1% (9.3 to 15.0%)	+1.5% (-3.5 to 6.8%)	+6.3% (5.1 to 7.5%)
Atopic dermatitis	4 373.6 (4 020.7 to 4 736.1)	5 082.9 (4 702.8 to 5 471.8)	15 305.4 (14 270.5 to 16 514.3)	19 327.0 (17 930.8 to 20 751.8)	+16.2% (3.9 to 29.9%)	+201.1% (171.0 to 234.5%)	+26.2% (13.8 to 40.0%)	+341.8% (295.9 to 393.1%)	+1.5% (0.3 to 2.6%)	+7.6% (6.8 to 8.3%)	+2.9% (1.6 to 4.2%)	+4.6% (4.2 to 4.9%)
Subarachnoid hemorrhage	35.8 (28.6 to 43.1)	53.2 (42.7 to 64.1)	190.5 (148.9 to 231.5)	262.1 (203.4 to 322.4)	+48.6% (11.3 to 98.3%)	+257.9% (165.2 to 383.0%)	+37.5% (0.0 to 89.2%)	+632.0% (437.8 to 896.3%)	+4.0% (1.0 to 7.0%)	+8.8% (6.7 to 11.0%)	+4.0% (0.0 to 8.3%)	+6.2% (5.2 to 7.2%)
Self-harm by firearm	4.8 (2.9 to 7.6)	7.1 (4.4 to 10.5)	49.8 (32.1 to 75.2)	63.0 (40.2 to 93.9)	+46.2% (-22.9 to 177.4%)	+601.1% (282.9 to 1 183.4%)	+26.3% (-30.7 to 130.1%)	+1 196.0% (586.6 to 2 346.2%)	+3.8% (-2.6 to 10.7%)	+13.8% (9.3 to 18.5%)	+2.9% (-4.5 to 10.9%)	+8.0% (6.0 to 10.1%)
Urinary tract infections and interstitial nephritis	24 167.6 (21 468.9 to 27 590.3)	41 124.5 (34 965.5 to 61 088.6)	122 687.0 (108 148.5 to 143 562.6)	180 022.6 (153 802.5 to 207 128.6)	+70.1% (25.3 to 131.0%)	+198.3% (118.1 to 307.9%)	+46.7% (19.4 to 80.2%)	+644.8% (513.1 to 804.9%)	+5.4% (2.2 to 8.7%)	+7.5% (5.3 to 9.8%)	+4.9% (2.2 to 7.6%)	+6.2% (5.6 to 6.9%)
Benign prostatic hyperplasia	212.7 (158.6 to 280.1)	415.1 (312.3 to 549.6)	1 821.7 (1 338.6 to 2 495.2)	2 468.9 (1 836.9 to 3 310.8)	+95.1% (30.6 to 191.2%)	+338.8% (188.1 to 568.2%)	+35.5% (-11.8 to 108.0%)	+1 060.4% (670.6 to 1 647.2%)	+6.9% (2.7 to 11.2%)	+10.3% (7.3 to 13.5%)	+3.8% (-1.6 to 9.5%)	+7.7% (6.3 to 9.0%)
G6PD trait	1 957.9 (1 811.1 to 2 115.2)	1 812.7 (1 676.8 to 1 958.4)	4 279.5 (3 953.4 to 4 623.4)	4 623.8 (4 271.8 to 4 995.2)	-7.5% (-17.1 to 3.3%)	+136.0% (111.4 to 163.5%)	+8.0% (-3.3 to 20.6%)	+136.1% (111.5 to 163.6%)	-0.8% (-1.9 to 0.3%)	+5.8% (5.1 to 6.6%)	+0.9% (-0.5 to 2.3%)	+2.6% (2.2 to 2.9%)
Polycystic ovarian syndrome	143.7 (100.9 to 202.0)	215.0 (150.7 to 305.0)	458.4 (312.0 to 637.8)	828.8 (567.8 to 1 185.4)	+49.6% (-8.8 to 145.4%)	+113.1% (29.0 to 252.1%)	+80.7% (8.2 to 201.9%)	+476.7% (247.7 to 856.5%)	+4.1% (-1.0 to 9.3%)	+5.1% (1.7 to 8.7%)	+7.6% (0.9 to 14.8%)	+5.4% (3.8 to 7.0%)
Non-rheumatic valvular heart disease	20.6 (17.6 to 24.0)	32.6 (27.3 to 38.6)	137.1 (114.9 to 163.0)	201.0 (169.4 to 238.4)	+58.2% (25.5 to 99.4%)	+319.5% (228.3 to 436.0%)	+46.6% (14.8 to 87.1%)	+873.3% (673.0 to 1 125.6%)	+4.6% (2.3 to 7.1%)	+10.0% (8.2 to 11.8%)	+4.8% (1.7 to 8.1%)	+7.1% (6.3 to 7.8%)
Chronic obstructive pulmonary disease	255.2 (221.5 to 292.1)	414.1 (350.4 to 480.4)	1 664.4 (1 413.8 to 1 926.7)	2 231.2 (1 891.0 to 2 594.5)	+62.2% (31.5 to 100.1%)	+301.9% (222.2 to 401.3%)	+34.0% (7.4 to 67.2%)	+774.1% (608.4 to 978.5%)	+4.9% (2.7 to 7.1%)	+9.7% (8.1 to 11.3%)	+3.7% (0.9 to 6.6%)	+6.7% (6.1 to 7.4%)
Exposure to forces of nature	0.0 (0.0 to 0.0)	0.0 (0.0 to 0.0)	0.0 (0.0 to 0.0)	0.0 (0.0 to 0.0)	N/A	N/A	N/A	N/A	N/A	N/A	N/A	N/A
Idiopathic epilepsy	193.5 (46.2 to 351.0)	252.6 (64.4 to 425.5)	905.0 (223.6 to 1 536.2)	1 131.0 (302.9 to 1 890.5)	+30.4% (-67.4 to 421.2%)	+258.2% (-7.1 to 1 280.4%)	+24.9% (-67.0 to 372.1%)	+484.2% (49.0 to 2 189.2%)	+2.6% (-10.6 to 17.9%)	+8.8% (-0.5 to 19.1%)	+2.8% (-13.0 to 21.4%)	+5.4% (1.2 to 9.9%)
Upper digestive system diseases	20 483.0 (17 461.4 to 23 550.7)	28 617.3 (24 547.3 to 32 835.7)	136 834.9 (116 681.2 to 156 167.9)	173 245.0 (147 529.5 to 199 926.1)	+39.7% (13.4 to 72.1%)	+378.1% (289.1 to 487.4%)	+26.6% (2.5 to 56.2%)	+745.7% (583.3 to 946.8%)	+3.4% (1.2 to 5.5%)	+10.9% (9.4 to 12.5%)	+2.9% (0.3 to 5.7%)	+6.6% (5.9 to 7.3%)
Premenstrual syndrome	9 741.3 (7 450.1 to 11 856.2)	14 613.5 (11 380.4 to 17 697.7)	46 905.8 (36 034.1 to 57 791.8)	76 459.0 (59 648.0 to 94 413.3)	+50.0% (8.8 to 106.6%)	+220.9% (132.3 to 343.4%)	+63.0% (17.2 to 126.5%)	+684.8% (466.1 to 988.0%)	+4.1% (0.8 to 7.5%)	+8.0% (5.7 to 10.4%)	+6.2% (2.0 to 10.7%)	+6.4% (5.3 to 7.5%)
Migraine	5 368.1 (4 577.3 to 6 338.8)	7 185.7 (6 125.8 to 8 398.0)	27 405.5 (22 570.3 to 32 757.3)	35 975.4 (29 998.6 to 42 864.4)	+33.8% (6.7 to 67.9%)	+281.3% (198.7 to 386.8%)	+31.2% (1.4 to 69.8%)	+570.1% (426.3 to 753.2%)	+2.9% (0.6 to 5.3%)	+9.3% (7.5 to 11.1%)	+3.4% (0.1 to 6.8%)	+5.9% (5.1 to 6.7%)
Ebola	0.0 (0.0 to 0.0)	0.0 (0.0 to 0.0)	0.0 (0.0 to 0.0)	0.0 (0.0 to 0.0)	N/A	N/A	N/A	N/A	N/A	N/A	N/A	N/A
Chronic lymphoid leukemia	1.3 (0.7 to 2.4)	2.5 (1.4 to 4.0)	9.6 (5.2 to 15.5)	14.1 (7.5 to 23.1)	+85.9% (-16.2 to 312.6%)	+273.6% (76.7 to 689.9%)	+46.4% (-33.0 to 219.6%)	+917.6% (344.9 to 2 227.5%)	+6.4% (-1.8 to 15.2%)	+9.1% (3.8 to 14.7%)	+4.8% (-4.9 to 15.6%)	+7.2% (4.6 to 10.0%)
Thalassemias	5.0 (3.8 to 6.3)	4.6 (3.5 to 6.1)	11.0 (8.5 to 14.1)	11.0 (8.3 to 14.6)	-7.4% (-36.7 to 35.4%)	+137.9% (62.9 to 247.5%)	-0.7% (-31.8 to 44.5%)	+119.0% (50.2 to 219.1%)	-0.8% (-4.5 to 3.0%)	+5.9% (3.3 to 8.6%)	-0.1% (-4.7 to 4.7%)	+2.4% (1.2 to 3.5%)
Acute lymphoid leukemia	4.6 (2.5 to 7.5)	5.8 (3.2 to 9.5)	16.9 (9.0 to 30.7)	21.3 (9.5 to 40.3)	+25.0% (-41.7 to 168.1%)	+190.2% (28.7 to 554.4%)	+25.6% (-51.1 to 222.6%)	+356.1% (85.4 to 1 021.7%)	+2.2% (-5.3 to 10.3%)	+7.3% (1.6 to 13.3%)	+2.8% (-8.6 to 15.7%)	+4.7% (1.8 to 7.6%)
Other pneumoconiosis	0.0 (0.0 to 0.0)	0.5 (0.3 to 0.7)	20.9 (13.9 to 29.6)	26.0 (17.0 to 35.2)	+1 266.0% (656.8 to 2 365.7%)	+3 889.6% (2 244.9 to 6 688.1%)	+24.3% (-26.2 to 109.4%)	+67 698.7% (37 816.5 to 121 131.2%)	+29.8% (22.4 to 37.7%)	+27.8% (23.4 to 32.4%)	+2.7% (-3.8 to 9.6%)	+21.8% (19.7 to 24.0%)
Pulmonary Arterial Hypertension	1.3 (1.0 to 1.7)	2.0 (1.6 to 2.5)	8.3 (6.5 to 10.7)	11.4 (8.8 to 14.6)	+51.6% (9.7 to 109.6%)	+308.5% (193.0 to 469.6%)	+36.4% (-3.8 to 93.5%)	+745.7% (501.3 to 1 089.6%)	+4.2% (0.9 to 7.6%)	+9.8% (7.4 to 12.2%)	+3.9% (-0.5 to 8.6%)	+6.6% (5.5 to 7.7%)
Other hemoglobinopathies and hemolytic anemias	0.0 (0.0 to 0.0)	0.0 (0.0 to 0.0)	0.0 (0.0 to 0.0)	0.0 (0.0 to 0.0)	N/A	N/A	N/A	N/A	N/A	N/A	N/A	N/A
Police conflict and executions	24.0 (2.4 to 50.2)	23.7 (2.9 to 48.8)	63.9 (15.0 to 128.3)	45.5 (13.3 to 98.3)	-1.4% (-87.5 to 676.4%)	+169.4% (-54.3 to 1 485.4%)	-28.8% (-83.6 to 208.7%)	+89.3% (-69.0 to 1 053.6%)	-0.2% (-18.8 to 22.7%)	+6.8% (-5.1 to 20.2%)	-4.2% (-20.3 to 15.1%)	+1.9% (-3.5 to 7.6%)
Chronic hepatitis C including cirrhosis	220.7 (180.5 to 271.0)	308.4 (256.6 to 373.1)	950.6 (784.7 to 1 152.9)	1 185.0 (968.2 to 1 465.2)	+39.7% (6.0 to 84.1%)	+208.1% (135.6 to 303.0%)	+24.6% (-6.1 to 65.3%)	+436.7% (301.6 to 617.4%)	+3.4% (0.5 to 6.2%)	+7.7% (5.8 to 9.7%)	+2.7% (-0.8 to 6.4%)	+5.2% (4.3 to 6.1%)
Cirrhosis due to other causes	10.5 (8.5 to 12.6)	13.0 (10.5 to 16.3)	29.8 (23.7 to 37.8)	35.2 (27.5 to 43.7)	+24.4% (-7.6 to 67.3%)	+128.4% (65.9 to 214.5%)	+18.1% (-15.0 to 64.0%)	+235.9% (147.4 to 356.0%)	+2.2% (-0.8 to 5.2%)	+5.6% (3.4 to 7.9%)	+2.1% (-2.0 to 6.3%)	+3.7% (2.7 to 4.7%)
Retinoblastoma	0.0 (0.0 to 0.0)	0.0 (0.0 to 0.0)	0.0 (0.0 to 0.0)	0.0 (0.0 to 0.0)	-67.2% (-95.2 to 123.1%)	+799.6% (131.7 to 3 393.1%)	-21.1% (-73.5 to 134.9%)	+133.7% (-58.9 to 1 226.4%)	-10.6% (-26.2 to 8.3%)	+15.7% (5.7 to 26.7%)	-3.0% (-15.3 to 11.2%)	+2.6% (-2.7 to 8.1%)
Soft tissue and other extraosseous sarcomas	1.1 (0.7 to 1.7)	1.5 (1.0 to 2.3)	6.4 (4.0 to 9.2)	10.1 (5.8 to 14.8)	+37.6% (-24.9 to 152.1%)	+318.7% (132.3 to 654.5%)	+58.4% (-15.2 to 195.9%)	+813.1% (381.3 to 1 632.4%)	+3.2% (-2.9 to 9.6%)	+10.0% (5.7 to 14.4%)	+5.9% (-2.1 to 14.5%)	+6.9% (4.8 to 9.0%)
Osteoarthritis	1 297.3 (1 142.7 to 1 460.2)	2 355.6 (2 073.6 to 2 647.8)	9 934.1 (8 766.9 to 11 186.7)	15 688.1 (13 893.1 to 17 692.2)	+81.5% (52.7 to 115.8%)	+321.7% (254.8 to 401.1%)	+57.9% (33.0 to 87.4%)	+1 109.2% (917.9 to 1 336.3%)	+6.1% (4.3 to 7.9%)	+10.0% (8.8 to 11.3%)	+5.8% (3.6 to 8.1%)	+7.8% (7.2 to 8.4%)
Myocarditis	46.0 (33.2 to 63.5)	62.9 (46.6 to 84.5)	288.8 (206.5 to 404.2)	364.1 (264.8 to 494.3)	+36.6% (-12.0 to 112.0%)	+359.0% (193.1 to 618.6%)	+26.0% (-20.3 to 99.3%)	+690.5% (404.0 to 1 139.8%)	+3.1% (-1.3 to 7.8%)	+10.6% (7.4 to 14.0%)	+2.9% (-2.8 to 9.0%)	+6.4% (5.0 to 7.9%)
Paralytic ileus and intestinal obstruction	271.8 (258.3 to 287.6)	420.0 (399.3 to 439.4)	2 472.4 (2 346.6 to 2 606.9)	3 944.3 (3 731.5 to 4 186.6)	+54.5% (43.7 to 66.0%)	+488.6% (448.2 to 531.9%)	+59.5% (47.5 to 72.4%)	+1 351.0% (1 241.1 to 1 469.8%)	+4.4% (3.6 to 5.2%)	+12.5% (12.0 to 13.0%)	+6.0% (4.9 to 7.0%)	+8.4% (8.1 to 8.7%)
Congenital birth defects	609.5 (516.0 to 734.7)	548.9 (471.0 to 658.1)	1 098.0 (941.3 to 1 312.4)	1 212.8 (1 053.3 to 1 433.7)	-10.0% (-29.4 to 14.8%)	+100.0% (58.0 to 153.2%)	+10.4% (-12.0 to 38.5%)	+98.9% (57.3 to 151.5%)	-1.1% (-3.5 to 1.3%)	+4.7% (3.0 to 6.3%)	+1.2% (-1.6 to 4.1%)	+2.1% (1.3 to 2.8%)
HIV/AIDS - Drug-susceptible Tuberculosis	1.7 (1.4 to 2.0)	1.4 (1.1 to 1.6)	3.1 (2.5 to 3.7)	2.4 (2.0 to 2.9)	-16.4% (-34.6 to 6.9%)	+119.7% (69.0 to 185.6%)	-21.2% (-40.0 to 3.6%)	+45.0% (12.1 to 87.5%)	-1.8% (-4.2 to 0.6%)	+5.3% (3.5 to 7.2%)	-3.0% (-6.2 to 0.4%)	+1.1% (0.3 to 1.9%)
HIV/AIDS - Extensively drug-resistant Tuberculosis	0.0 (0.0 to 0.0)	0.0 (0.0 to 0.0)	0.0 (0.0 to 0.0)	0.0 (0.0 to 0.0)	N/A	+810.5% (138.1 to 3 380.7%)	+25.6% (-74.5 to 518.1%)	N/A	N/A	+15.8% (5.9 to 26.7%)	+2.8% (-15.7 to 25.5%)	N/A
Pancreatitis	100.2 (79.2 to 122.9)	144.0 (116.4 to 175.9)	623.7 (487.3 to 782.8)	835.7 (663.4 to 1 035.6)	+43.7% (6.3 to 94.1%)	+333.1% (216.3 to 493.0%)	+33.9% (-3.3 to 85.4%)	+734.0% (510.1 to 1 040.0%)	+3.6% (0.6 to 6.8%)	+10.2% (7.9 to 12.6%)	+3.7% (-0.5 to 8.0%)	+6.6% (5.6 to 7.6%)
Otitis media	24 548.2 (18 514.8 to 33 432.9)	28 582.2 (21 657.2 to 38 885.0)	81 865.5 (64 051.5 to 106 130.7)	104 935.7 (82 095.7 to 138 492.8)	+16.4% (-23.2 to 76.4%)	+186.4% (94.6 to 321.5%)	+28.1% (-10.9 to 84.3%)	+327.4% (188.1 to 534.2%)	+1.5% (-2.7 to 5.8%)	+7.2% (4.5 to 10.0%)	+3.1% (-1.5 to 7.9%)	+4.5% (3.2 to 5.7%)
Multiple sclerosis	9.4 (7.3 to 11.3)	14.0 (12.2 to 15.9)	64.2 (55.4 to 73.1)	82.4 (69.3 to 96.4)	+49.0% (15.4 to 92.4%)	+356.1% (276.6 to 452.2%)	+28.3% (3.4 to 59.2%)	+772.7% (563.1 to 1 048.5%)	+4.0% (1.4 to 6.7%)	+10.6% (9.2 to 12.0%)	+3.1% (0.4 to 5.9%)	+6.7% (5.9 to 7.6%)
Non-melanoma skin cancer (basal-cell carcinoma)	4.2 (3.1 to 6.0)	7.5 (5.5 to 10.4)	32.2 (23.7 to 46.6)	45.0 (32.8 to 63.8)	+75.4% (11.1 to 177.0%)	+328.9% (169.8 to 581.7%)	+39.9% (-12.9 to 124.6%)	+953.4% (560.6 to 1 579.6%)	+5.7% (1.0 to 10.7%)	+10.1% (6.8 to 13.6%)	+4.2% (-1.8 to 10.6%)	+7.3% (5.8 to 8.9%)
Mental disorders	17 694.3 (15 537.8 to 19 826.0)	24 402.0 (21 695.1 to 27 319.6)	105 531.5 (94 999.1 to 116 646.8)	138 249.1 (123 596.7 to 157 653.6)	+37.9% (16.6 to 63.0%)	+332.4% (270.6 to 404.6%)	+31.0% (11.7 to 53.6%)	+681.3% (557.7 to 828.1%)	+3.2% (1.5 to 5.0%)	+10.2% (9.1 to 11.3%)	+3.4% (1.3 to 5.5%)	+6.4% (5.8 to 6.9%)
Alcohol use disorders	1 212.1 (843.1 to 1 641.0)	1 478.7 (1 066.9 to 1 957.3)	7 891.5 (5 433.0 to 10 925.0)	8 592.8 (5 991.9 to 12 080.0)	+21.9% (-22.3 to 91.4%)	+433.6% (236.0 to 747.6%)	+8.8% (-33.7 to 78.6%)	+608.9% (337.1 to 1 049.6%)	+2.0% (-2.5 to 6.7%)	+11.8% (8.4 to 15.3%)	+1.0% (-5.0 to 7.5%)	+6.1% (4.5 to 7.6%)
Cannabis use disorders	114.5 (82.9 to 166.1)	141.0 (103.0 to 207.0)	628.6 (455.7 to 911.3)	721.5 (524.0 to 1 025.7)	+23.1% (-24.7 to 101.4%)	+345.7% (172.6 to 628.7%)	+14.7% (-29.2 to 85.9%)	+530.1% (288.8 to 921.2%)	+2.1% (-2.8 to 7.2%)	+10.4% (6.9 to 14.1%)	+1.7% (-4.3 to 8.0%)	+5.7% (4.2 to 7.2%)
Schizophrenia	120.8 (87.3 to 154.7)	154.3 (115.6 to 197.4)	795.0 (562.6 to 1 039.3)	894.6 (659.3 to 1 195.0)	+27.7% (-13.7 to 89.0%)	+414.9% (242.7 to 673.7%)	+12.5% (-26.7 to 72.5%)	+640.4% (390.1 to 1 018.4%)	+2.4% (-1.5 to 6.5%)	+11.5% (8.5 to 14.6%)	+1.4% (-3.8 to 7.0%)	+6.2% (4.9 to 7.5%)
Measles	8 337.2 (3 464.1 to 16 720.7)	3 965.6 (1 588.5 to 7 816.0)	1 599.6 (640.2 to 3 128.5)	2 490.9 (988.5 to 4 814.0)	-52.5% (-84.5 to 45.7%)	-59.7% (-86.9 to 24.1%)	+55.7% (-49.3 to 377.5%)	-70.2% (-90.3 to -8.8%)	-7.2% (-17.0 to 3.8%)	-5.9% (-12.7 to 1.4%)	+5.6% (-8.2 to 21.5%)	-3.6% (-6.9 to -0.3%)
Other leukemia	1.0 (0.4 to 1.8)	1.1 (0.5 to 1.9)	3.1 (1.3 to 5.1)	2.9 (1.2 to 5.0)	+12.3% (-58.0 to 199.9%)	+164.1% (3.2 to 575.9%)	-3.7% (-63.4 to 153.2%)	+185.8% (4.3 to 683.3%)	+1.1% (-8.3 to 11.6%)	+6.6% (0.2 to 13.5%)	-0.5% (-11.8 to 12.3%)	+3.2% (0.1 to 6.4%)
Amphetamine use disorders	25.8 (16.3 to 36.0)	30.6 (19.7 to 42.0)	174.9 (112.5 to 247.9)	163.8 (106.5 to 236.5)	+18.5% (-31.5 to 104.9%)	+471.5% (230.6 to 888.1%)	-6.4% (-46.6 to 64.1%)	+534.4% (261.9 to 1 011.9%)	+1.7% (-3.8 to 7.4%)	+12.3% (8.2 to 16.4%)	-0.9% (-7.6 to 6.3%)	+5.7% (3.9 to 7.5%)
Other drug use disorders	709.9 (508.0 to 1 012.3)	952.1 (685.0 to 1 327.1)	4 751.0 (3 428.4 to 6 320.9)	6 429.9 (4 541.8 to 8 871.0)	+34.1% (-16.9 to 116.2%)	+399.0% (218.0 to 682.9%)	+35.3% (-14.1 to 112.9%)	+805.6% (460.1 to 1 364.3%)	+2.9% (-1.9 to 8.0%)	+11.3% (8.0 to 14.7%)	+3.8% (-1.9 to 9.9%)	+6.9% (5.3 to 8.4%)
Leishmaniasis	0.0 (0.0 to 0.0)	0.0 (0.0 to 0.0)	0.0 (0.0 to 0.0)	0.0 (0.0 to 0.0)	N/A	N/A	N/A	N/A	N/A	N/A	N/A	N/A
Anxiety disorders	1 974.8 (1 577.7 to 2 756.0)	2 413.8 (1 826.2 to 3 120.0)	8 788.1 (6 685.3 to 10 884.2)	12 071.0 (8 888.9 to 16 423.3)	+22.2% (-17.0 to 79.9%)	+264.0% (153.4 to 422.9%)	+37.3% (-7.2 to 103.2%)	+511.2% (303.7 to 825.3%)	+2.0% (-1.9 to 6.0%)	+8.9% (6.3 to 11.6%)	+4.0% (-1.0 to 9.2%)	+5.6% (4.3 to 6.9%)
HIV/AIDS - Multidrug-resistant Tuberculosis without extensive drug resistance	0.0 (0.0 to 0.0)	0.0 (0.0 to 0.0)	0.0 (0.0 to 0.0)	0.0 (0.0 to 0.0)	+333.6% (-40.5 to 3 057.9%)	+273.8% (-2.4 to 1 331.9%)	-6.7% (-81.1 to 360.1%)	+1 414.1% (73.9 to 13 078.5%)	+15.8% (-5.1 to 41.2%)	+9.1% (-0.2 to 19.4%)	-0.9% (-18.8 to 21.0%)	+8.5% (1.6 to 15.9%)
Dengue	0.0 (0.0 to 0.0)	0.0 (0.0 to 0.0)	0.0 (0.0 to 0.0)	0.0 (0.0 to 0.0)	N/A	N/A	N/A	N/A	N/A	N/A	N/A	N/A
Rabies	0.0 (0.0 to 0.0)	0.0 (0.0 to 0.0)	0.0 (0.0 to 0.0)	0.0 (0.0 to 0.0)	+62.9% (-96.5 to 7 467.8%)	+16.4% (-97.1 to 4 489.3%)	-7.8% (-97.9 to 3 930.9%)	+75.0% (-96.6 to 8 875.2%)	+5.0% (-28.5 to 54.1%)	+1.0% (-21.0 to 29.0%)	-1.1% (-38.3 to 58.7%)	+1.7% (-9.8 to 14.5%)
Typhoid and paratyphoid	263.1 (201.7 to 348.7)	131.5 (101.3 to 172.1)	159.4 (119.6 to 217.0)	116.2 (85.6 to 157.0)	-50.1% (-65.9 to -26.9%)	+21.2% (-18.7 to 80.6%)	-27.2% (-52.4 to 11.4%)	-55.9% (-70.7 to -33.6%)	-6.7% (-10.2 to -3.1%)	+1.2% (-1.4 to 4.0%)	-3.9% (-8.9 to 1.3%)	-2.5% (-3.7 to -1.3%)
Other infectious diseases	31 993.2 (26 794.6 to 40 510.7)	30 027.5 (27 033.1 to 33 926.1)	70 492.1 (63 829.6 to 76 612.5)	85 121.5 (78 120.8 to 93 075.5)	-6.2% (-25.9 to 18.8%)	+134.7% (102.9 to 171.5%)	+20.7% (6.4 to 37.0%)	+166.0% (112.5 to 233.0%)	-0.7% (-3.0 to 1.7%)	+5.8% (4.8 to 6.8%)	+2.3% (0.7 to 4.0%)	+3.0% (2.3 to 3.7%)
Diabetes mellitus	1 721.1 (1 499.5 to 1 939.1)	3 167.7 (2 847.1 to 3 556.2)	17 990.4 (16 262.4 to 20 080.4)	25 303.9 (22 648.8 to 28 818.0)	+84.0% (55.2 to 118.1%)	+467.9% (387.2 to 561.9%)	+40.6% (19.8 to 65.0%)	+1 370.1% (1 132.7 to 1 653.4%)	+6.2% (4.4 to 8.1%)	+12.2% (11.1 to 13.4%)	+4.3% (2.2 to 6.4%)	+8.4% (7.9 to 9.0%)
Chronic kidney disease due to other and unspecified causes	264.1 (240.0 to 289.6)	422.9 (381.9 to 464.8)	1 625.0 (1 476.7 to 1 781.3)	2 412.1 (2 177.4 to 2 652.0)	+60.1% (39.7 to 83.4%)	+284.1% (235.4 to 340.0%)	+48.4% (29.5 to 70.0%)	+813.2% (696.9 to 946.5%)	+4.8% (3.4 to 6.2%)	+9.3% (8.4 to 10.3%)	+5.0% (3.2 to 6.8%)	+6.9% (6.4 to 7.3%)
Substance use disorders	2 227.1 (1 786.1 to 2 720.9)	2 808.9 (2 291.9 to 3 374.8)	14 493.3 (11 581.5 to 17 569.9)	17 024.1 (13 640.6 to 20 950.2)	+26.1% (-5.3 to 67.8%)	+415.9% (288.2 to 585.6%)	+17.4% (-13.0 to 58.4%)	+664.3% (465.9 to 932.3%)	+2.3% (-0.6 to 5.3%)	+11.5% (9.4 to 13.6%)	+2.0% (-1.8 to 5.9%)	+6.3% (5.3 to 7.3%)
Diabetes mellitus type 1	23.7 (18.6 to 32.7)	34.7 (27.5 to 43.7)	167.8 (119.4 to 250.7)	305.3 (196.5 to 586.2)	+46.4% (1.7 to 110.8%)	+383.4% (212.1 to 648.6%)	+81.8% (-6.1 to 252.0%)	+1 187.7% (596.6 to 2 280.4%)	+3.8% (0.1 to 7.7%)	+11.0% (7.8 to 14.3%)	+7.7% (-0.8 to 17.0%)	+8.0% (6.0 to 10.0%)
Gynecological diseases	45 866.7 (39 208.3 to 53 006.8)	70 548.4 (60 106.4 to 80 998.0)	243 428.6 (208 619.6 to 281 690.7)	400 699.2 (339 859.5 to 461 143.9)	+53.8% (24.4 to 90.1%)	+245.0% (179.2 to 326.3%)	+64.6% (32.8 to 103.9%)	+773.6% (604.9 to 982.6%)	+4.3% (2.2 to 6.6%)	+8.6% (7.0 to 10.1%)	+6.4% (3.6 to 9.3%)	+6.7% (6.0 to 7.4%)
Bacterial skin diseases	18 546.7 (17 811.7 to 19 339.1)	24 253.0 (23 266.0 to 25 258.9)	99 246.4 (94 484.9 to 103 718.2)	123 967.7 (119 111.0 to 128 924.0)	+30.7% (23.3 to 38.5%)	+309.2% (284.5 to 335.4%)	+24.9% (17.4 to 32.7%)	+568.4% (531.3 to 607.6%)	+2.7% (2.1 to 3.3%)	+9.8% (9.3 to 10.3%)	+2.8% (2.0 to 3.6%)	+5.9% (5.7 to 6.1%)
Neonatal preterm birth	1 729.9 (1 558.4 to 1 905.7)	1 619.5 (1 500.0 to 1 757.4)	4 258.1 (3 925.0 to 4 621.1)	4 651.5 (4 262.0 to 5 076.8)	-6.4% (-17.7 to 6.4%)	+162.9% (134.6 to 194.5%)	+9.2% (-3.1 to 23.1%)	+168.8% (135.3 to 207.2%)	-0.7% (-2.0 to 0.6%)	+6.6% (5.8 to 7.4%)	+1.1% (-0.4 to 2.6%)	+3.0% (2.6 to 3.4%)
Nutritional deficiencies	17 798.6 (10 026.6 to 30 540.3)	17 930.8 (11 844.0 to 27 841.3)	68 945.8 (49 794.5 to 90 936.0)	67 941.4 (51 822.8 to 84 512.8)	+0.7% (-50.1 to 103.2%)	+284.5% (127.9 to 548.5%)	-1.5% (-33.2 to 45.2%)	+281.7% (107.7 to 601.2%)	+0.0% (-6.8 to 7.3%)	+9.3% (5.6 to 13.2%)	-0.2% (-5.0 to 4.7%)	+4.1% (2.2 to 6.0%)
Endometriosis	225.8 (163.8 to 302.7)	297.8 (215.6 to 409.7)	797.9 (575.2 to 1 074.0)	1 172.4 (832.3 to 1 577.0)	+31.8% (-15.5 to 105.6%)	+167.8% (71.1 to 319.1%)	+46.9% (-6.1 to 129.6%)	+419.0% (233.2 to 708.4%)	+2.8% (-1.7 to 7.4%)	+6.7% (3.6 to 10.0%)	+4.9% (-0.8 to 10.9%)	+5.1% (3.7 to 6.5%)
Other gynecological diseases	35 128.9 (28 518.0 to 41 740.6)	54 443.1 (44 686.6 to 64 580.7)	192 288.5 (157 083.2 to 228 200.5)	317 162.2 (262 346.3 to 378 121.3)	+54.9% (18.9 to 101.9%)	+253.1% (171.7 to 359.0%)	+64.9% (27.0 to 114.1%)	+802.8% (593.3 to 1 075.6%)	+4.4% (1.7 to 7.2%)	+8.7% (6.8 to 10.6%)	+6.4% (3.0 to 9.9%)	+6.8% (6.0 to 7.7%)
Chronic kidney disease due to diabetes mellitus type 1	1.9 (0.9 to 4.9)	2.4 (1.2 to 6.2)	6.7 (3.8 to 14.6)	10.2 (5.8 to 22.6)	+28.7% (-59.2 to 305.5%)	+176.4% (-2.0 to 678.9%)	+51.7% (-41.3 to 292.1%)	+440.0% (85.2 to 1 474.1%)	+2.5% (-8.6 to 15.0%)	+7.0% (-0.2 to 14.6%)	+5.3% (-6.5 to 18.6%)	+5.2% (1.8 to 8.7%)
Sexually transmitted infections excluding HIV	35 633.5 (25 280.9 to 49 313.8)	42 373.1 (30 326.5 to 57 852.4)	250 329.2 (176 534.4 to 348 454.0)	246 907.1 (177 047.8 to 341 114.6)	+18.9% (-25.3 to 89.2%)	+490.7% (269.6 to 844.2%)	-1.4% (-38.5 to 58.1%)	+592.9% (333.8 to 1 006.5%)	+1.7% (-2.9 to 6.5%)	+12.5% (9.1 to 16.1%)	-0.2% (-5.9 to 5.8%)	+6.0% (4.5 to 7.5%)
Endocrine, metabolic, blood, and immune disorders	1 937.7 (1 562.4 to 2 434.4)	2 796.3 (2 228.9 to 3 502.6)	10 929.2 (8 367.9 to 13 707.2)	15 320.7 (12 157.1 to 19 266.2)	+44.3% (5.1 to 98.0%)	+290.8% (179.6 to 446.1%)	+40.1% (0.0 to 96.4%)	+690.6% (474.3 to 988.4%)	+3.7% (0.5 to 7.0%)	+9.5% (7.0 to 11.9%)	+4.3% (0.0 to 8.8%)	+6.4% (5.4 to 7.5%)
Musculoskeletal disorders	16 836.4 (15 003.2 to 19 095.8)	24 809.8 (22 260.0 to 27 746.5)	109 655.3 (96 798.8 to 124 837.2)	148 558.8 (131 154.9 to 168 323.5)	+47.3% (25.1 to 73.5%)	+341.9% (273.5 to 422.9%)	+35.4% (13.3 to 61.8%)	+782.3% (641.8 to 949.5%)	+3.9% (2.2 to 5.6%)	+10.4% (9.1 to 11.6%)	+3.8% (1.5 to 6.2%)	+6.8% (6.2 to 7.3%)
Other non-Hodgkin lymphoma	5.3 (3.8 to 7.7)	10.3 (6.9 to 14.5)	66.8 (40.4 to 110.1)	104.5 (58.9 to 162.3)	+91.9% (15.4 to 219.1%)	+544.7% (246.8 to 1 098.6%)	+56.4% (-23.3 to 218.9%)	+1 836.2% (944.0 to 3 491.1%)	+6.7% (1.4 to 12.3%)	+13.2% (8.6 to 18.0%)	+5.7% (-3.3 to 15.6%)	+9.3% (7.3 to 11.4%)
Tetanus	0.6 (0.2 to 1.5)	0.3 (0.1 to 0.7)	0.6 (0.2 to 1.2)	0.6 (0.1 to 1.4)	-51.0% (-86.7 to 80.3%)	+98.7% (-42.3 to 583.7%)	-0.9% (-74.6 to 285.8%)	-3.4% (-76.7 to 299.8%)	-6.9% (-18.3 to 6.0%)	+4.6% (-3.6 to 13.6%)	-0.2% (-15.8 to 18.3%)	-0.2% (-4.4 to 4.2%)
Genital herpes	1 116.1 (918.0 to 1 325.1)	1 359.2 (1 140.8 to 1 612.4)	6 203.0 (5 096.4 to 7 595.1)	6 362.4 (5 165.2 to 7 775.2)	+21.7% (-5.4 to 56.7%)	+356.3% (250.4 to 494.2%)	+2.5% (-23.0 to 36.4%)	+470.0% (333.0 to 650.2%)	+1.9% (-0.6 to 4.5%)	+10.6% (8.7 to 12.6%)	+0.3% (-3.3 to 3.9%)	+5.4% (4.5 to 6.2%)
Gout	299.9 (232.5 to 391.6)	495.0 (379.0 to 648.5)	2 530.6 (1 919.1 to 3 266.0)	3 507.1 (2 644.8 to 4 583.0)	+65.0% (13.4 to 139.9%)	+411.2% (250.3 to 645.9%)	+38.5% (-5.5 to 103.1%)	+1 069.2% (700.4 to 1 607.8%)	+5.1% (1.2 to 9.1%)	+11.4% (8.7 to 14.3%)	+4.1% (-0.7 to 9.2%)	+7.7% (6.5 to 8.9%)
Acute hepatitis C	334.2 (286.7 to 398.9)	467.1 (406.4 to 547.8)	1 439.6 (1 235.5 to 1 634.1)	1 794.4 (1 540.1 to 2 086.8)	+39.7% (11.8 to 74.5%)	+208.2% (151.2 to 278.1%)	+24.6% (1.3 to 53.2%)	+436.8% (328.9 to 571.8%)	+3.4% (1.1 to 5.7%)	+7.7% (6.3 to 9.2%)	+2.7% (0.1 to 5.4%)	+5.2% (4.5 to 5.9%)
Malignant neoplasm of bone and articular cartilage	1.5 (0.8 to 2.3)	1.8 (1.1 to 2.8)	9.2 (5.2 to 17.6)	12.6 (6.8 to 22.5)	+20.1% (-40.2 to 140.8%)	+410.8% (137.6 to 998.0%)	+36.2% (-41.9 to 218.9%)	+735.8% (279.7 to 1 739.5%)	+1.8% (-5.0 to 9.1%)	+11.4% (5.9 to 17.3%)	+3.9% (-6.6 to 15.6%)	+6.6% (4.1 to 9.2%)
Osteoarthritis hip	43.4 (29.5 to 58.5)	79.5 (54.6 to 108.4)	362.9 (244.7 to 493.1)	573.8 (393.2 to 785.8)	+82.9% (12.6 to 197.0%)	+356.0% (179.3 to 644.6%)	+58.0% (-3.4 to 158.7%)	+1 219.3% (710.7 to 2 047.0%)	+6.2% (1.2 to 11.5%)	+10.6% (7.0 to 14.3%)	+5.8% (-0.5 to 12.6%)	+8.1% (6.5 to 9.7%)
Chagas disease	0.0 (0.0 to 0.0)	0.0 (0.0 to 0.0)	0.0 (0.0 to 0.0)	0.0 (0.0 to 0.0)	N/A	N/A	N/A	N/A	N/A	N/A	N/A	N/A
Neoplasms	4 094.2 (3 014.5 to 5 477.8)	6 048.1 (4 533.3 to 7 950.6)	25 204.7 (18 571.9 to 34 206.2)	35 701.8 (26 306.3 to 47 516.2)	+47.7% (-2.0 to 122.5%)	+316.7% (175.2 to 531.0%)	+41.6% (-7.4 to 116.6%)	+772.0% (472.8 to 1 227.4%)	+3.9% (-0.2 to 8.3%)	+9.9% (6.9 to 13.0%)	+4.4% (-1.0 to 10.1%)	+6.7% (5.4 to 8.1%)
Stomach cancer	13.1 (8.6 to 17.7)	18.0 (13.0 to 23.2)	31.7 (23.6 to 47.2)	45.3 (31.5 to 69.5)	+37.7% (-13.3 to 118.7%)	+76.0% (12.1 to 176.3%)	+42.5% (-15.8 to 141.2%)	+245.7% (102.4 to 490.7%)	+3.2% (-1.5 to 8.1%)	+3.8% (0.7 to 7.0%)	+4.5% (-2.2 to 11.6%)	+3.8% (2.1 to 5.5%)
Visceral leishmaniasis	0.0 (0.0 to 0.0)	0.0 (0.0 to 0.0)	0.0 (0.0 to 0.0)	0.0 (0.0 to 0.0)	N/A	N/A	N/A	N/A	N/A	N/A	N/A	N/A
