# Supplementary material for: Population health outcomes in Qatar 1990–2023: a systematic analysis for the Global Burden of Disease Study 2023
Source: eClinicalMedicine. 2026 May 18;95:103922. doi: 10.1016/j.eclinm.2026.103922 (PMC13208085; doi:10.1016/j.eclinm.2026.103922)
Supplement: Supplementary Appendix S2 [file mmc5.xlsx]

## Sheet: GBD 2021 Locations Hierarchy
Location Set Version ID	Location ID	Location Name	Parent ID	Level	Sort Order
1188	1	Global	1	0	1
1188	31	Central Europe, Eastern Europe, and Central Asia	1	1	2
1188	32	Central Asia	31	2	3
1188	33	Armenia	32	3	4
1188	34	Azerbaijan	32	3	5
1188	35	Georgia	32	3	6
1188	36	Kazakhstan	32	3	7
1188	37	Kyrgyzstan	32	3	8
1188	38	Mongolia	32	3	9
1188	39	Tajikistan	32	3	10
1188	40	Turkmenistan	32	3	11
1188	41	Uzbekistan	32	3	12
1188	42	Central Europe	31	2	13
1188	43	Albania	42	3	14
1188	44	Bosnia and Herzegovina	42	3	15
1188	45	Bulgaria	42	3	16
1188	46	Croatia	42	3	17
1188	47	Czechia	42	3	18
1188	48	Hungary	42	3	19
1188	50	Montenegro	42	3	20
1188	49	North Macedonia	42	3	21
1188	51	Poland	42	3	22
1188	52	Romania	42	3	23
1188	53	Serbia	42	3	24
1188	54	Slovakia	42	3	25
1188	55	Slovenia	42	3	26
1188	56	Eastern Europe	31	2	27
1188	57	Belarus	56	3	28
1188	58	Estonia	56	3	29
1188	59	Latvia	56	3	30
1188	60	Lithuania	56	3	31
1188	61	Republic of Moldova	56	3	32
1188	62	Russian Federation	56	3	33
1188	63	Ukraine	56	3	34
1188	64	High-income	1	1	35
1188	70	Australasia	64	2	36
1188	71	Australia	70	3	37
1188	72	New Zealand	70	3	38
1188	65	High-income Asia Pacific	64	2	39
1188	66	Brunei Darussalam	65	3	40
1188	67	Japan	65	3	41
1188	35446	Aichi	67	4	42
1188	35428	Akita	67	4	43
1188	35425	Aomori	67	4	44
1188	35435	Chiba	67	4	45
1188	35461	Ehime	67	4	46
1188	35441	Fukui	67	4	47
1188	35463	Fukuoka	67	4	48
1188	35430	Fukushima	67	4	49
1188	35444	Gifu	67	4	50
1188	35433	Gunma	67	4	51
1188	35457	Hiroshima	67	4	52
1188	35424	Hokkaidō	67	4	53
1188	35451	Hyōgo	67	4	54
1188	35431	Ibaraki	67	4	55
1188	35440	Ishikawa	67	4	56
1188	35426	Iwate	67	4	57
1188	35460	Kagawa	67	4	58
1188	35469	Kagoshima	67	4	59
1188	35437	Kanagawa	67	4	60
1188	35462	Kōchi	67	4	61
1188	35466	Kumamoto	67	4	62
1188	35449	Kyōto	67	4	63
1188	35447	Mie	67	4	64
1188	35427	Miyagi	67	4	65
1188	35468	Miyazaki	67	4	66
1188	35443	Nagano	67	4	67
1188	35465	Nagasaki	67	4	68
1188	35452	Nara	67	4	69
1188	35438	Niigata	67	4	70
1188	35467	Ōita	67	4	71
1188	35456	Okayama	67	4	72
1188	35470	Okinawa	67	4	73
1188	35450	Ōsaka	67	4	74
1188	35464	Saga	67	4	75
1188	35434	Saitama	67	4	76
1188	35448	Shiga	67	4	77
1188	35455	Shimane	67	4	78
1188	35445	Shizuoka	67	4	79
1188	35432	Tochigi	67	4	80
1188	35459	Tokushima	67	4	81
1188	35436	Tōkyō	67	4	82
1188	35454	Tottori	67	4	83
1188	35439	Toyama	67	4	84
1188	35453	Wakayama	67	4	85
1188	35429	Yamagata	67	4	86
1188	35458	Yamaguchi	67	4	87
1188	35442	Yamanashi	67	4	88
1188	68	Republic of Korea	65	3	89
1188	69	Singapore	65	3	90
1188	100	High-income North America	64	2	91
1188	101	Canada	100	3	92
1188	349	Greenland	100	3	93
1188	102	United States of America	100	3	94
1188	523	Alabama	102	4	95
1188	524	Alaska	102	4	96
1188	525	Arizona	102	4	97
1188	526	Arkansas	102	4	98
1188	527	California	102	4	99
1188	528	Colorado	102	4	100
1188	529	Connecticut	102	4	101
1188	530	Delaware	102	4	102
1188	531	District of Columbia	102	4	103
1188	532	Florida	102	4	104
1188	533	Georgia	102	4	105
1188	534	Hawaii	102	4	106
1188	535	Idaho	102	4	107
1188	536	Illinois	102	4	108
1188	537	Indiana	102	4	109
1188	538	Iowa	102	4	110
1188	539	Kansas	102	4	111
1188	540	Kentucky	102	4	112
1188	541	Louisiana	102	4	113
1188	542	Maine	102	4	114
1188	543	Maryland	102	4	115
1188	544	Massachusetts	102	4	116
1188	545	Michigan	102	4	117
1188	546	Minnesota	102	4	118
1188	547	Mississippi	102	4	119
1188	548	Missouri	102	4	120
1188	549	Montana	102	4	121
1188	550	Nebraska	102	4	122
1188	551	Nevada	102	4	123
1188	552	New Hampshire	102	4	124
1188	553	New Jersey	102	4	125
1188	554	New Mexico	102	4	126
1188	555	New York	102	4	127
1188	556	North Carolina	102	4	128
1188	557	North Dakota	102	4	129
1188	558	Ohio	102	4	130
1188	559	Oklahoma	102	4	131
1188	560	Oregon	102	4	132
1188	561	Pennsylvania	102	4	133
1188	562	Rhode Island	102	4	134
1188	563	South Carolina	102	4	135
1188	564	South Dakota	102	4	136
1188	565	Tennessee	102	4	137
1188	566	Texas	102	4	138
1188	567	Utah	102	4	139
1188	568	Vermont	102	4	140
1188	569	Virginia	102	4	141
1188	570	Washington	102	4	142
1188	571	West Virginia	102	4	143
1188	572	Wisconsin	102	4	144
1188	573	Wyoming	102	4	145
1188	96	Southern Latin America	64	2	146
1188	97	Argentina	96	3	147
1188	98	Chile	96	3	148
1188	99	Uruguay	96	3	149
1188	73	Western Europe	64	2	150
1188	74	Andorra	73	3	151
1188	75	Austria	73	3	152
1188	76	Belgium	73	3	153
1188	77	Cyprus	73	3	154
1188	78	Denmark	73	3	155
1188	79	Finland	73	3	156
1188	80	France	73	3	157
1188	81	Germany	73	3	158
1188	82	Greece	73	3	159
1188	83	Iceland	73	3	160
1188	84	Ireland	73	3	161
1188	85	Israel	73	3	162
1188	86	Italy	73	3	163
1188	95064	Italy North-West	86	4	164
1188	35496	Liguria	95064	5	165
1188	35497	Lombardia	95064	5	166
1188	35494	Piemonte	95064	5	167
1188	35495	Valle d'Aosta	95064	5	168
1188	95065	Italy North-East	86	4	169
1188	35502	Emilia-Romagna	95065	5	170
1188	35501	Friuli-Venezia Giulia	95065	5	171
1188	35498	Provincia autonoma di Bolzano	95065	5	172
1188	35499	Provincia autonoma di Trento	95065	5	173
1188	35500	Veneto	95065	5	174
1188	95066	Italy Center	86	4	175
1188	35506	Lazio	95066	5	176
1188	35505	Marche	95066	5	177
1188	35503	Toscana	95066	5	178
1188	35504	Umbria	95066	5	179
1188	95067	Italy South	86	4	180
1188	35507	Abruzzo	95067	5	181
1188	35511	Basilicata	95067	5	182
1188	35512	Calabria	95067	5	183
1188	35509	Campania	95067	5	184
1188	35508	Molise	95067	5	185
1188	35510	Puglia	95067	5	186
1188	95068	Italy Islands	86	4	187
1188	35514	Sardegna	95068	5	188
1188	35513	Sicilia	95068	5	189
1188	87	Luxembourg	73	3	190
1188	88	Malta	73	3	191
1188	367	Monaco	73	3	192
1188	89	Netherlands	73	3	193
1188	90	Norway	73	3	194
1188	60133	Agder	90	4	195
1188	60135	Innlandet	90	4	196
1188	4923	Møre og Romsdal	90	4	197
1188	4926	Nordland	90	4	198
1188	4910	Oslo	90	4	199
1188	4920	Rogaland	90	4	200
1188	60137	Troms og Finnmark	90	4	201
1188	53432	Trøndelag	90	4	202
1188	60134	Vestfold og Telemark	90	4	203
1188	60132	Vestland	90	4	204
1188	60136	Viken	90	4	205
1188	91	Portugal	73	3	206
1188	396	San Marino	73	3	207
1188	92	Spain	73	3	208
1188	93	Sweden	73	3	209
1188	4944	Stockholm	93	4	210
1188	4940	Sweden except Stockholm	93	4	211
1188	94	Switzerland	73	3	212
1188	95	United Kingdom	73	3	213
1188	4749	England	95	4	214
1188	4621	East Midlands	4749	5	215
1188	44697	Derby	4621	6	216
1188	44698	Derbyshire	4621	6	217
1188	44701	Leicester	4621	6	218
1188	44694	Leicestershire	4621	6	219
1188	44695	Lincolnshire	4621	6	220
1188	44693	Northamptonshire	4621	6	221
1188	44700	Nottingham	4621	6	222
1188	44699	Nottinghamshire	4621	6	223
1188	44696	Rutland	4621	6	224
1188	4623	East of England	4749	5	225
1188	44716	Bedford	4623	6	226
1188	44721	Cambridgeshire	4623	6	227
1188	44717	Central Bedfordshire	4623	6	228
1188	44720	Essex	4623	6	229
1188	44719	Hertfordshire	4623	6	230
1188	44726	Luton	4623	6	231
1188	44723	Norfolk	4623	6	232
1188	44725	Peterborough	4623	6	233
1188	44724	Southend-on-Sea	4623	6	234
1188	44718	Suffolk	4623	6	235
1188	44722	Thurrock	4623	6	236
1188	4624	Greater London	4749	5	237
1188	44754	Barking and Dagenham	4624	6	238
1188	44729	Barnet	4624	6	239
1188	44732	Bexley	4624	6	240
1188	44735	Brent	4624	6	241
1188	44731	Bromley	4624	6	242
1188	44748	Camden	4624	6	243
1188	44742	Croydon	4624	6	244
1188	44744	Ealing	4624	6	245
1188	44741	Enfield	4624	6	246
1188	44745	Greenwich	4624	6	247
1188	44756	Hackney	4624	6	248
1188	44743	Hammersmith and Fulham	4624	6	249
1188	44755	Haringey	4624	6	250
1188	44740	Harrow	4624	6	251
1188	44737	Havering	4624	6	252
1188	44736	Hillingdon	4624	6	253
1188	44751	Hounslow	4624	6	254
1188	44757	Islington	4624	6	255
1188	44728	Kensington and Chelsea	4624	6	256
1188	44738	Kingston upon Thames	4624	6	257
1188	44749	Lambeth	4624	6	258
1188	44750	Lewisham	4624	6	259
1188	44734	Merton	4624	6	260
1188	44753	Newham	4624	6	261
1188	44733	Redbridge	4624	6	262
1188	44727	Richmond upon Thames	4624	6	263
1188	44752	Southwark	4624	6	264
1188	44739	Sutton	4624	6	265
1188	44758	Tower Hamlets	4624	6	266
1188	44747	Waltham Forest	4624	6	267
1188	44746	Wandsworth	4624	6	268
1188	44730	Westminster	4624	6	269
1188	4618	North East England	4749	5	270
1188	44649	County Durham	4618	6	271
1188	44643	Darlington	4618	6	272
1188	44650	Gateshead	4618	6	273
1188	44654	Hartlepool	4618	6	274
1188	44651	Middlesbrough	4618	6	275
1188	44646	Newcastle upon Tyne	4618	6	276
1188	44647	North Tyneside	4618	6	277
1188	44644	Northumberland	4618	6	278
1188	44648	Redcar and Cleveland	4618	6	279
1188	44652	South Tyneside	4618	6	280
1188	44645	Stockton-on-Tees	4618	6	281
1188	44653	Sunderland	4618	6	282
1188	4619	North West England	4749	5	283
1188	44674	Blackburn with Darwen	4619	6	284
1188	44676	Blackpool	4619	6	285
1188	44662	Bolton	4619	6	286
1188	44664	Bury	4619	6	287
1188	44655	Cheshire East	4619	6	288
1188	44658	Cheshire West and Chester	4619	6	289
1188	44661	Cumbria	4619	6	290
1188	44670	Halton	4619	6	291
1188	44675	Knowsley	4619	6	292
1188	44660	Lancashire	4619	6	293
1188	44671	Liverpool	4619	6	294
1188	44677	Manchester	4619	6	295
1188	44667	Oldham	4619	6	296
1188	44668	Rochdale	4619	6	297
1188	44673	Salford	4619	6	298
1188	44659	Sefton	4619	6	299
1188	44665	St Helens	4619	6	300
1188	44656	Stockport	4619	6	301
1188	44672	Tameside	4619	6	302
1188	44657	Trafford	4619	6	303
1188	44666	Warrington	4619	6	304
1188	44669	Wigan	4619	6	305
1188	44663	Wirral	4619	6	306
1188	4625	South East England	4749	5	307
1188	44765	Bracknell Forest	4625	6	308
1188	44770	Brighton and Hove	4625	6	309
1188	44760	Buckinghamshire	4625	6	310
1188	44772	East Sussex	4625	6	311
1188	44764	Hampshire	4625	6	312
1188	44774	Isle of Wight	4625	6	313
1188	44769	Kent	4625	6	314
1188	44771	Medway	4625	6	315
1188	44775	Milton Keynes	4625	6	316
1188	44767	Oxfordshire	4625	6	317
1188	44773	Portsmouth	4625	6	318
1188	44768	Reading	4625	6	319
1188	44777	Slough	4625	6	320
1188	44776	Southampton	4625	6	321
1188	44761	Surrey	4625	6	322
1188	44763	West Berkshire	4625	6	323
1188	44766	West Sussex	4625	6	324
1188	44762	Windsor and Maidenhead	4625	6	325
1188	44759	Wokingham	4625	6	326
1188	4626	South West England	4749	5	327
1188	44784	Bath and North East Somerset	4626	6	328
1188	44790	Bournemouth	4626	6	329
1188	44789	Bristol, City of	4626	6	330
1188	44791	Cornwall	4626	6	331
1188	44782	Devon	4626	6	332
1188	44779	Dorset	4626	6	333
1188	44785	Gloucestershire	4626	6	334
1188	44781	North Somerset	4626	6	335
1188	44792	Plymouth	4626	6	336
1188	44783	Poole	4626	6	337
1188	44786	Somerset	4626	6	338
1188	44778	South Gloucestershire	4626	6	339
1188	44787	Swindon	4626	6	340
1188	44788	Torbay	4626	6	341
1188	44780	Wiltshire	4626	6	342
1188	4622	West Midlands	4749	5	343
1188	44714	Birmingham	4622	6	344
1188	44709	Coventry	4622	6	345
1188	44708	Dudley	4622	6	346
1188	44703	Herefordshire, County of	4622	6	347
1188	44715	Sandwell	4622	6	348
1188	44705	Shropshire	4622	6	349
1188	44704	Solihull	4622	6	350
1188	44707	Staffordshire	4622	6	351
1188	44711	Stoke-on-Trent	4622	6	352
1188	44710	Telford and Wrekin	4622	6	353
1188	44712	Walsall	4622	6	354
1188	44702	Warwickshire	4622	6	355
1188	44713	Wolverhampton	4622	6	356
1188	44706	Worcestershire	4622	6	357
1188	4620	Yorkshire and the Humber	4749	5	358
1188	44692	Barnsley	4620	6	359
1188	44684	Bradford	4620	6	360
1188	44682	Calderdale	4620	6	361
1188	44690	Doncaster	4620	6	362
1188	44679	East Riding of Yorkshire	4620	6	363
1188	44691	Kingston upon Hull, City of	4620	6	364
1188	44685	Kirklees	4620	6	365
1188	44686	Leeds	4620	6	366
1188	44681	North East Lincolnshire	4620	6	367
1188	44683	North Lincolnshire	4620	6	368
1188	44678	North Yorkshire	4620	6	369
1188	44689	Rotherham	4620	6	370
1188	44687	Sheffield	4620	6	371
1188	44688	Wakefield	4620	6	372
1188	44680	York	4620	6	373
1188	433	Northern Ireland	95	4	374
1188	434	Scotland	95	4	375
1188	4636	Wales	95	4	376
1188	103	Latin America and Caribbean	1	1	377
1188	120	Andean Latin America	103	2	378
1188	121	Bolivia (Plurinational State of)	120	3	379
1188	122	Ecuador	120	3	380
1188	123	Peru	120	3	381
1188	104	Caribbean	103	2	382
1188	105	Antigua and Barbuda	104	3	383
1188	106	Bahamas	104	3	384
1188	107	Barbados	104	3	385
1188	108	Belize	104	3	386
1188	305	Bermuda	104	3	387
1188	109	Cuba	104	3	388
1188	110	Dominica	104	3	389
1188	111	Dominican Republic	104	3	390
1188	112	Grenada	104	3	391
1188	113	Guyana	104	3	392
1188	114	Haiti	104	3	393
1188	115	Jamaica	104	3	394
1188	385	Puerto Rico	104	3	395
1188	393	Saint Kitts and Nevis	104	3	396
1188	116	Saint Lucia	104	3	397
1188	117	Saint Vincent and the Grenadines	104	3	398
1188	118	Suriname	104	3	399
1188	119	Trinidad and Tobago	104	3	400
1188	422	United States Virgin Islands	104	3	401
1188	124	Central Latin America	103	2	402
1188	125	Colombia	124	3	403
1188	126	Costa Rica	124	3	404
1188	127	El Salvador	124	3	405
1188	128	Guatemala	124	3	406
1188	129	Honduras	124	3	407
1188	130	Mexico	124	3	408
1188	4643	Aguascalientes	130	4	409
1188	4644	Baja California	130	4	410
1188	4645	Baja California Sur	130	4	411
1188	4646	Campeche	130	4	412
1188	4649	Chiapas	130	4	413
1188	4650	Chihuahua	130	4	414
1188	4647	Coahuila	130	4	415
1188	4648	Colima	130	4	416
1188	4652	Durango	130	4	417
1188	4653	Guanajuato	130	4	418
1188	4654	Guerrero	130	4	419
1188	4655	Hidalgo	130	4	420
1188	4656	Jalisco	130	4	421
1188	4657	México	130	4	422
1188	4651	Mexico City	130	4	423
1188	4658	Michoacán de Ocampo	130	4	424
1188	4659	Morelos	130	4	425
1188	4660	Nayarit	130	4	426
1188	4661	Nuevo León	130	4	427
1188	4662	Oaxaca	130	4	428
1188	4663	Puebla	130	4	429
1188	4664	Querétaro	130	4	430
1188	4665	Quintana Roo	130	4	431
1188	4666	San Luis Potosí	130	4	432
1188	4667	Sinaloa	130	4	433
1188	4668	Sonora	130	4	434
1188	4669	Tabasco	130	4	435
1188	4670	Tamaulipas	130	4	436
1188	4671	Tlaxcala	130	4	437
1188	4672	Veracruz de Ignacio de la Llave	130	4	438
1188	4673	Yucatán	130	4	439
1188	4674	Zacatecas	130	4	440
1188	131	Nicaragua	124	3	441
1188	132	Panama	124	3	442
1188	133	Venezuela (Bolivarian Republic of)	124	3	443
1188	134	Tropical Latin America	103	2	444
1188	135	Brazil	134	3	445
1188	95078	Brazil North	135	4	446
1188	4750	Acre	95078	5	447
1188	4753	Amapá	95078	5	448
1188	4752	Amazonas	95078	5	449
1188	4763	Pará	95078	5	450
1188	4770	Rondônia	95078	5	451
1188	4771	Roraima	95078	5	452
1188	4776	Tocantins	95078	5	453
1188	95079	Brazil Northeast	135	4	454
1188	4751	Alagoas	95079	5	455
1188	4754	Bahia	95079	5	456
1188	4755	Ceará	95079	5	457
1188	4759	Maranhão	95079	5	458
1188	4764	Paraíba	95079	5	459
1188	4766	Pernambuco	95079	5	460
1188	4767	Piaui	95079	5	461
1188	4769	Rio Grande do Norte	95079	5	462
1188	4774	Sergipe	95079	5	463
1188	95080	Brazil Central-West	135	4	464
1188	4756	Distrito Federal	95080	5	465
1188	4758	Goiás	95080	5	466
1188	4762	Mato Grosso	95080	5	467
1188	4761	Mato Grosso do Sul	95080	5	468
1188	95081	Brazil South	135	4	469
1188	4765	Paraná	95081	5	470
1188	4772	Rio Grande do Sul	95081	5	471
1188	4773	Santa Catarina	95081	5	472
1188	95082	Brazil Southeast	135	4	473
1188	4757	Espírito Santo	95082	5	474
1188	4760	Minas Gerais	95082	5	475
1188	4768	Rio de Janeiro	95082	5	476
1188	4775	São Paulo	95082	5	477
1188	136	Paraguay	134	3	478
1188	137	North Africa and Middle East	1	1	479
1188	138	North Africa and Middle East	137	2	480
1188	160	Afghanistan	138	3	481
1188	139	Algeria	138	3	482
1188	140	Bahrain	138	3	483
1188	141	Egypt	138	3	484
1188	142	Iran (Islamic Republic of)	138	3	485
1188	44864	Alborz	142	4	486
1188	44865	Ardebil	142	4	487
1188	44868	Bushehr	142	4	488
1188	44869	Chahar Mahaal and Bakhtiari	142	4	489
1188	44866	East Azarbayejan	142	4	490
1188	44870	Fars	142	4	491
1188	44871	Gilan	142	4	492
1188	44872	Golestan	142	4	493
1188	44873	Hamadan	142	4	494
1188	44874	Hormozgan	142	4	495
1188	44875	Ilam	142	4	496
1188	44876	Isfahan	142	4	497
1188	44877	Kerman	142	4	498
1188	44878	Kermanshah	142	4	499
1188	44880	Khorasan-e-Razavi	142	4	500
1188	44882	Khuzestan	142	4	501
1188	44883	Kohgiluyeh and Boyer-Ahmad	142	4	502
1188	44884	Kurdistan	142	4	503
1188	44885	Lorestan	142	4	504
1188	44886	Markazi	142	4	505
1188	44887	Mazandaran	142	4	506
1188	44879	North Khorasan	142	4	507
1188	44888	Qazvin	142	4	508
1188	44889	Qom	142	4	509
1188	44890	Semnan	142	4	510
1188	44891	Sistan and Baluchistan	142	4	511
1188	44881	South Khorasan	142	4	512
1188	44892	Tehran	142	4	513
1188	44867	West Azarbayejan	142	4	514
1188	44893	Yazd	142	4	515
1188	44894	Zanjan	142	4	516
1188	143	Iraq	138	3	517
1188	144	Jordan	138	3	518
1188	145	Kuwait	138	3	519
1188	146	Lebanon	138	3	520
1188	147	Libya	138	3	521
1188	148	Morocco	138	3	522
1188	150	Oman	138	3	523
1188	149	Palestine	138	3	524
1188	151	Qatar	138	3	525
1188	152	Saudi Arabia	138	3	526
1188	522	Sudan	138	3	527
1188	153	Syrian Arab Republic	138	3	528
1188	154	Tunisia	138	3	529
1188	155	Türkiye	138	3	530
1188	156	United Arab Emirates	138	3	531
1188	157	Yemen	138	3	532
1188	158	South Asia	1	1	533
1188	159	South Asia	158	2	534
1188	161	Bangladesh	159	3	535
1188	162	Bhutan	159	3	536
1188	163	India	159	3	537
1188	164	Nepal	159	3	538
1188	165	Pakistan	159	3	539
1188	53615	Azad Jammu & Kashmir	165	4	540
1188	53616	Balochistan	165	4	541
1188	53617	Gilgit-Baltistan	165	4	542
1188	53618	Islamabad Capital Territory	165	4	543
1188	53619	Khyber Pakhtunkhwa	165	4	544
1188	53620	Punjab	165	4	545
1188	53621	Sindh	165	4	546
1188	4	Southeast Asia, East Asia, and Oceania	1	1	547
1188	5	East Asia	4	2	548
1188	6	China	5	3	549
1188	7	Democratic People's Republic of Korea	5	3	550
1188	8	Taiwan (Province of China)	5	3	551
1188	21	Oceania	4	2	552
1188	298	American Samoa	21	3	553
1188	320	Cook Islands	21	3	554
1188	22	Fiji	21	3	555
1188	351	Guam	21	3	556
1188	23	Kiribati	21	3	557
1188	24	Marshall Islands	21	3	558
1188	25	Micronesia (Federated States of)	21	3	559
1188	369	Nauru	21	3	560
1188	374	Niue	21	3	561
1188	376	Northern Mariana Islands	21	3	562
1188	380	Palau	21	3	563
1188	26	Papua New Guinea	21	3	564
1188	27	Samoa	21	3	565
1188	28	Solomon Islands	21	3	566
1188	413	Tokelau	21	3	567
1188	29	Tonga	21	3	568
1188	416	Tuvalu	21	3	569
1188	30	Vanuatu	21	3	570
1188	9	Southeast Asia	4	2	571
1188	10	Cambodia	9	3	572
1188	11	Indonesia	9	3	573
1188	4709	Aceh	11	4	574
1188	4726	Bali	11	4	575
1188	4717	Bangka-Belitung Islands	11	4	576
1188	4725	Banten	11	4	577
1188	4715	Bengkulu	11	4	578
1188	4737	Gorontalo	11	4	579
1188	4720	Jakarta	11	4	580
1188	4713	Jambi	11	4	581
1188	4721	West Java	11	4	582
1188	4722	Central Java	11	4	583
1188	4724	East Java	11	4	584
1188	4729	West Kalimantan	11	4	585
1188	4731	South Kalimantan	11	4	586
1188	4730	Central Kalimantan	11	4	587
1188	4732	East Kalimantan	11	4	588
1188	4719	North Kalimantan	11	4	589
1188	4718	Riau Islands	11	4	590
1188	4716	Lampung	11	4	591
1188	4739	Maluku	11	4	592
1188	4740	North Maluku	11	4	593
1188	4727	West Nusa Tenggara	11	4	594
1188	4728	East Nusa Tenggara	11	4	595
1188	4742	Papua	11	4	596
1188	4741	West Papua	11	4	597
1188	4712	Riau	11	4	598
1188	4738	West Sulawesi	11	4	599
1188	4735	South Sulawesi	11	4	600
1188	4734	Central Sulawesi	11	4	601
1188	4736	Southeast Sulawesi	11	4	602
1188	4733	North Sulawesi	11	4	603
1188	4711	West Sumatra	11	4	604
1188	4714	South Sumatra	11	4	605
1188	4710	North Sumatra	11	4	606
1188	4723	Yogyakarta	11	4	607
1188	12	Lao People's Democratic Republic	9	3	608
1188	13	Malaysia	9	3	609
1188	14	Maldives	9	3	610
1188	183	Mauritius	9	3	611
1188	15	Myanmar	9	3	612
1188	16	Philippines	9	3	613
1188	53536	Abra	16	4	614
1188	53604	Agusan Del Norte	16	4	615
1188	53605	Agusan Del Sur	16	4	616
1188	53572	Aklan	16	4	617
1188	53568	Albay	16	4	618
1188	53573	Antique	16	4	619
1188	53537	Apayao	16	4	620
1188	53554	Aurora	16	4	621
1188	53610	Basilan	16	4	622
1188	53548	Bataan	16	4	623
1188	53547	Batanes	16	4	624
1188	53558	Batangas	16	4	625
1188	53535	Benguet	16	4	626
1188	53586	Biliran	16	4	627
1188	53579	Bohol	16	4	628
1188	53591	Bukidnon	16	4	629
1188	53552	Bulacan	16	4	630
1188	53544	Cagayan	16	4	631
1188	53566	Camarines Norte	16	4	632
1188	53570	Camarines Sur	16	4	633
1188	53594	Camiguin	16	4	634
1188	53571	Capiz	16	4	635
1188	53565	Catanduanes	16	4	636
1188	53556	Cavite	16	4	637
1188	53578	Cebu	16	4	638
1188	53602	Cotabato (North Cotabato)	16	4	639
1188	53596	Davao de Oro	16	4	640
1188	53599	Davao Del Norte	16	4	641
1188	53597	Davao Del Sur	16	4	642
1188	53598	Davao Occidental	16	4	643
1188	53595	Davao Oriental	16	4	644
1188	53608	Dinagat Islands	16	4	645
1188	53582	Eastern Samar	16	4	646
1188	53576	Guimaras	16	4	647
1188	53534	Ifugao	16	4	648
1188	53540	Ilocos Norte	16	4	649
1188	53541	Ilocos Sur	16	4	650
1188	53575	Iloilo	16	4	651
1188	53545	Isabela	16	4	652
1188	53538	Kalinga	16	4	653
1188	53539	La Union	16	4	654
1188	53557	Laguna	16	4	655
1188	53592	Lanao Del Norte	16	4	656
1188	53613	Lanao Del Sur	16	4	657
1188	53585	Leyte	16	4	658
1188	53612	Maguindanao	16	4	659
1188	53564	Marinduque	16	4	660
1188	53569	Masbate	16	4	661
1188	53590	Misamis Occidental	16	4	662
1188	53593	Misamis Oriental	16	4	663
1188	53533	Mountain Province	16	4	664
1188	53614	National Capital Region	16	4	665
1188	53574	Negros Occidental	16	4	666
1188	53577	Negros Oriental	16	4	667
1188	53583	Northern Samar	16	4	668
1188	53553	Nueva Ecija	16	4	669
1188	53543	Nueva Vizcaya	16	4	670
1188	53560	Occidental Mindoro	16	4	671
1188	53561	Oriental Mindoro	16	4	672
1188	53563	Palawan	16	4	673
1188	53551	Pampanga	16	4	674
1188	53542	Pangasinan	16	4	675
1188	53559	Quezon	16	4	676
1188	53546	Quirino	16	4	677
1188	53555	Rizal	16	4	678
1188	53562	Romblon	16	4	679
1188	53584	Samar (Western Samar)	16	4	680
1188	53603	Sarangani	16	4	681
1188	53580	Siquijor	16	4	682
1188	53567	Sorsogon	16	4	683
1188	53600	South Cotabato	16	4	684
1188	53581	Southern Leyte	16	4	685
1188	53601	Sultan Kudarat	16	4	686
1188	53611	Sulu	16	4	687
1188	53607	Surigao Del Norte	16	4	688
1188	53606	Surigao Del Sur	16	4	689
1188	53550	Tarlac	16	4	690
1188	53609	Tawi-Tawi	16	4	691
1188	53549	Zambales	16	4	692
1188	53588	Zamboanga Del Norte	16	4	693
1188	53589	Zamboanga Del Sur	16	4	694
1188	53587	Zamboanga Sibugay	16	4	695
1188	186	Seychelles	9	3	696
1188	17	Sri Lanka	9	3	697
1188	18	Thailand	9	3	698
1188	19	Timor-Leste	9	3	699
1188	20	Viet Nam	9	3	700
1188	166	Sub-Saharan Africa	1	1	701
1188	167	Central Sub-Saharan Africa	166	2	702
1188	168	Angola	167	3	703
1188	169	Central African Republic	167	3	704
1188	170	Congo	167	3	705
1188	171	Democratic Republic of the Congo	167	3	706
1188	172	Equatorial Guinea	167	3	707
1188	173	Gabon	167	3	708
1188	174	Eastern Sub-Saharan Africa	166	2	709
1188	175	Burundi	174	3	710
1188	176	Comoros	174	3	711
1188	177	Djibouti	174	3	712
1188	178	Eritrea	174	3	713
1188	179	Ethiopia	174	3	714
1188	44861	Addis Ababa	179	4	715
1188	44853	Afar	179	4	716
1188	44854	Amhara	179	4	717
1188	44857	Benishangul-Gumuz	179	4	718
1188	44862	Dire Dawa	179	4	719
1188	44860	Gambella	179	4	720
1188	44859	Harari	179	4	721
1188	44855	Oromia	179	4	722
1188	44856	Somali	179	4	723
1188	44858	Southern Nations, Nationalities, and Peoples	179	4	724
1188	44852	Tigray	179	4	725
1188	180	Kenya	174	3	726
1188	35617	Baringo	180	4	727
1188	35618	Bomet	180	4	728
1188	35619	Bungoma	180	4	729
1188	35620	Busia	180	4	730
1188	35621	Elgeyo-Marakwet	180	4	731
1188	35622	Embu	180	4	732
1188	35623	Garissa	180	4	733
1188	35624	Homa Bay	180	4	734
1188	35625	Isiolo	180	4	735
1188	35626	Kajiado	180	4	736
1188	35627	Kakamega	180	4	737
1188	35628	Kericho	180	4	738
1188	35629	Kiambu	180	4	739
1188	35630	Kilifi	180	4	740
1188	35631	Kirinyaga	180	4	741
1188	35632	Kisii	180	4	742
1188	35633	Kisumu	180	4	743
1188	35634	Kitui	180	4	744
1188	35635	Kwale	180	4	745
1188	35636	Laikipia	180	4	746
1188	35637	Lamu	180	4	747
1188	35638	Machakos	180	4	748
1188	35639	Makueni	180	4	749
1188	35640	Mandera	180	4	750
1188	35641	Marsabit	180	4	751
1188	35642	Meru	180	4	752
1188	35643	Migori	180	4	753
1188	35644	Mombasa	180	4	754
1188	35645	Murang'a	180	4	755
1188	35646	Nairobi	180	4	756
1188	35647	Nakuru	180	4	757
1188	35648	Nandi	180	4	758
1188	35649	Narok	180	4	759
1188	35650	Nyamira	180	4	760
1188	35651	Nyandarua	180	4	761
1188	35652	Nyeri	180	4	762
1188	35653	Samburu	180	4	763
1188	35654	Siaya	180	4	764
1188	35655	Taita Taveta	180	4	765
1188	35656	Tana River	180	4	766
1188	35657	Tharaka Nithi	180	4	767
1188	35658	Trans Nzoia	180	4	768
1188	35659	Turkana	180	4	769
1188	35660	Uasin Gishu	180	4	770
1188	35661	Vihiga	180	4	771
1188	35662	Wajir	180	4	772
1188	35663	West Pokot	180	4	773
1188	181	Madagascar	174	3	774
1188	182	Malawi	174	3	775
1188	184	Mozambique	174	3	776
1188	185	Rwanda	174	3	777
1188	187	Somalia	174	3	778
1188	435	South Sudan	174	3	779
1188	190	Uganda	174	3	780
1188	189	United Republic of Tanzania	174	3	781
1188	191	Zambia	174	3	782
1188	192	Southern Sub-Saharan Africa	166	2	783
1188	193	Botswana	192	3	784
1188	197	Eswatini	192	3	785
1188	194	Lesotho	192	3	786
1188	195	Namibia	192	3	787
1188	196	South Africa	192	3	788
1188	482	Eastern Cape	196	4	789
1188	483	Free State	196	4	790
1188	484	Gauteng	196	4	791
1188	485	KwaZulu-Natal	196	4	792
1188	486	Limpopo	196	4	793
1188	487	Mpumalanga	196	4	794
1188	488	North-West	196	4	795
1188	489	Northern Cape	196	4	796
1188	490	Western Cape	196	4	797
1188	198	Zimbabwe	192	3	798
1188	199	Western Sub-Saharan Africa	166	2	799
1188	200	Benin	199	3	800
1188	201	Burkina Faso	199	3	801
1188	203	Cabo Verde	199	3	802
1188	202	Cameroon	199	3	803
1188	204	Chad	199	3	804
1188	205	Côte d'Ivoire	199	3	805
1188	206	Gambia	199	3	806
1188	207	Ghana	199	3	807
1188	208	Guinea	199	3	808
1188	209	Guinea-Bissau	199	3	809
1188	210	Liberia	199	3	810
1188	211	Mali	199	3	811
1188	212	Mauritania	199	3	812
1188	213	Niger	199	3	813
1188	214	Nigeria	199	3	814
1188	215	Sao Tome and Principe	199	3	815
1188	216	Senegal	199	3	816
1188	217	Sierra Leone	199	3	817
1188	218	Togo	199	3	818

## Sheet: All Locations Hierarchies
Location Set Version ID	Location ID	Location Name	Parent ID	Level	Sort Order
1188	1	Global	1	0	1
1188	31	Central Europe, Eastern Europe, and Central Asia	1	1	2
1188	32	Central Asia	31	2	3
1188	33	Armenia	32	3	4
1188	34	Azerbaijan	32	3	5
1188	35	Georgia	32	3	6
1188	36	Kazakhstan	32	3	7
1188	37	Kyrgyzstan	32	3	8
1188	38	Mongolia	32	3	9
1188	39	Tajikistan	32	3	10
1188	40	Turkmenistan	32	3	11
1188	41	Uzbekistan	32	3	12
1188	42	Central Europe	31	2	13
1188	43	Albania	42	3	14
1188	44	Bosnia and Herzegovina	42	3	15
1188	45	Bulgaria	42	3	16
1188	46	Croatia	42	3	17
1188	47	Czechia	42	3	18
1188	48	Hungary	42	3	19
1188	50	Montenegro	42	3	20
1188	49	North Macedonia	42	3	21
1188	51	Poland	42	3	22
1188	52	Romania	42	3	23
1188	53	Serbia	42	3	24
1188	54	Slovakia	42	3	25
1188	55	Slovenia	42	3	26
1188	56	Eastern Europe	31	2	27
1188	57	Belarus	56	3	28
1188	58	Estonia	56	3	29
1188	59	Latvia	56	3	30
1188	60	Lithuania	56	3	31
1188	61	Republic of Moldova	56	3	32
1188	62	Russian Federation	56	3	33
1188	63	Ukraine	56	3	34
1188	64	High-income	1	1	35
1188	70	Australasia	64	2	36
1188	71	Australia	70	3	37
1188	72	New Zealand	70	3	38
1188	65	High-income Asia Pacific	64	2	39
1188	66	Brunei Darussalam	65	3	40
1188	67	Japan	65	3	41
1188	35446	Aichi	67	4	42
1188	35428	Akita	67	4	43
1188	35425	Aomori	67	4	44
1188	35435	Chiba	67	4	45
1188	35461	Ehime	67	4	46
1188	35441	Fukui	67	4	47
1188	35463	Fukuoka	67	4	48
1188	35430	Fukushima	67	4	49
1188	35444	Gifu	67	4	50
1188	35433	Gunma	67	4	51
1188	35457	Hiroshima	67	4	52
1188	35424	Hokkaidō	67	4	53
1188	35451	Hyōgo	67	4	54
1188	35431	Ibaraki	67	4	55
1188	35440	Ishikawa	67	4	56
1188	35426	Iwate	67	4	57
1188	35460	Kagawa	67	4	58
1188	35469	Kagoshima	67	4	59
1188	35437	Kanagawa	67	4	60
1188	35462	Kōchi	67	4	61
1188	35466	Kumamoto	67	4	62
1188	35449	Kyōto	67	4	63
1188	35447	Mie	67	4	64
1188	35427	Miyagi	67	4	65
1188	35468	Miyazaki	67	4	66
1188	35443	Nagano	67	4	67
1188	35465	Nagasaki	67	4	68
1188	35452	Nara	67	4	69
1188	35438	Niigata	67	4	70
1188	35467	Ōita	67	4	71
1188	35456	Okayama	67	4	72
1188	35470	Okinawa	67	4	73
1188	35450	Ōsaka	67	4	74
1188	35464	Saga	67	4	75
1188	35434	Saitama	67	4	76
1188	35448	Shiga	67	4	77
1188	35455	Shimane	67	4	78
1188	35445	Shizuoka	67	4	79
1188	35432	Tochigi	67	4	80
1188	35459	Tokushima	67	4	81
1188	35436	Tōkyō	67	4	82
1188	35454	Tottori	67	4	83
1188	35439	Toyama	67	4	84
1188	35453	Wakayama	67	4	85
1188	35429	Yamagata	67	4	86
1188	35458	Yamaguchi	67	4	87
1188	35442	Yamanashi	67	4	88
1188	68	Republic of Korea	65	3	89
1188	69	Singapore	65	3	90
1188	100	High-income North America	64	2	91
1188	101	Canada	100	3	92
1188	349	Greenland	100	3	93
1188	102	United States of America	100	3	94
1188	523	Alabama	102	4	95
1188	524	Alaska	102	4	96
1188	525	Arizona	102	4	97
1188	526	Arkansas	102	4	98
1188	527	California	102	4	99
1188	528	Colorado	102	4	100
1188	529	Connecticut	102	4	101
1188	530	Delaware	102	4	102
1188	531	District of Columbia	102	4	103
1188	532	Florida	102	4	104
1188	533	Georgia	102	4	105
1188	534	Hawaii	102	4	106
1188	535	Idaho	102	4	107
1188	536	Illinois	102	4	108
1188	537	Indiana	102	4	109
1188	538	Iowa	102	4	110
1188	539	Kansas	102	4	111
1188	540	Kentucky	102	4	112
1188	541	Louisiana	102	4	113
1188	542	Maine	102	4	114
1188	543	Maryland	102	4	115
1188	544	Massachusetts	102	4	116
1188	545	Michigan	102	4	117
1188	546	Minnesota	102	4	118
1188	547	Mississippi	102	4	119
1188	548	Missouri	102	4	120
1188	549	Montana	102	4	121
1188	550	Nebraska	102	4	122
1188	551	Nevada	102	4	123
1188	552	New Hampshire	102	4	124
1188	553	New Jersey	102	4	125
1188	554	New Mexico	102	4	126
1188	555	New York	102	4	127
1188	556	North Carolina	102	4	128
1188	557	North Dakota	102	4	129
1188	558	Ohio	102	4	130
1188	559	Oklahoma	102	4	131
1188	560	Oregon	102	4	132
1188	561	Pennsylvania	102	4	133
1188	562	Rhode Island	102	4	134
1188	563	South Carolina	102	4	135
1188	564	South Dakota	102	4	136
1188	565	Tennessee	102	4	137
1188	566	Texas	102	4	138
1188	567	Utah	102	4	139
1188	568	Vermont	102	4	140
1188	569	Virginia	102	4	141
1188	570	Washington	102	4	142
1188	571	West Virginia	102	4	143
1188	572	Wisconsin	102	4	144
1188	573	Wyoming	102	4	145
1188	96	Southern Latin America	64	2	146
1188	97	Argentina	96	3	147
1188	98	Chile	96	3	148
1188	99	Uruguay	96	3	149
1188	73	Western Europe	64	2	150
1188	74	Andorra	73	3	151
1188	75	Austria	73	3	152
1188	76	Belgium	73	3	153
1188	77	Cyprus	73	3	154
1188	78	Denmark	73	3	155
1188	79	Finland	73	3	156
1188	80	France	73	3	157
1188	81	Germany	73	3	158
1188	82	Greece	73	3	159
1188	83	Iceland	73	3	160
1188	84	Ireland	73	3	161
1188	85	Israel	73	3	162
1188	86	Italy	73	3	163
1188	95064	Italy North-West	86	4	164
1188	35496	Liguria	95064	5	165
1188	35497	Lombardia	95064	5	166
1188	35494	Piemonte	95064	5	167
1188	35495	Valle d'Aosta	95064	5	168
1188	95065	Italy North-East	86	4	169
1188	35502	Emilia-Romagna	95065	5	170
1188	35501	Friuli-Venezia Giulia	95065	5	171
1188	35498	Provincia autonoma di Bolzano	95065	5	172
1188	35499	Provincia autonoma di Trento	95065	5	173
1188	35500	Veneto	95065	5	174
1188	95066	Italy Center	86	4	175
1188	35506	Lazio	95066	5	176
1188	35505	Marche	95066	5	177
1188	35503	Toscana	95066	5	178
1188	35504	Umbria	95066	5	179
1188	95067	Italy South	86	4	180
1188	35507	Abruzzo	95067	5	181
1188	35511	Basilicata	95067	5	182
1188	35512	Calabria	95067	5	183
1188	35509	Campania	95067	5	184
1188	35508	Molise	95067	5	185
1188	35510	Puglia	95067	5	186
1188	95068	Italy Islands	86	4	187
1188	35514	Sardegna	95068	5	188
1188	35513	Sicilia	95068	5	189
1188	87	Luxembourg	73	3	190
1188	88	Malta	73	3	191
1188	367	Monaco	73	3	192
1188	89	Netherlands	73	3	193
1188	90	Norway	73	3	194
1188	60133	Agder	90	4	195
1188	60135	Innlandet	90	4	196
1188	4923	Møre og Romsdal	90	4	197
1188	4926	Nordland	90	4	198
1188	4910	Oslo	90	4	199
1188	4920	Rogaland	90	4	200
1188	60137	Troms og Finnmark	90	4	201
1188	53432	Trøndelag	90	4	202
1188	60134	Vestfold og Telemark	90	4	203
1188	60132	Vestland	90	4	204
1188	60136	Viken	90	4	205
1188	91	Portugal	73	3	206
1188	396	San Marino	73	3	207
1188	92	Spain	73	3	208
1188	93	Sweden	73	3	209
1188	4944	Stockholm	93	4	210
1188	4940	Sweden except Stockholm	93	4	211
1188	94	Switzerland	73	3	212
1188	95	United Kingdom	73	3	213
1188	4749	England	95	4	214
1188	4621	East Midlands	4749	5	215
1188	44697	Derby	4621	6	216
1188	44698	Derbyshire	4621	6	217
1188	44701	Leicester	4621	6	218
1188	44694	Leicestershire	4621	6	219
1188	44695	Lincolnshire	4621	6	220
1188	44693	Northamptonshire	4621	6	221
1188	44700	Nottingham	4621	6	222
1188	44699	Nottinghamshire	4621	6	223
1188	44696	Rutland	4621	6	224
1188	4623	East of England	4749	5	225
1188	44716	Bedford	4623	6	226
1188	44721	Cambridgeshire	4623	6	227
1188	44717	Central Bedfordshire	4623	6	228
1188	44720	Essex	4623	6	229
1188	44719	Hertfordshire	4623	6	230
1188	44726	Luton	4623	6	231
1188	44723	Norfolk	4623	6	232
1188	44725	Peterborough	4623	6	233
1188	44724	Southend-on-Sea	4623	6	234
1188	44718	Suffolk	4623	6	235
1188	44722	Thurrock	4623	6	236
1188	4624	Greater London	4749	5	237
1188	44754	Barking and Dagenham	4624	6	238
1188	44729	Barnet	4624	6	239
1188	44732	Bexley	4624	6	240
1188	44735	Brent	4624	6	241
1188	44731	Bromley	4624	6	242
1188	44748	Camden	4624	6	243
1188	44742	Croydon	4624	6	244
1188	44744	Ealing	4624	6	245
1188	44741	Enfield	4624	6	246
1188	44745	Greenwich	4624	6	247
1188	44756	Hackney	4624	6	248
1188	44743	Hammersmith and Fulham	4624	6	249
1188	44755	Haringey	4624	6	250
1188	44740	Harrow	4624	6	251
1188	44737	Havering	4624	6	252
1188	44736	Hillingdon	4624	6	253
1188	44751	Hounslow	4624	6	254
1188	44757	Islington	4624	6	255
1188	44728	Kensington and Chelsea	4624	6	256
1188	44738	Kingston upon Thames	4624	6	257
1188	44749	Lambeth	4624	6	258
1188	44750	Lewisham	4624	6	259
1188	44734	Merton	4624	6	260
1188	44753	Newham	4624	6	261
1188	44733	Redbridge	4624	6	262
1188	44727	Richmond upon Thames	4624	6	263
1188	44752	Southwark	4624	6	264
1188	44739	Sutton	4624	6	265
1188	44758	Tower Hamlets	4624	6	266
1188	44747	Waltham Forest	4624	6	267
1188	44746	Wandsworth	4624	6	268
1188	44730	Westminster	4624	6	269
1188	4618	North East England	4749	5	270
1188	44649	County Durham	4618	6	271
1188	44643	Darlington	4618	6	272
1188	44650	Gateshead	4618	6	273
1188	44654	Hartlepool	4618	6	274
1188	44651	Middlesbrough	4618	6	275
1188	44646	Newcastle upon Tyne	4618	6	276
1188	44647	North Tyneside	4618	6	277
1188	44644	Northumberland	4618	6	278
1188	44648	Redcar and Cleveland	4618	6	279
1188	44652	South Tyneside	4618	6	280
1188	44645	Stockton-on-Tees	4618	6	281
1188	44653	Sunderland	4618	6	282
1188	4619	North West England	4749	5	283
1188	44674	Blackburn with Darwen	4619	6	284
1188	44676	Blackpool	4619	6	285
1188	44662	Bolton	4619	6	286
1188	44664	Bury	4619	6	287
1188	44655	Cheshire East	4619	6	288
1188	44658	Cheshire West and Chester	4619	6	289
1188	44661	Cumbria	4619	6	290
1188	44670	Halton	4619	6	291
1188	44675	Knowsley	4619	6	292
1188	44660	Lancashire	4619	6	293
1188	44671	Liverpool	4619	6	294
1188	44677	Manchester	4619	6	295
1188	44667	Oldham	4619	6	296
1188	44668	Rochdale	4619	6	297
1188	44673	Salford	4619	6	298
1188	44659	Sefton	4619	6	299
1188	44665	St Helens	4619	6	300
1188	44656	Stockport	4619	6	301
1188	44672	Tameside	4619	6	302
1188	44657	Trafford	4619	6	303
1188	44666	Warrington	4619	6	304
1188	44669	Wigan	4619	6	305
1188	44663	Wirral	4619	6	306
1188	4625	South East England	4749	5	307
1188	44765	Bracknell Forest	4625	6	308
1188	44770	Brighton and Hove	4625	6	309
1188	44760	Buckinghamshire	4625	6	310
1188	44772	East Sussex	4625	6	311
1188	44764	Hampshire	4625	6	312
1188	44774	Isle of Wight	4625	6	313
1188	44769	Kent	4625	6	314
1188	44771	Medway	4625	6	315
1188	44775	Milton Keynes	4625	6	316
1188	44767	Oxfordshire	4625	6	317
1188	44773	Portsmouth	4625	6	318
1188	44768	Reading	4625	6	319
1188	44777	Slough	4625	6	320
1188	44776	Southampton	4625	6	321
1188	44761	Surrey	4625	6	322
1188	44763	West Berkshire	4625	6	323
1188	44766	West Sussex	4625	6	324
1188	44762	Windsor and Maidenhead	4625	6	325
1188	44759	Wokingham	4625	6	326
1188	4626	South West England	4749	5	327
1188	44784	Bath and North East Somerset	4626	6	328
1188	44790	Bournemouth	4626	6	329
1188	44789	Bristol, City of	4626	6	330
1188	44791	Cornwall	4626	6	331
1188	44782	Devon	4626	6	332
1188	44779	Dorset	4626	6	333
1188	44785	Gloucestershire	4626	6	334
1188	44781	North Somerset	4626	6	335
1188	44792	Plymouth	4626	6	336
1188	44783	Poole	4626	6	337
1188	44786	Somerset	4626	6	338
1188	44778	South Gloucestershire	4626	6	339
1188	44787	Swindon	4626	6	340
1188	44788	Torbay	4626	6	341
1188	44780	Wiltshire	4626	6	342
1188	4622	West Midlands	4749	5	343
1188	44714	Birmingham	4622	6	344
1188	44709	Coventry	4622	6	345
1188	44708	Dudley	4622	6	346
1188	44703	Herefordshire, County of	4622	6	347
1188	44715	Sandwell	4622	6	348
1188	44705	Shropshire	4622	6	349
1188	44704	Solihull	4622	6	350
1188	44707	Staffordshire	4622	6	351
1188	44711	Stoke-on-Trent	4622	6	352
1188	44710	Telford and Wrekin	4622	6	353
1188	44712	Walsall	4622	6	354
1188	44702	Warwickshire	4622	6	355
1188	44713	Wolverhampton	4622	6	356
1188	44706	Worcestershire	4622	6	357
1188	4620	Yorkshire and the Humber	4749	5	358
1188	44692	Barnsley	4620	6	359
1188	44684	Bradford	4620	6	360
1188	44682	Calderdale	4620	6	361
1188	44690	Doncaster	4620	6	362
1188	44679	East Riding of Yorkshire	4620	6	363
1188	44691	Kingston upon Hull, City of	4620	6	364
1188	44685	Kirklees	4620	6	365
1188	44686	Leeds	4620	6	366
1188	44681	North East Lincolnshire	4620	6	367
1188	44683	North Lincolnshire	4620	6	368
1188	44678	North Yorkshire	4620	6	369
1188	44689	Rotherham	4620	6	370
1188	44687	Sheffield	4620	6	371
1188	44688	Wakefield	4620	6	372
1188	44680	York	4620	6	373
1188	433	Northern Ireland	95	4	374
1188	434	Scotland	95	4	375
1188	4636	Wales	95	4	376
1188	103	Latin America and Caribbean	1	1	377
1188	120	Andean Latin America	103	2	378
1188	121	Bolivia (Plurinational State of)	120	3	379
1188	122	Ecuador	120	3	380
1188	123	Peru	120	3	381
1188	104	Caribbean	103	2	382
1188	105	Antigua and Barbuda	104	3	383
1188	106	Bahamas	104	3	384
1188	107	Barbados	104	3	385
1188	108	Belize	104	3	386
1188	305	Bermuda	104	3	387
1188	109	Cuba	104	3	388
1188	110	Dominica	104	3	389
1188	111	Dominican Republic	104	3	390
1188	112	Grenada	104	3	391
1188	113	Guyana	104	3	392
1188	114	Haiti	104	3	393
1188	115	Jamaica	104	3	394
1188	385	Puerto Rico	104	3	395
1188	393	Saint Kitts and Nevis	104	3	396
1188	116	Saint Lucia	104	3	397
1188	117	Saint Vincent and the Grenadines	104	3	398
1188	118	Suriname	104	3	399
1188	119	Trinidad and Tobago	104	3	400
1188	422	United States Virgin Islands	104	3	401
1188	124	Central Latin America	103	2	402
1188	125	Colombia	124	3	403
1188	126	Costa Rica	124	3	404
1188	127	El Salvador	124	3	405
1188	128	Guatemala	124	3	406
1188	129	Honduras	124	3	407
1188	130	Mexico	124	3	408
1188	4643	Aguascalientes	130	4	409
1188	4644	Baja California	130	4	410
1188	4645	Baja California Sur	130	4	411
1188	4646	Campeche	130	4	412
1188	4649	Chiapas	130	4	413
1188	4650	Chihuahua	130	4	414
1188	4647	Coahuila	130	4	415
1188	4648	Colima	130	4	416
1188	4652	Durango	130	4	417
1188	4653	Guanajuato	130	4	418
1188	4654	Guerrero	130	4	419
1188	4655	Hidalgo	130	4	420
1188	4656	Jalisco	130	4	421
1188	4657	México	130	4	422
1188	4651	Mexico City	130	4	423
1188	4658	Michoacán de Ocampo	130	4	424
1188	4659	Morelos	130	4	425
1188	4660	Nayarit	130	4	426
1188	4661	Nuevo León	130	4	427
1188	4662	Oaxaca	130	4	428
1188	4663	Puebla	130	4	429
1188	4664	Querétaro	130	4	430
1188	4665	Quintana Roo	130	4	431
1188	4666	San Luis Potosí	130	4	432
1188	4667	Sinaloa	130	4	433
1188	4668	Sonora	130	4	434
1188	4669	Tabasco	130	4	435
1188	4670	Tamaulipas	130	4	436
1188	4671	Tlaxcala	130	4	437
1188	4672	Veracruz de Ignacio de la Llave	130	4	438
1188	4673	Yucatán	130	4	439
1188	4674	Zacatecas	130	4	440
1188	131	Nicaragua	124	3	441
1188	132	Panama	124	3	442
1188	133	Venezuela (Bolivarian Republic of)	124	3	443
1188	134	Tropical Latin America	103	2	444
1188	135	Brazil	134	3	445
1188	95078	Brazil North	135	4	446
1188	4750	Acre	95078	5	447
1188	4753	Amapá	95078	5	448
1188	4752	Amazonas	95078	5	449
1188	4763	Pará	95078	5	450
1188	4770	Rondônia	95078	5	451
1188	4771	Roraima	95078	5	452
1188	4776	Tocantins	95078	5	453
1188	95079	Brazil Northeast	135	4	454
1188	4751	Alagoas	95079	5	455
1188	4754	Bahia	95079	5	456
1188	4755	Ceará	95079	5	457
1188	4759	Maranhão	95079	5	458
1188	4764	Paraíba	95079	5	459
1188	4766	Pernambuco	95079	5	460
1188	4767	Piaui	95079	5	461
1188	4769	Rio Grande do Norte	95079	5	462
1188	4774	Sergipe	95079	5	463
1188	95080	Brazil Central-West	135	4	464
1188	4756	Distrito Federal	95080	5	465
1188	4758	Goiás	95080	5	466
1188	4762	Mato Grosso	95080	5	467
1188	4761	Mato Grosso do Sul	95080	5	468
1188	95081	Brazil South	135	4	469
1188	4765	Paraná	95081	5	470
1188	4772	Rio Grande do Sul	95081	5	471
1188	4773	Santa Catarina	95081	5	472
1188	95082	Brazil Southeast	135	4	473
1188	4757	Espírito Santo	95082	5	474
1188	4760	Minas Gerais	95082	5	475
1188	4768	Rio de Janeiro	95082	5	476
1188	4775	São Paulo	95082	5	477
1188	136	Paraguay	134	3	478
1188	137	North Africa and Middle East	1	1	479
1188	138	North Africa and Middle East	137	2	480
1188	160	Afghanistan	138	3	481
1188	139	Algeria	138	3	482
1188	140	Bahrain	138	3	483
1188	141	Egypt	138	3	484
1188	142	Iran (Islamic Republic of)	138	3	485
1188	44864	Alborz	142	4	486
1188	44865	Ardebil	142	4	487
1188	44868	Bushehr	142	4	488
1188	44869	Chahar Mahaal and Bakhtiari	142	4	489
1188	44866	East Azarbayejan	142	4	490
1188	44870	Fars	142	4	491
1188	44871	Gilan	142	4	492
1188	44872	Golestan	142	4	493
1188	44873	Hamadan	142	4	494
1188	44874	Hormozgan	142	4	495
1188	44875	Ilam	142	4	496
1188	44876	Isfahan	142	4	497
1188	44877	Kerman	142	4	498
1188	44878	Kermanshah	142	4	499
1188	44880	Khorasan-e-Razavi	142	4	500
1188	44882	Khuzestan	142	4	501
1188	44883	Kohgiluyeh and Boyer-Ahmad	142	4	502
1188	44884	Kurdistan	142	4	503
1188	44885	Lorestan	142	4	504
1188	44886	Markazi	142	4	505
1188	44887	Mazandaran	142	4	506
1188	44879	North Khorasan	142	4	507
1188	44888	Qazvin	142	4	508
1188	44889	Qom	142	4	509
1188	44890	Semnan	142	4	510
1188	44891	Sistan and Baluchistan	142	4	511
1188	44881	South Khorasan	142	4	512
1188	44892	Tehran	142	4	513
1188	44867	West Azarbayejan	142	4	514
1188	44893	Yazd	142	4	515
1188	44894	Zanjan	142	4	516
1188	143	Iraq	138	3	517
1188	144	Jordan	138	3	518
1188	145	Kuwait	138	3	519
1188	146	Lebanon	138	3	520
1188	147	Libya	138	3	521
1188	148	Morocco	138	3	522
1188	150	Oman	138	3	523
1188	149	Palestine	138	3	524
1188	151	Qatar	138	3	525
1188	152	Saudi Arabia	138	3	526
1188	522	Sudan	138	3	527
1188	153	Syrian Arab Republic	138	3	528
1188	154	Tunisia	138	3	529
1188	155	Türkiye	138	3	530
1188	156	United Arab Emirates	138	3	531
1188	157	Yemen	138	3	532
1188	158	South Asia	1	1	533
1188	159	South Asia	158	2	534
1188	161	Bangladesh	159	3	535
1188	162	Bhutan	159	3	536
1188	163	India	159	3	537
1188	164	Nepal	159	3	538
1188	165	Pakistan	159	3	539
1188	53615	Azad Jammu & Kashmir	165	4	540
1188	53616	Balochistan	165	4	541
1188	53617	Gilgit-Baltistan	165	4	542
1188	53618	Islamabad Capital Territory	165	4	543
1188	53619	Khyber Pakhtunkhwa	165	4	544
1188	53620	Punjab	165	4	545
1188	53621	Sindh	165	4	546
1188	4	Southeast Asia, East Asia, and Oceania	1	1	547
1188	5	East Asia	4	2	548
1188	6	China	5	3	549
1188	7	Democratic People's Republic of Korea	5	3	550
1188	8	Taiwan (Province of China)	5	3	551
1188	21	Oceania	4	2	552
1188	298	American Samoa	21	3	553
1188	320	Cook Islands	21	3	554
1188	22	Fiji	21	3	555
1188	351	Guam	21	3	556
1188	23	Kiribati	21	3	557
1188	24	Marshall Islands	21	3	558
1188	25	Micronesia (Federated States of)	21	3	559
1188	369	Nauru	21	3	560
1188	374	Niue	21	3	561
1188	376	Northern Mariana Islands	21	3	562
1188	380	Palau	21	3	563
1188	26	Papua New Guinea	21	3	564
1188	27	Samoa	21	3	565
1188	28	Solomon Islands	21	3	566
1188	413	Tokelau	21	3	567
1188	29	Tonga	21	3	568
1188	416	Tuvalu	21	3	569
1188	30	Vanuatu	21	3	570
1188	9	Southeast Asia	4	2	571
1188	10	Cambodia	9	3	572
1188	11	Indonesia	9	3	573
1188	4709	Aceh	11	4	574
1188	4726	Bali	11	4	575
1188	4717	Bangka-Belitung Islands	11	4	576
1188	4725	Banten	11	4	577
1188	4715	Bengkulu	11	4	578
1188	4737	Gorontalo	11	4	579
1188	4720	Jakarta	11	4	580
1188	4713	Jambi	11	4	581
1188	4721	West Java	11	4	582
1188	4722	Central Java	11	4	583
1188	4724	East Java	11	4	584
1188	4729	West Kalimantan	11	4	585
1188	4731	South Kalimantan	11	4	586
1188	4730	Central Kalimantan	11	4	587
1188	4732	East Kalimantan	11	4	588
1188	4719	North Kalimantan	11	4	589
1188	4718	Riau Islands	11	4	590
1188	4716	Lampung	11	4	591
1188	4739	Maluku	11	4	592
1188	4740	North Maluku	11	4	593
1188	4727	West Nusa Tenggara	11	4	594
1188	4728	East Nusa Tenggara	11	4	595
1188	4742	Papua	11	4	596
1188	4741	West Papua	11	4	597
1188	4712	Riau	11	4	598
1188	4738	West Sulawesi	11	4	599
1188	4735	South Sulawesi	11	4	600
1188	4734	Central Sulawesi	11	4	601
1188	4736	Southeast Sulawesi	11	4	602
1188	4733	North Sulawesi	11	4	603
1188	4711	West Sumatra	11	4	604
1188	4714	South Sumatra	11	4	605
1188	4710	North Sumatra	11	4	606
1188	4723	Yogyakarta	11	4	607
1188	12	Lao People's Democratic Republic	9	3	608
1188	13	Malaysia	9	3	609
1188	14	Maldives	9	3	610
1188	183	Mauritius	9	3	611
1188	15	Myanmar	9	3	612
1188	16	Philippines	9	3	613
1188	53536	Abra	16	4	614
1188	53604	Agusan Del Norte	16	4	615
1188	53605	Agusan Del Sur	16	4	616
1188	53572	Aklan	16	4	617
1188	53568	Albay	16	4	618
1188	53573	Antique	16	4	619
1188	53537	Apayao	16	4	620
1188	53554	Aurora	16	4	621
1188	53610	Basilan	16	4	622
1188	53548	Bataan	16	4	623
1188	53547	Batanes	16	4	624
1188	53558	Batangas	16	4	625
1188	53535	Benguet	16	4	626
1188	53586	Biliran	16	4	627
1188	53579	Bohol	16	4	628
1188	53591	Bukidnon	16	4	629
1188	53552	Bulacan	16	4	630
1188	53544	Cagayan	16	4	631
1188	53566	Camarines Norte	16	4	632
1188	53570	Camarines Sur	16	4	633
1188	53594	Camiguin	16	4	634
1188	53571	Capiz	16	4	635
1188	53565	Catanduanes	16	4	636
1188	53556	Cavite	16	4	637
1188	53578	Cebu	16	4	638
1188	53602	Cotabato (North Cotabato)	16	4	639
1188	53596	Davao de Oro	16	4	640
1188	53599	Davao Del Norte	16	4	641
1188	53597	Davao Del Sur	16	4	642
1188	53598	Davao Occidental	16	4	643
1188	53595	Davao Oriental	16	4	644
1188	53608	Dinagat Islands	16	4	645
1188	53582	Eastern Samar	16	4	646
1188	53576	Guimaras	16	4	647
1188	53534	Ifugao	16	4	648
1188	53540	Ilocos Norte	16	4	649
1188	53541	Ilocos Sur	16	4	650
1188	53575	Iloilo	16	4	651
1188	53545	Isabela	16	4	652
1188	53538	Kalinga	16	4	653
1188	53539	La Union	16	4	654
1188	53557	Laguna	16	4	655
1188	53592	Lanao Del Norte	16	4	656
1188	53613	Lanao Del Sur	16	4	657
1188	53585	Leyte	16	4	658
1188	53612	Maguindanao	16	4	659
1188	53564	Marinduque	16	4	660
1188	53569	Masbate	16	4	661
1188	53590	Misamis Occidental	16	4	662
1188	53593	Misamis Oriental	16	4	663
1188	53533	Mountain Province	16	4	664
1188	53614	National Capital Region	16	4	665
1188	53574	Negros Occidental	16	4	666
1188	53577	Negros Oriental	16	4	667
1188	53583	Northern Samar	16	4	668
1188	53553	Nueva Ecija	16	4	669
1188	53543	Nueva Vizcaya	16	4	670
1188	53560	Occidental Mindoro	16	4	671
1188	53561	Oriental Mindoro	16	4	672
1188	53563	Palawan	16	4	673
1188	53551	Pampanga	16	4	674
1188	53542	Pangasinan	16	4	675
1188	53559	Quezon	16	4	676
1188	53546	Quirino	16	4	677
1188	53555	Rizal	16	4	678
1188	53562	Romblon	16	4	679
1188	53584	Samar (Western Samar)	16	4	680
1188	53603	Sarangani	16	4	681
1188	53580	Siquijor	16	4	682
1188	53567	Sorsogon	16	4	683
1188	53600	South Cotabato	16	4	684
1188	53581	Southern Leyte	16	4	685
1188	53601	Sultan Kudarat	16	4	686
1188	53611	Sulu	16	4	687
1188	53607	Surigao Del Norte	16	4	688
1188	53606	Surigao Del Sur	16	4	689
1188	53550	Tarlac	16	4	690
1188	53609	Tawi-Tawi	16	4	691
1188	53549	Zambales	16	4	692
1188	53588	Zamboanga Del Norte	16	4	693
1188	53589	Zamboanga Del Sur	16	4	694
1188	53587	Zamboanga Sibugay	16	4	695
1188	186	Seychelles	9	3	696
1188	17	Sri Lanka	9	3	697
1188	18	Thailand	9	3	698
1188	19	Timor-Leste	9	3	699
1188	20	Viet Nam	9	3	700
1188	166	Sub-Saharan Africa	1	1	701
1188	167	Central Sub-Saharan Africa	166	2	702
1188	168	Angola	167	3	703
1188	169	Central African Republic	167	3	704
1188	170	Congo	167	3	705
1188	171	Democratic Republic of the Congo	167	3	706
1188	172	Equatorial Guinea	167	3	707
1188	173	Gabon	167	3	708
1188	174	Eastern Sub-Saharan Africa	166	2	709
1188	175	Burundi	174	3	710
1188	176	Comoros	174	3	711
1188	177	Djibouti	174	3	712
1188	178	Eritrea	174	3	713
1188	179	Ethiopia	174	3	714
1188	44861	Addis Ababa	179	4	715
1188	44853	Afar	179	4	716
1188	44854	Amhara	179	4	717
1188	44857	Benishangul-Gumuz	179	4	718
1188	44862	Dire Dawa	179	4	719
1188	44860	Gambella	179	4	720
1188	44859	Harari	179	4	721
1188	44855	Oromia	179	4	722
1188	44856	Somali	179	4	723
1188	44858	Southern Nations, Nationalities, and Peoples	179	4	724
1188	44852	Tigray	179	4	725
1188	180	Kenya	174	3	726
1188	35617	Baringo	180	4	727
1188	35618	Bomet	180	4	728
1188	35619	Bungoma	180	4	729
1188	35620	Busia	180	4	730
1188	35621	Elgeyo-Marakwet	180	4	731
1188	35622	Embu	180	4	732
1188	35623	Garissa	180	4	733
1188	35624	Homa Bay	180	4	734
1188	35625	Isiolo	180	4	735
1188	35626	Kajiado	180	4	736
1188	35627	Kakamega	180	4	737
1188	35628	Kericho	180	4	738
1188	35629	Kiambu	180	4	739
1188	35630	Kilifi	180	4	740
1188	35631	Kirinyaga	180	4	741
1188	35632	Kisii	180	4	742
1188	35633	Kisumu	180	4	743
1188	35634	Kitui	180	4	744
1188	35635	Kwale	180	4	745
1188	35636	Laikipia	180	4	746
1188	35637	Lamu	180	4	747
1188	35638	Machakos	180	4	748
1188	35639	Makueni	180	4	749
1188	35640	Mandera	180	4	750
1188	35641	Marsabit	180	4	751
1188	35642	Meru	180	4	752
1188	35643	Migori	180	4	753
1188	35644	Mombasa	180	4	754
1188	35645	Murang'a	180	4	755
1188	35646	Nairobi	180	4	756
1188	35647	Nakuru	180	4	757
1188	35648	Nandi	180	4	758
1188	35649	Narok	180	4	759
1188	35650	Nyamira	180	4	760
1188	35651	Nyandarua	180	4	761
1188	35652	Nyeri	180	4	762
1188	35653	Samburu	180	4	763
1188	35654	Siaya	180	4	764
1188	35655	Taita Taveta	180	4	765
1188	35656	Tana River	180	4	766
1188	35657	Tharaka Nithi	180	4	767
1188	35658	Trans Nzoia	180	4	768
1188	35659	Turkana	180	4	769
1188	35660	Uasin Gishu	180	4	770
1188	35661	Vihiga	180	4	771
1188	35662	Wajir	180	4	772
1188	35663	West Pokot	180	4	773
1188	181	Madagascar	174	3	774
1188	182	Malawi	174	3	775
1188	184	Mozambique	174	3	776
1188	185	Rwanda	174	3	777
1188	187	Somalia	174	3	778
1188	435	South Sudan	174	3	779
1188	190	Uganda	174	3	780
1188	189	United Republic of Tanzania	174	3	781
1188	191	Zambia	174	3	782
1188	192	Southern Sub-Saharan Africa	166	2	783
1188	193	Botswana	192	3	784
1188	197	Eswatini	192	3	785
1188	194	Lesotho	192	3	786
1188	195	Namibia	192	3	787
1188	196	South Africa	192	3	788
1188	482	Eastern Cape	196	4	789
1188	483	Free State	196	4	790
1188	484	Gauteng	196	4	791
1188	485	KwaZulu-Natal	196	4	792
1188	486	Limpopo	196	4	793
1188	487	Mpumalanga	196	4	794
1188	488	North-West	196	4	795
1188	489	Northern Cape	196	4	796
1188	490	Western Cape	196	4	797
1188	198	Zimbabwe	192	3	798
1188	199	Western Sub-Saharan Africa	166	2	799
1188	200	Benin	199	3	800
1188	201	Burkina Faso	199	3	801
1188	203	Cabo Verde	199	3	802
1188	202	Cameroon	199	3	803
1188	204	Chad	199	3	804
1188	205	Côte d'Ivoire	199	3	805
1188	206	Gambia	199	3	806
1188	207	Ghana	199	3	807
1188	208	Guinea	199	3	808
1188	209	Guinea-Bissau	199	3	809
1188	210	Liberia	199	3	810
1188	211	Mali	199	3	811
1188	212	Mauritania	199	3	812
1188	213	Niger	199	3	813
1188	214	Nigeria	199	3	814
1188	215	Sao Tome and Principe	199	3	815
1188	216	Senegal	199	3	816
1188	217	Sierra Leone	199	3	817
1188	218	Togo	199	3	818
1138	44587	African Union	44587	0	1
1138	94365	Central Africa	44587	1	2
1138	175	Burundi	94365	2	3
1138	202	Cameroon	94365	2	4
1138	169	Central African Republic	94365	2	5
1138	204	Chad	94365	2	6
1138	170	Congo	94365	2	7
1138	171	Democratic Republic of the Congo	94365	2	8
1138	172	Equatorial Guinea	94365	2	9
1138	173	Gabon	94365	2	10
1138	215	Sao Tome and Principe	94365	2	11
1138	248	Eastern Africa	44587	1	12
1138	176	Comoros	248	2	13
1138	177	Djibouti	248	2	14
1138	178	Eritrea	248	2	15
1138	179	Ethiopia	248	2	16
1138	180	Kenya	248	2	17
1138	181	Madagascar	248	2	18
1138	183	Mauritius	248	2	19
1138	185	Rwanda	248	2	20
1138	186	Seychelles	248	2	21
1138	187	Somalia	248	2	22
1138	435	South Sudan	248	2	23
1138	522	Sudan	248	2	24
1138	189	United Republic of Tanzania	248	2	25
1138	190	Uganda	248	2	26
1138	254	Northern Africa	44587	1	27
1138	139	Algeria	254	2	28
1138	141	Egypt	254	2	29
1138	147	Libya	254	2	30
1138	212	Mauritania	254	2	31
1138	148	Morocco	254	2	32
1138	154	Tunisia	254	2	33
1138	261	Southern Africa	44587	1	34
1138	168	Angola	261	2	35
1138	193	Botswana	261	2	36
1138	197	Eswatini	261	2	37
1138	194	Lesotho	261	2	38
1138	182	Malawi	261	2	39
1138	184	Mozambique	261	2	40
1138	195	Namibia	261	2	41
1138	196	South Africa	261	2	42
1138	191	Zambia	261	2	43
1138	198	Zimbabwe	261	2	44
1138	263	Western Africa	44587	1	45
1138	200	Benin	263	2	46
1138	201	Burkina Faso	263	2	47
1138	203	Cabo Verde	263	2	48
1138	205	Côte d'Ivoire	263	2	49
1138	206	Gambia	263	2	50
1138	207	Ghana	263	2	51
1138	208	Guinea	263	2	52
1138	209	Guinea-Bissau	263	2	53
1138	210	Liberia	263	2	54
1138	211	Mali	263	2	55
1138	213	Niger	263	2	56
1138	214	Nigeria	263	2	57
1138	216	Senegal	263	2	58
1138	217	Sierra Leone	263	2	59
1138	218	Togo	263	2	60
1105	94216	Association of Southeast Asian Nations	94216	0	1
1105	66	Brunei Darussalam	94216	1	2
1105	10	Cambodia	94216	1	3
1105	11	Indonesia	94216	1	4
1105	12	Lao People's Democratic Republic	94216	1	5
1105	13	Malaysia	94216	1	6
1105	15	Myanmar	94216	1	7
1105	16	Philippines	94216	1	8
1105	69	Singapore	94216	1	9
1105	18	Thailand	94216	1	10
1105	20	Viet Nam	94216	1	11
1002	44534	Commonwealth	44534	0	1
1002	44535	Commonwealth High Income	44534	1	2
1002	105	Antigua and Barbuda	44535	2	3
1002	71	Australia	44535	2	4
1002	106	Bahamas	44535	2	5
1002	107	Barbados	44535	2	6
1002	66	Brunei Darussalam	44535	2	7
1002	101	Canada	44535	2	8
1002	77	Cyprus	44535	2	9
1002	88	Malta	44535	2	10
1002	72	New Zealand	44535	2	11
1002	393	Saint Kitts and Nevis	44535	2	12
1002	186	Seychelles	44535	2	13
1002	69	Singapore	44535	2	14
1002	119	Trinidad and Tobago	44535	2	15
1002	95	United Kingdom	44535	2	16
1002	44536	Commonwealth Middle Income	44534	1	17
1002	108	Belize	44536	2	18
1002	193	Botswana	44536	2	19
1002	202	Cameroon	44536	2	20
1002	110	Dominica	44536	2	21
1002	197	Eswatini	44536	2	22
1002	22	Fiji	44536	2	23
1002	207	Ghana	44536	2	24
1002	112	Grenada	44536	2	25
1002	113	Guyana	44536	2	26
1002	163	India	44536	2	27
1002	115	Jamaica	44536	2	28
1002	23	Kiribati	44536	2	29
1002	194	Lesotho	44536	2	30
1002	13	Malaysia	44536	2	31
1002	14	Maldives	44536	2	32
1002	183	Mauritius	44536	2	33
1002	195	Namibia	44536	2	34
1002	369	Nauru	44536	2	35
1002	214	Nigeria	44536	2	36
1002	165	Pakistan	44536	2	37
1002	26	Papua New Guinea	44536	2	38
1002	116	Saint Lucia	44536	2	39
1002	117	Saint Vincent and the Grenadines	44536	2	40
1002	27	Samoa	44536	2	41
1002	28	Solomon Islands	44536	2	42
1002	196	South Africa	44536	2	43
1002	17	Sri Lanka	44536	2	44
1002	29	Tonga	44536	2	45
1002	416	Tuvalu	44536	2	46
1002	30	Vanuatu	44536	2	47
1002	191	Zambia	44536	2	48
1002	44537	Commonwealth Low Income	44534	1	49
1002	161	Bangladesh	44537	2	50
1002	180	Kenya	44537	2	51
1002	182	Malawi	44537	2	52
1002	184	Mozambique	44537	2	53
1002	185	Rwanda	44537	2	54
1002	217	Sierra Leone	44537	2	55
1002	190	Uganda	44537	2	56
1002	189	United Republic of Tanzania	44537	2	57
1001	4743	European Union	4743	0	1
1001	75	Austria	4743	1	2
1001	76	Belgium	4743	1	3
1001	45	Bulgaria	4743	1	4
1001	46	Croatia	4743	1	5
1001	77	Cyprus	4743	1	6
1001	47	Czechia	4743	1	7
1001	78	Denmark	4743	1	8
1001	58	Estonia	4743	1	9
1001	79	Finland	4743	1	10
1001	80	France	4743	1	11
1001	81	Germany	4743	1	12
1001	82	Greece	4743	1	13
1001	48	Hungary	4743	1	14
1001	84	Ireland	4743	1	15
1001	86	Italy	4743	1	16
1001	59	Latvia	4743	1	17
1001	60	Lithuania	4743	1	18
1001	87	Luxembourg	4743	1	19
1001	88	Malta	4743	1	20
1001	89	Netherlands	4743	1	21
1001	51	Poland	4743	1	22
1001	91	Portugal	4743	1	23
1001	52	Romania	4743	1	24
1001	54	Slovakia	4743	1	25
1001	55	Slovenia	4743	1	26
1001	92	Spain	4743	1	27
1001	93	Sweden	4743	1	28
1114	44590	Four World Regions	44590	0	1
1114	44559	Africa	44590	1	2
1114	139	Algeria	44559	2	3
1114	168	Angola	44559	2	4
1114	200	Benin	44559	2	5
1114	193	Botswana	44559	2	6
1114	201	Burkina Faso	44559	2	7
1114	175	Burundi	44559	2	8
1114	203	Cabo Verde	44559	2	9
1114	202	Cameroon	44559	2	10
1114	169	Central African Republic	44559	2	11
1114	204	Chad	44559	2	12
1114	176	Comoros	44559	2	13
1114	170	Congo	44559	2	14
1114	205	Côte d'Ivoire	44559	2	15
1114	171	Democratic Republic of the Congo	44559	2	16
1114	177	Djibouti	44559	2	17
1114	141	Egypt	44559	2	18
1114	172	Equatorial Guinea	44559	2	19
1114	178	Eritrea	44559	2	20
1114	197	Eswatini	44559	2	21
1114	179	Ethiopia	44559	2	22
1114	173	Gabon	44559	2	23
1114	206	Gambia	44559	2	24
1114	207	Ghana	44559	2	25
1114	208	Guinea	44559	2	26
1114	209	Guinea-Bissau	44559	2	27
1114	180	Kenya	44559	2	28
1114	194	Lesotho	44559	2	29
1114	210	Liberia	44559	2	30
1114	147	Libya	44559	2	31
1114	181	Madagascar	44559	2	32
1114	182	Malawi	44559	2	33
1114	211	Mali	44559	2	34
1114	212	Mauritania	44559	2	35
1114	183	Mauritius	44559	2	36
1114	148	Morocco	44559	2	37
1114	184	Mozambique	44559	2	38
1114	195	Namibia	44559	2	39
1114	213	Niger	44559	2	40
1114	214	Nigeria	44559	2	41
1114	185	Rwanda	44559	2	42
1114	215	Sao Tome and Principe	44559	2	43
1114	216	Senegal	44559	2	44
1114	186	Seychelles	44559	2	45
1114	217	Sierra Leone	44559	2	46
1114	187	Somalia	44559	2	47
1114	196	South Africa	44559	2	48
1114	435	South Sudan	44559	2	49
1114	522	Sudan	44559	2	50
1114	218	Togo	44559	2	51
1114	154	Tunisia	44559	2	52
1114	190	Uganda	44559	2	53
1114	189	United Republic of Tanzania	44559	2	54
1114	191	Zambia	44559	2	55
1114	198	Zimbabwe	44559	2	56
1114	44560	America	44590	1	57
1114	105	Antigua and Barbuda	44560	2	58
1114	97	Argentina	44560	2	59
1114	106	Bahamas	44560	2	60
1114	107	Barbados	44560	2	61
1114	108	Belize	44560	2	62
1114	121	Bolivia (Plurinational State of)	44560	2	63
1114	135	Brazil	44560	2	64
1114	101	Canada	44560	2	65
1114	98	Chile	44560	2	66
1114	125	Colombia	44560	2	67
1114	126	Costa Rica	44560	2	68
1114	109	Cuba	44560	2	69
1114	110	Dominica	44560	2	70
1114	111	Dominican Republic	44560	2	71
1114	122	Ecuador	44560	2	72
1114	127	El Salvador	44560	2	73
1114	112	Grenada	44560	2	74
1114	128	Guatemala	44560	2	75
1114	113	Guyana	44560	2	76
1114	114	Haiti	44560	2	77
1114	129	Honduras	44560	2	78
1114	115	Jamaica	44560	2	79
1114	130	Mexico	44560	2	80
1114	131	Nicaragua	44560	2	81
1114	132	Panama	44560	2	82
1114	136	Paraguay	44560	2	83
1114	123	Peru	44560	2	84
1114	393	Saint Kitts and Nevis	44560	2	85
1114	116	Saint Lucia	44560	2	86
1114	117	Saint Vincent and the Grenadines	44560	2	87
1114	118	Suriname	44560	2	88
1114	119	Trinidad and Tobago	44560	2	89
1114	102	United States of America	44560	2	90
1114	99	Uruguay	44560	2	91
1114	133	Venezuela (Bolivarian Republic of)	44560	2	92
1114	44561	Asia	44590	1	93
1114	160	Afghanistan	44561	2	94
1114	71	Australia	44561	2	95
1114	140	Bahrain	44561	2	96
1114	161	Bangladesh	44561	2	97
1114	162	Bhutan	44561	2	98
1114	66	Brunei Darussalam	44561	2	99
1114	10	Cambodia	44561	2	100
1114	6	China	44561	2	101
1114	320	Cook Islands	44561	2	102
1114	7	Democratic People's Republic of Korea	44561	2	103
1114	22	Fiji	44561	2	104
1114	163	India	44561	2	105
1114	11	Indonesia	44561	2	106
1114	142	Iran (Islamic Republic of)	44561	2	107
1114	143	Iraq	44561	2	108
1114	85	Israel	44561	2	109
1114	67	Japan	44561	2	110
1114	144	Jordan	44561	2	111
1114	36	Kazakhstan	44561	2	112
1114	23	Kiribati	44561	2	113
1114	145	Kuwait	44561	2	114
1114	37	Kyrgyzstan	44561	2	115
1114	12	Lao People's Democratic Republic	44561	2	116
1114	146	Lebanon	44561	2	117
1114	13	Malaysia	44561	2	118
1114	14	Maldives	44561	2	119
1114	24	Marshall Islands	44561	2	120
1114	25	Micronesia (Federated States of)	44561	2	121
1114	38	Mongolia	44561	2	122
1114	15	Myanmar	44561	2	123
1114	369	Nauru	44561	2	124
1114	164	Nepal	44561	2	125
1114	72	New Zealand	44561	2	126
1114	374	Niue	44561	2	127
1114	150	Oman	44561	2	128
1114	165	Pakistan	44561	2	129
1114	380	Palau	44561	2	130
1114	149	Palestine	44561	2	131
1114	26	Papua New Guinea	44561	2	132
1114	16	Philippines	44561	2	133
1114	151	Qatar	44561	2	134
1114	68	Republic of Korea	44561	2	135
1114	27	Samoa	44561	2	136
1114	152	Saudi Arabia	44561	2	137
1114	69	Singapore	44561	2	138
1114	28	Solomon Islands	44561	2	139
1114	17	Sri Lanka	44561	2	140
1114	153	Syrian Arab Republic	44561	2	141
1114	8	Taiwan (Province of China)	44561	2	142
1114	39	Tajikistan	44561	2	143
1114	18	Thailand	44561	2	144
1114	19	Timor-Leste	44561	2	145
1114	413	Tokelau	44561	2	146
1114	29	Tonga	44561	2	147
1114	40	Turkmenistan	44561	2	148
1114	416	Tuvalu	44561	2	149
1114	156	United Arab Emirates	44561	2	150
1114	41	Uzbekistan	44561	2	151
1114	30	Vanuatu	44561	2	152
1114	20	Viet Nam	44561	2	153
1114	157	Yemen	44561	2	154
1114	44562	Europe	44590	1	155
1114	43	Albania	44562	2	156
1114	74	Andorra	44562	2	157
1114	33	Armenia	44562	2	158
1114	75	Austria	44562	2	159
1114	34	Azerbaijan	44562	2	160
1114	57	Belarus	44562	2	161
1114	76	Belgium	44562	2	162
1114	44	Bosnia and Herzegovina	44562	2	163
1114	45	Bulgaria	44562	2	164
1114	46	Croatia	44562	2	165
1114	77	Cyprus	44562	2	166
1114	47	Czechia	44562	2	167
1114	78	Denmark	44562	2	168
1114	58	Estonia	44562	2	169
1114	79	Finland	44562	2	170
1114	80	France	44562	2	171
1114	35	Georgia	44562	2	172
1114	81	Germany	44562	2	173
1114	82	Greece	44562	2	174
1114	349	Greenland	44562	2	175
1114	48	Hungary	44562	2	176
1114	83	Iceland	44562	2	177
1114	84	Ireland	44562	2	178
1114	86	Italy	44562	2	179
1114	59	Latvia	44562	2	180
1114	60	Lithuania	44562	2	181
1114	87	Luxembourg	44562	2	182
1114	88	Malta	44562	2	183
1114	367	Monaco	44562	2	184
1114	50	Montenegro	44562	2	185
1114	89	Netherlands	44562	2	186
1114	49	North Macedonia	44562	2	187
1114	90	Norway	44562	2	188
1114	51	Poland	44562	2	189
1114	91	Portugal	44562	2	190
1114	61	Republic of Moldova	44562	2	191
1114	52	Romania	44562	2	192
1114	62	Russian Federation	44562	2	193
1114	396	San Marino	44562	2	194
1114	53	Serbia	44562	2	195
1114	54	Slovakia	44562	2	196
1114	55	Slovenia	44562	2	197
1114	92	Spain	44562	2	198
1114	93	Sweden	44562	2	199
1114	94	Switzerland	44562	2	200
1114	155	Türkiye	44562	2	201
1114	63	Ukraine	44562	2	202
1114	95	United Kingdom	44562	2	203
1120	44586	G20	44586	0	1
1120	97	Argentina	44586	1	2
1120	71	Australia	44586	1	3
1120	75	Austria	44586	1	4
1120	76	Belgium	44586	1	5
1120	135	Brazil	44586	1	6
1120	45	Bulgaria	44586	1	7
1120	101	Canada	44586	1	8
1120	6	China	44586	1	9
1120	46	Croatia	44586	1	10
1120	77	Cyprus	44586	1	11
1120	47	Czechia	44586	1	12
1120	78	Denmark	44586	1	13
1120	58	Estonia	44586	1	14
1120	79	Finland	44586	1	15
1120	80	France	44586	1	16
1120	81	Germany	44586	1	17
1120	82	Greece	44586	1	18
1120	48	Hungary	44586	1	19
1120	163	India	44586	1	20
1120	11	Indonesia	44586	1	21
1120	84	Ireland	44586	1	22
1120	86	Italy	44586	1	23
1120	67	Japan	44586	1	24
1120	59	Latvia	44586	1	25
1120	60	Lithuania	44586	1	26
1120	87	Luxembourg	44586	1	27
1120	88	Malta	44586	1	28
1120	130	Mexico	44586	1	29
1120	89	Netherlands	44586	1	30
1120	51	Poland	44586	1	31
1120	91	Portugal	44586	1	32
1120	68	Republic of Korea	44586	1	33
1120	52	Romania	44586	1	34
1120	62	Russian Federation	44586	1	35
1120	152	Saudi Arabia	44586	1	36
1120	54	Slovakia	44586	1	37
1120	55	Slovenia	44586	1	38
1120	196	South Africa	44586	1	39
1120	92	Spain	44586	1	40
1120	93	Sweden	44586	1	41
1120	155	Türkiye	44586	1	42
1120	95	United Kingdom	44586	1	43
1120	102	United States of America	44586	1	44
1049	94217	Gulf Cooperation Council	94217	0	1
1049	140	Bahrain	94217	1	2
1049	145	Kuwait	94217	1	3
1049	150	Oman	94217	1	4
1049	151	Qatar	94217	1	5
1049	152	Saudi Arabia	94217	1	6
1049	156	United Arab Emirates	94217	1	7
1038	4745	League of Arab States	4745	0	1
1038	139	Algeria	4745	1	2
1038	140	Bahrain	4745	1	3
1038	176	Comoros	4745	1	4
1038	177	Djibouti	4745	1	5
1038	141	Egypt	4745	1	6
1038	143	Iraq	4745	1	7
1038	144	Jordan	4745	1	8
1038	145	Kuwait	4745	1	9
1038	146	Lebanon	4745	1	10
1038	147	Libya	4745	1	11
1038	212	Mauritania	4745	1	12
1038	148	Morocco	4745	1	13
1038	150	Oman	4745	1	14
1038	149	Palestine	4745	1	15
1038	151	Qatar	4745	1	16
1038	152	Saudi Arabia	4745	1	17
1038	187	Somalia	4745	1	18
1038	522	Sudan	4745	1	19
1038	153	Syrian Arab Republic	4745	1	20
1038	154	Tunisia	4745	1	21
1038	156	United Arab Emirates	4745	1	22
1038	157	Yemen	4745	1	23
817	44642	Nordic Region	44642	0	1
817	78	Denmark	44642	1	2
817	79	Finland	44642	1	3
817	349	Greenland	44642	1	4
817	83	Iceland	44642	1	5
817	90	Norway	44642	1	6
817	93	Sweden	44642	1	7
1118	44584	OECD Countries	44584	0	1
1118	71	Australia	44584	1	2
1118	75	Austria	44584	1	3
1118	76	Belgium	44584	1	4
1118	101	Canada	44584	1	5
1118	98	Chile	44584	1	6
1118	125	Colombia	44584	1	7
1118	126	Costa Rica	44584	1	8
1118	47	Czechia	44584	1	9
1118	78	Denmark	44584	1	10
1118	58	Estonia	44584	1	11
1118	79	Finland	44584	1	12
1118	80	France	44584	1	13
1118	81	Germany	44584	1	14
1118	82	Greece	44584	1	15
1118	48	Hungary	44584	1	16
1118	83	Iceland	44584	1	17
1118	84	Ireland	44584	1	18
1118	85	Israel	44584	1	19
1118	86	Italy	44584	1	20
1118	67	Japan	44584	1	21
1118	59	Latvia	44584	1	22
1118	60	Lithuania	44584	1	23
1118	87	Luxembourg	44584	1	24
1118	130	Mexico	44584	1	25
1118	89	Netherlands	44584	1	26
1118	72	New Zealand	44584	1	27
1118	90	Norway	44584	1	28
1118	51	Poland	44584	1	29
1118	91	Portugal	44584	1	30
1118	68	Republic of Korea	44584	1	31
1118	54	Slovakia	44584	1	32
1118	55	Slovenia	44584	1	33
1118	92	Spain	44584	1	34
1118	93	Sweden	44584	1	35
1118	94	Switzerland	44584	1	36
1118	155	Türkiye	44584	1	37
1118	95	United Kingdom	44584	1	38
1118	102	United States of America	44584	1	39
1128	94215	Organization of Islamic Cooperation	94215	0	1
1128	160	Afghanistan	94215	1	2
1128	43	Albania	94215	1	3
1128	139	Algeria	94215	1	4
1128	34	Azerbaijan	94215	1	5
1128	140	Bahrain	94215	1	6
1128	161	Bangladesh	94215	1	7
1128	200	Benin	94215	1	8
1128	66	Brunei Darussalam	94215	1	9
1128	201	Burkina Faso	94215	1	10
1128	202	Cameroon	94215	1	11
1128	204	Chad	94215	1	12
1128	176	Comoros	94215	1	13
1128	205	Côte d'Ivoire	94215	1	14
1128	177	Djibouti	94215	1	15
1128	141	Egypt	94215	1	16
1128	173	Gabon	94215	1	17
1128	206	Gambia	94215	1	18
1128	208	Guinea	94215	1	19
1128	209	Guinea-Bissau	94215	1	20
1128	113	Guyana	94215	1	21
1128	11	Indonesia	94215	1	22
1128	142	Iran (Islamic Republic of)	94215	1	23
1128	143	Iraq	94215	1	24
1128	144	Jordan	94215	1	25
1128	36	Kazakhstan	94215	1	26
1128	145	Kuwait	94215	1	27
1128	37	Kyrgyzstan	94215	1	28
1128	146	Lebanon	94215	1	29
1128	147	Libya	94215	1	30
1128	13	Malaysia	94215	1	31
1128	14	Maldives	94215	1	32
1128	211	Mali	94215	1	33
1128	212	Mauritania	94215	1	34
1128	148	Morocco	94215	1	35
1128	184	Mozambique	94215	1	36
1128	213	Niger	94215	1	37
1128	214	Nigeria	94215	1	38
1128	150	Oman	94215	1	39
1128	165	Pakistan	94215	1	40
1128	149	Palestine	94215	1	41
1128	151	Qatar	94215	1	42
1128	152	Saudi Arabia	94215	1	43
1128	216	Senegal	94215	1	44
1128	217	Sierra Leone	94215	1	45
1128	187	Somalia	94215	1	46
1128	522	Sudan	94215	1	47
1128	118	Suriname	94215	1	48
1128	153	Syrian Arab Republic	94215	1	49
1128	39	Tajikistan	94215	1	50
1128	218	Togo	94215	1	51
1128	154	Tunisia	94215	1	52
1128	155	Türkiye	94215	1	53
1128	40	Turkmenistan	94215	1	54
1128	190	Uganda	94215	1	55
1128	156	United Arab Emirates	94215	1	56
1128	41	Uzbekistan	94215	1	57
1128	157	Yemen	94215	1	58
1141	94366	Sahel Region	94366	0	1
1141	201	Burkina Faso	94366	1	2
1141	202	Cameroon	94366	1	3
1141	169	Central African Republic	94366	1	4
1141	204	Chad	94366	1	5
1141	178	Eritrea	94366	1	6
1141	94367	Ethiopia (Sahel)	94366	1	7
1141	206	Gambia	94366	1	8
1141	208	Guinea	94366	1	9
1141	211	Mali	94366	1	10
1141	212	Mauritania	94366	1	11
1141	213	Niger	94366	1	12
1141	94368	Nigeria (Sahel)	94366	1	13
1141	216	Senegal	94366	1	14
1141	187	Somalia	94366	1	15
1141	435	South Sudan	94366	1	16
1141	522	Sudan	94366	1	17
1110	479	WHO region	479	0	1
1110	44563	African Region	479	1	2
1110	139	Algeria	44563	2	3
1110	168	Angola	44563	2	4
1110	200	Benin	44563	2	5
1110	193	Botswana	44563	2	6
1110	201	Burkina Faso	44563	2	7
1110	175	Burundi	44563	2	8
1110	203	Cabo Verde	44563	2	9
1110	202	Cameroon	44563	2	10
1110	169	Central African Republic	44563	2	11
1110	204	Chad	44563	2	12
1110	176	Comoros	44563	2	13
1110	170	Congo	44563	2	14
1110	205	Côte d'Ivoire	44563	2	15
1110	171	Democratic Republic of the Congo	44563	2	16
1110	172	Equatorial Guinea	44563	2	17
1110	178	Eritrea	44563	2	18
1110	197	Eswatini	44563	2	19
1110	179	Ethiopia	44563	2	20
1110	173	Gabon	44563	2	21
1110	206	Gambia	44563	2	22
1110	207	Ghana	44563	2	23
1110	208	Guinea	44563	2	24
1110	209	Guinea-Bissau	44563	2	25
1110	180	Kenya	44563	2	26
1110	194	Lesotho	44563	2	27
1110	210	Liberia	44563	2	28
1110	181	Madagascar	44563	2	29
1110	182	Malawi	44563	2	30
1110	211	Mali	44563	2	31
1110	212	Mauritania	44563	2	32
1110	183	Mauritius	44563	2	33
1110	184	Mozambique	44563	2	34
1110	195	Namibia	44563	2	35
1110	213	Niger	44563	2	36
1110	214	Nigeria	44563	2	37
1110	185	Rwanda	44563	2	38
1110	215	Sao Tome and Principe	44563	2	39
1110	216	Senegal	44563	2	40
1110	186	Seychelles	44563	2	41
1110	217	Sierra Leone	44563	2	42
1110	196	South Africa	44563	2	43
1110	435	South Sudan	44563	2	44
1110	218	Togo	44563	2	45
1110	190	Uganda	44563	2	46
1110	189	United Republic of Tanzania	44563	2	47
1110	191	Zambia	44563	2	48
1110	198	Zimbabwe	44563	2	49
1110	44567	Eastern Mediterranean Region	479	1	50
1110	160	Afghanistan	44567	2	51
1110	140	Bahrain	44567	2	52
1110	177	Djibouti	44567	2	53
1110	141	Egypt	44567	2	54
1110	142	Iran (Islamic Republic of)	44567	2	55
1110	143	Iraq	44567	2	56
1110	144	Jordan	44567	2	57
1110	145	Kuwait	44567	2	58
1110	146	Lebanon	44567	2	59
1110	147	Libya	44567	2	60
1110	148	Morocco	44567	2	61
1110	150	Oman	44567	2	62
1110	165	Pakistan	44567	2	63
1110	149	Palestine	44567	2	64
1110	151	Qatar	44567	2	65
1110	152	Saudi Arabia	44567	2	66
1110	187	Somalia	44567	2	67
1110	522	Sudan	44567	2	68
1110	153	Syrian Arab Republic	44567	2	69
1110	154	Tunisia	44567	2	70
1110	156	United Arab Emirates	44567	2	71
1110	157	Yemen	44567	2	72
1110	44566	European Region	479	1	73
1110	43	Albania	44566	2	74
1110	74	Andorra	44566	2	75
1110	33	Armenia	44566	2	76
1110	75	Austria	44566	2	77
1110	34	Azerbaijan	44566	2	78
1110	57	Belarus	44566	2	79
1110	76	Belgium	44566	2	80
1110	44	Bosnia and Herzegovina	44566	2	81
1110	45	Bulgaria	44566	2	82
1110	46	Croatia	44566	2	83
1110	77	Cyprus	44566	2	84
1110	47	Czechia	44566	2	85
1110	78	Denmark	44566	2	86
1110	58	Estonia	44566	2	87
1110	79	Finland	44566	2	88
1110	80	France	44566	2	89
1110	35	Georgia	44566	2	90
1110	81	Germany	44566	2	91
1110	82	Greece	44566	2	92
1110	48	Hungary	44566	2	93
1110	83	Iceland	44566	2	94
1110	84	Ireland	44566	2	95
1110	85	Israel	44566	2	96
1110	86	Italy	44566	2	97
1110	36	Kazakhstan	44566	2	98
1110	37	Kyrgyzstan	44566	2	99
1110	59	Latvia	44566	2	100
1110	60	Lithuania	44566	2	101
1110	87	Luxembourg	44566	2	102
1110	88	Malta	44566	2	103
1110	367	Monaco	44566	2	104
1110	50	Montenegro	44566	2	105
1110	89	Netherlands	44566	2	106
1110	49	North Macedonia	44566	2	107
1110	90	Norway	44566	2	108
1110	51	Poland	44566	2	109
1110	91	Portugal	44566	2	110
1110	61	Republic of Moldova	44566	2	111
1110	52	Romania	44566	2	112
1110	62	Russian Federation	44566	2	113
1110	396	San Marino	44566	2	114
1110	53	Serbia	44566	2	115
1110	54	Slovakia	44566	2	116
1110	55	Slovenia	44566	2	117
1110	92	Spain	44566	2	118
1110	93	Sweden	44566	2	119
1110	94	Switzerland	44566	2	120
1110	39	Tajikistan	44566	2	121
1110	155	Türkiye	44566	2	122
1110	40	Turkmenistan	44566	2	123
1110	63	Ukraine	44566	2	124
1110	95	United Kingdom	44566	2	125
1110	41	Uzbekistan	44566	2	126
1110	44564	Region of the Americas	479	1	127
1110	105	Antigua and Barbuda	44564	2	128
1110	97	Argentina	44564	2	129
1110	106	Bahamas	44564	2	130
1110	107	Barbados	44564	2	131
1110	108	Belize	44564	2	132
1110	121	Bolivia (Plurinational State of)	44564	2	133
1110	135	Brazil	44564	2	134
1110	101	Canada	44564	2	135
1110	98	Chile	44564	2	136
1110	125	Colombia	44564	2	137
1110	126	Costa Rica	44564	2	138
1110	109	Cuba	44564	2	139
1110	110	Dominica	44564	2	140
1110	111	Dominican Republic	44564	2	141
1110	122	Ecuador	44564	2	142
1110	127	El Salvador	44564	2	143
1110	112	Grenada	44564	2	144
1110	128	Guatemala	44564	2	145
1110	113	Guyana	44564	2	146
1110	114	Haiti	44564	2	147
1110	129	Honduras	44564	2	148
1110	115	Jamaica	44564	2	149
1110	130	Mexico	44564	2	150
1110	131	Nicaragua	44564	2	151
1110	132	Panama	44564	2	152
1110	136	Paraguay	44564	2	153
1110	123	Peru	44564	2	154
1110	393	Saint Kitts and Nevis	44564	2	155
1110	116	Saint Lucia	44564	2	156
1110	117	Saint Vincent and the Grenadines	44564	2	157
1110	118	Suriname	44564	2	158
1110	119	Trinidad and Tobago	44564	2	159
1110	102	United States of America	44564	2	160
1110	99	Uruguay	44564	2	161
1110	133	Venezuela (Bolivarian Republic of)	44564	2	162
1110	44565	South-East Asia Region	479	1	163
1110	161	Bangladesh	44565	2	164
1110	162	Bhutan	44565	2	165
1110	7	Democratic People's Republic of Korea	44565	2	166
1110	163	India	44565	2	167
1110	11	Indonesia	44565	2	168
1110	14	Maldives	44565	2	169
1110	15	Myanmar	44565	2	170
1110	164	Nepal	44565	2	171
1110	17	Sri Lanka	44565	2	172
1110	18	Thailand	44565	2	173
1110	19	Timor-Leste	44565	2	174
1110	44568	Western Pacific Region	479	1	175
1110	71	Australia	44568	2	176
1110	66	Brunei Darussalam	44568	2	177
1110	10	Cambodia	44568	2	178
1110	6	China	44568	2	179
1110	320	Cook Islands	44568	2	180
1110	22	Fiji	44568	2	181
1110	67	Japan	44568	2	182
1110	23	Kiribati	44568	2	183
1110	12	Lao People's Democratic Republic	44568	2	184
1110	13	Malaysia	44568	2	185
1110	24	Marshall Islands	44568	2	186
1110	25	Micronesia (Federated States of)	44568	2	187
1110	38	Mongolia	44568	2	188
1110	369	Nauru	44568	2	189
1110	72	New Zealand	44568	2	190
1110	374	Niue	44568	2	191
1110	380	Palau	44568	2	192
1110	26	Papua New Guinea	44568	2	193
1110	16	Philippines	44568	2	194
1110	68	Republic of Korea	44568	2	195
1110	27	Samoa	44568	2	196
1110	69	Singapore	44568	2	197
1110	28	Solomon Islands	44568	2	198
1110	29	Tonga	44568	2	199
1110	416	Tuvalu	44568	2	200
1110	30	Vanuatu	44568	2	201
1110	20	Viet Nam	44568	2	202
1193	44591	World Bank Income Levels	44591	0	1
1193	44575	World Bank High Income	44591	1	2
1193	74	Andorra	44575	2	3
1193	105	Antigua and Barbuda	44575	2	4
1193	71	Australia	44575	2	5
1193	75	Austria	44575	2	6
1193	106	Bahamas	44575	2	7
1193	140	Bahrain	44575	2	8
1193	107	Barbados	44575	2	9
1193	76	Belgium	44575	2	10
1193	305	Bermuda	44575	2	11
1193	66	Brunei Darussalam	44575	2	12
1193	101	Canada	44575	2	13
1193	98	Chile	44575	2	14
1193	46	Croatia	44575	2	15
1193	77	Cyprus	44575	2	16
1193	47	Czechia	44575	2	17
1193	78	Denmark	44575	2	18
1193	58	Estonia	44575	2	19
1193	79	Finland	44575	2	20
1193	80	France	44575	2	21
1193	81	Germany	44575	2	22
1193	82	Greece	44575	2	23
1193	349	Greenland	44575	2	24
1193	351	Guam	44575	2	25
1193	48	Hungary	44575	2	26
1193	83	Iceland	44575	2	27
1193	84	Ireland	44575	2	28
1193	85	Israel	44575	2	29
1193	86	Italy	44575	2	30
1193	67	Japan	44575	2	31
1193	145	Kuwait	44575	2	32
1193	59	Latvia	44575	2	33
1193	60	Lithuania	44575	2	34
1193	87	Luxembourg	44575	2	35
1193	88	Malta	44575	2	36
1193	367	Monaco	44575	2	37
1193	369	Nauru	44575	2	38
1193	89	Netherlands	44575	2	39
1193	72	New Zealand	44575	2	40
1193	376	Northern Mariana Islands	44575	2	41
1193	90	Norway	44575	2	42
1193	150	Oman	44575	2	43
1193	132	Panama	44575	2	44
1193	51	Poland	44575	2	45
1193	91	Portugal	44575	2	46
1193	385	Puerto Rico	44575	2	47
1193	151	Qatar	44575	2	48
1193	68	Republic of Korea	44575	2	49
1193	52	Romania	44575	2	50
1193	393	Saint Kitts and Nevis	44575	2	51
1193	396	San Marino	44575	2	52
1193	152	Saudi Arabia	44575	2	53
1193	186	Seychelles	44575	2	54
1193	69	Singapore	44575	2	55
1193	54	Slovakia	44575	2	56
1193	55	Slovenia	44575	2	57
1193	92	Spain	44575	2	58
1193	93	Sweden	44575	2	59
1193	94	Switzerland	44575	2	60
1193	8	Taiwan (Province of China)	44575	2	61
1193	119	Trinidad and Tobago	44575	2	62
1193	156	United Arab Emirates	44575	2	63
1193	95	United Kingdom	44575	2	64
1193	102	United States of America	44575	2	65
1193	422	United States Virgin Islands	44575	2	66
1193	99	Uruguay	44575	2	67
1193	44578	World Bank Low Income	44591	1	68
1193	160	Afghanistan	44578	2	69
1193	201	Burkina Faso	44578	2	70
1193	175	Burundi	44578	2	71
1193	169	Central African Republic	44578	2	72
1193	204	Chad	44578	2	73
1193	7	Democratic People's Republic of Korea	44578	2	74
1193	171	Democratic Republic of the Congo	44578	2	75
1193	178	Eritrea	44578	2	76
1193	179	Ethiopia	44578	2	77
1193	206	Gambia	44578	2	78
1193	208	Guinea	44578	2	79
1193	209	Guinea-Bissau	44578	2	80
1193	210	Liberia	44578	2	81
1193	181	Madagascar	44578	2	82
1193	182	Malawi	44578	2	83
1193	211	Mali	44578	2	84
1193	184	Mozambique	44578	2	85
1193	213	Niger	44578	2	86
1193	185	Rwanda	44578	2	87
1193	217	Sierra Leone	44578	2	88
1193	187	Somalia	44578	2	89
1193	435	South Sudan	44578	2	90
1193	522	Sudan	44578	2	91
1193	153	Syrian Arab Republic	44578	2	92
1193	218	Togo	44578	2	93
1193	190	Uganda	44578	2	94
1193	157	Yemen	44578	2	95
1193	191	Zambia	44578	2	96
1193	44577	World Bank Lower Middle Income	44591	1	97
1193	139	Algeria	44577	2	98
1193	168	Angola	44577	2	99
1193	161	Bangladesh	44577	2	100
1193	200	Benin	44577	2	101
1193	162	Bhutan	44577	2	102
1193	121	Bolivia (Plurinational State of)	44577	2	103
1193	203	Cabo Verde	44577	2	104
1193	10	Cambodia	44577	2	105
1193	202	Cameroon	44577	2	106
1193	176	Comoros	44577	2	107
1193	170	Congo	44577	2	108
1193	205	Côte d'Ivoire	44577	2	109
1193	177	Djibouti	44577	2	110
1193	141	Egypt	44577	2	111
1193	127	El Salvador	44577	2	112
1193	197	Eswatini	44577	2	113
1193	207	Ghana	44577	2	114
1193	114	Haiti	44577	2	115
1193	129	Honduras	44577	2	116
1193	163	India	44577	2	117
1193	11	Indonesia	44577	2	118
1193	142	Iran (Islamic Republic of)	44577	2	119
1193	180	Kenya	44577	2	120
1193	23	Kiribati	44577	2	121
1193	37	Kyrgyzstan	44577	2	122
1193	12	Lao People's Democratic Republic	44577	2	123
1193	146	Lebanon	44577	2	124
1193	194	Lesotho	44577	2	125
1193	212	Mauritania	44577	2	126
1193	25	Micronesia (Federated States of)	44577	2	127
1193	38	Mongolia	44577	2	128
1193	148	Morocco	44577	2	129
1193	15	Myanmar	44577	2	130
1193	164	Nepal	44577	2	131
1193	131	Nicaragua	44577	2	132
1193	214	Nigeria	44577	2	133
1193	165	Pakistan	44577	2	134
1193	149	Palestine	44577	2	135
1193	26	Papua New Guinea	44577	2	136
1193	16	Philippines	44577	2	137
1193	27	Samoa	44577	2	138
1193	215	Sao Tome and Principe	44577	2	139
1193	216	Senegal	44577	2	140
1193	28	Solomon Islands	44577	2	141
1193	17	Sri Lanka	44577	2	142
1193	39	Tajikistan	44577	2	143
1193	19	Timor-Leste	44577	2	144
1193	154	Tunisia	44577	2	145
1193	63	Ukraine	44577	2	146
1193	189	United Republic of Tanzania	44577	2	147
1193	41	Uzbekistan	44577	2	148
1193	30	Vanuatu	44577	2	149
1193	20	Viet Nam	44577	2	150
1193	198	Zimbabwe	44577	2	151
1193	44576	World Bank Upper Middle Income	44591	1	152
1193	43	Albania	44576	2	153
1193	298	American Samoa	44576	2	154
1193	97	Argentina	44576	2	155
1193	33	Armenia	44576	2	156
1193	34	Azerbaijan	44576	2	157
1193	57	Belarus	44576	2	158
1193	108	Belize	44576	2	159
1193	44	Bosnia and Herzegovina	44576	2	160
1193	193	Botswana	44576	2	161
1193	135	Brazil	44576	2	162
1193	45	Bulgaria	44576	2	163
1193	6	China	44576	2	164
1193	125	Colombia	44576	2	165
1193	126	Costa Rica	44576	2	166
1193	109	Cuba	44576	2	167
1193	110	Dominica	44576	2	168
1193	111	Dominican Republic	44576	2	169
1193	122	Ecuador	44576	2	170
1193	172	Equatorial Guinea	44576	2	171
1193	22	Fiji	44576	2	172
1193	173	Gabon	44576	2	173
1193	35	Georgia	44576	2	174
1193	112	Grenada	44576	2	175
1193	128	Guatemala	44576	2	176
1193	113	Guyana	44576	2	177
1193	143	Iraq	44576	2	178
1193	115	Jamaica	44576	2	179
1193	144	Jordan	44576	2	180
1193	36	Kazakhstan	44576	2	181
1193	147	Libya	44576	2	182
1193	13	Malaysia	44576	2	183
1193	14	Maldives	44576	2	184
1193	24	Marshall Islands	44576	2	185
1193	183	Mauritius	44576	2	186
1193	130	Mexico	44576	2	187
1193	50	Montenegro	44576	2	188
1193	195	Namibia	44576	2	189
1193	49	North Macedonia	44576	2	190
1193	380	Palau	44576	2	191
1193	136	Paraguay	44576	2	192
1193	123	Peru	44576	2	193
1193	61	Republic of Moldova	44576	2	194
1193	62	Russian Federation	44576	2	195
1193	116	Saint Lucia	44576	2	196
1193	117	Saint Vincent and the Grenadines	44576	2	197
1193	53	Serbia	44576	2	198
1193	196	South Africa	44576	2	199
1193	118	Suriname	44576	2	200
1193	18	Thailand	44576	2	201
1193	29	Tonga	44576	2	202
1193	155	Türkiye	44576	2	203
1193	40	Turkmenistan	44576	2	204
1193	416	Tuvalu	44576	2	205
1193	133	Venezuela (Bolivarian Republic of)	44576	2	206
1112	478	World Bank Regions	478	0	1
1112	239	East Asia & Pacific - WB	478	1	2
1112	298	American Samoa	239	2	3
1112	71	Australia	239	2	4
1112	66	Brunei Darussalam	239	2	5
1112	10	Cambodia	239	2	6
1112	6	China	239	2	7
1112	7	Democratic People's Republic of Korea	239	2	8
1112	22	Fiji	239	2	9
1112	351	Guam	239	2	10
1112	11	Indonesia	239	2	11
1112	67	Japan	239	2	12
1112	23	Kiribati	239	2	13
1112	12	Lao People's Democratic Republic	239	2	14
1112	13	Malaysia	239	2	15
1112	24	Marshall Islands	239	2	16
1112	25	Micronesia (Federated States of)	239	2	17
1112	38	Mongolia	239	2	18
1112	15	Myanmar	239	2	19
1112	369	Nauru	239	2	20
1112	72	New Zealand	239	2	21
1112	376	Northern Mariana Islands	239	2	22
1112	380	Palau	239	2	23
1112	26	Papua New Guinea	239	2	24
1112	16	Philippines	239	2	25
1112	68	Republic of Korea	239	2	26
1112	27	Samoa	239	2	27
1112	69	Singapore	239	2	28
1112	28	Solomon Islands	239	2	29
1112	8	Taiwan (Province of China)	239	2	30
1112	18	Thailand	239	2	31
1112	19	Timor-Leste	239	2	32
1112	29	Tonga	239	2	33
1112	416	Tuvalu	239	2	34
1112	30	Vanuatu	239	2	35
1112	20	Viet Nam	239	2	36
1112	240	Europe & Central Asia - WB	478	1	37
1112	43	Albania	240	2	38
1112	74	Andorra	240	2	39
1112	33	Armenia	240	2	40
1112	75	Austria	240	2	41
1112	34	Azerbaijan	240	2	42
1112	57	Belarus	240	2	43
1112	76	Belgium	240	2	44
1112	44	Bosnia and Herzegovina	240	2	45
1112	45	Bulgaria	240	2	46
1112	46	Croatia	240	2	47
1112	77	Cyprus	240	2	48
1112	47	Czechia	240	2	49
1112	78	Denmark	240	2	50
1112	58	Estonia	240	2	51
1112	79	Finland	240	2	52
1112	80	France	240	2	53
1112	35	Georgia	240	2	54
1112	81	Germany	240	2	55
1112	82	Greece	240	2	56
1112	349	Greenland	240	2	57
1112	48	Hungary	240	2	58
1112	83	Iceland	240	2	59
1112	84	Ireland	240	2	60
1112	86	Italy	240	2	61
1112	36	Kazakhstan	240	2	62
1112	37	Kyrgyzstan	240	2	63
1112	59	Latvia	240	2	64
1112	60	Lithuania	240	2	65
1112	87	Luxembourg	240	2	66
1112	367	Monaco	240	2	67
1112	50	Montenegro	240	2	68
1112	89	Netherlands	240	2	69
1112	49	North Macedonia	240	2	70
1112	90	Norway	240	2	71
1112	51	Poland	240	2	72
1112	91	Portugal	240	2	73
1112	61	Republic of Moldova	240	2	74
1112	52	Romania	240	2	75
1112	62	Russian Federation	240	2	76
1112	396	San Marino	240	2	77
1112	53	Serbia	240	2	78
1112	54	Slovakia	240	2	79
1112	55	Slovenia	240	2	80
1112	92	Spain	240	2	81
1112	93	Sweden	240	2	82
1112	94	Switzerland	240	2	83
1112	39	Tajikistan	240	2	84
1112	155	Türkiye	240	2	85
1112	40	Turkmenistan	240	2	86
1112	63	Ukraine	240	2	87
1112	95	United Kingdom	240	2	88
1112	41	Uzbekistan	240	2	89
1112	241	Latin America & Caribbean - WB	478	1	90
1112	105	Antigua and Barbuda	241	2	91
1112	97	Argentina	241	2	92
1112	106	Bahamas	241	2	93
1112	107	Barbados	241	2	94
1112	108	Belize	241	2	95
1112	121	Bolivia (Plurinational State of)	241	2	96
1112	135	Brazil	241	2	97
1112	98	Chile	241	2	98
1112	125	Colombia	241	2	99
1112	126	Costa Rica	241	2	100
1112	109	Cuba	241	2	101
1112	110	Dominica	241	2	102
1112	111	Dominican Republic	241	2	103
1112	122	Ecuador	241	2	104
1112	127	El Salvador	241	2	105
1112	112	Grenada	241	2	106
1112	128	Guatemala	241	2	107
1112	113	Guyana	241	2	108
1112	114	Haiti	241	2	109
1112	129	Honduras	241	2	110
1112	115	Jamaica	241	2	111
1112	130	Mexico	241	2	112
1112	131	Nicaragua	241	2	113
1112	132	Panama	241	2	114
1112	136	Paraguay	241	2	115
1112	123	Peru	241	2	116
1112	385	Puerto Rico	241	2	117
1112	393	Saint Kitts and Nevis	241	2	118
1112	116	Saint Lucia	241	2	119
1112	117	Saint Vincent and the Grenadines	241	2	120
1112	118	Suriname	241	2	121
1112	119	Trinidad and Tobago	241	2	122
1112	422	United States Virgin Islands	241	2	123
1112	99	Uruguay	241	2	124
1112	133	Venezuela (Bolivarian Republic of)	241	2	125
1112	243	Middle East & North Africa - WB	478	1	126
1112	139	Algeria	243	2	127
1112	140	Bahrain	243	2	128
1112	177	Djibouti	243	2	129
1112	141	Egypt	243	2	130
1112	142	Iran (Islamic Republic of)	243	2	131
1112	143	Iraq	243	2	132
1112	85	Israel	243	2	133
1112	144	Jordan	243	2	134
1112	145	Kuwait	243	2	135
1112	146	Lebanon	243	2	136
1112	147	Libya	243	2	137
1112	88	Malta	243	2	138
1112	148	Morocco	243	2	139
1112	150	Oman	243	2	140
1112	149	Palestine	243	2	141
1112	151	Qatar	243	2	142
1112	152	Saudi Arabia	243	2	143
1112	153	Syrian Arab Republic	243	2	144
1112	154	Tunisia	243	2	145
1112	156	United Arab Emirates	243	2	146
1112	157	Yemen	243	2	147
1112	44638	North America	478	1	148
1112	305	Bermuda	44638	2	149
1112	101	Canada	44638	2	150
1112	102	United States of America	44638	2	151
1112	244	South Asia - WB	478	1	152
1112	160	Afghanistan	244	2	153
1112	161	Bangladesh	244	2	154
1112	162	Bhutan	244	2	155
1112	163	India	244	2	156
1112	14	Maldives	244	2	157
1112	164	Nepal	244	2	158
1112	165	Pakistan	244	2	159
1112	17	Sri Lanka	244	2	160
1112	242	Sub-Saharan Africa - WB	478	1	161
1112	168	Angola	242	2	162
1112	200	Benin	242	2	163
1112	193	Botswana	242	2	164
1112	201	Burkina Faso	242	2	165
1112	175	Burundi	242	2	166
1112	203	Cabo Verde	242	2	167
1112	202	Cameroon	242	2	168
1112	169	Central African Republic	242	2	169
1112	204	Chad	242	2	170
1112	176	Comoros	242	2	171
1112	170	Congo	242	2	172
1112	205	Côte d'Ivoire	242	2	173
1112	171	Democratic Republic of the Congo	242	2	174
1112	172	Equatorial Guinea	242	2	175
1112	178	Eritrea	242	2	176
1112	197	Eswatini	242	2	177
1112	179	Ethiopia	242	2	178
1112	173	Gabon	242	2	179
1112	206	Gambia	242	2	180
1112	207	Ghana	242	2	181
1112	208	Guinea	242	2	182
1112	209	Guinea-Bissau	242	2	183
1112	180	Kenya	242	2	184
1112	194	Lesotho	242	2	185
1112	210	Liberia	242	2	186
1112	181	Madagascar	242	2	187
1112	182	Malawi	242	2	188
1112	211	Mali	242	2	189
1112	212	Mauritania	242	2	190
1112	183	Mauritius	242	2	191
1112	184	Mozambique	242	2	192
1112	195	Namibia	242	2	193
1112	213	Niger	242	2	194
1112	214	Nigeria	242	2	195
1112	185	Rwanda	242	2	196
1112	215	Sao Tome and Principe	242	2	197
1112	216	Senegal	242	2	198
1112	186	Seychelles	242	2	199
1112	217	Sierra Leone	242	2	200
1112	187	Somalia	242	2	201
1112	196	South Africa	242	2	202
1112	435	South Sudan	242	2	203
1112	522	Sudan	242	2	204
1112	218	Togo	242	2	205
1112	190	Uganda	242	2	206
1112	189	United Republic of Tanzania	242	2	207
1112	191	Zambia	242	2	208
1112	198	Zimbabwe	242	2	209

## Sheet: Cause Hierarchy
Cause ID	Cause Name	Parent ID	Parent Name	Level	Cause Outline	Sort Order	YLL Only	YLD Only
294	All causes	294	All causes	0	Total	1
295	Communicable, maternal, neonatal, and nutritional diseases	294	All causes	1	A	2
955	HIV/AIDS and sexually transmitted infections	295	Communicable, maternal, neonatal, and nutritional diseases	2	A.1	3
298	HIV/AIDS	955	HIV/AIDS and sexually transmitted infections	3	A.1.1	4
948	HIV/AIDS - Drug-susceptible Tuberculosis	298	HIV/AIDS	4	A.1.1.1	5
949	HIV/AIDS - Multidrug-resistant Tuberculosis without extensive drug resistance	298	HIV/AIDS	4	A.1.1.2	6
950	HIV/AIDS - Extensively drug-resistant Tuberculosis	298	HIV/AIDS	4	A.1.1.3	7
300	HIV/AIDS resulting in other diseases	298	HIV/AIDS	4	A.1.1.4	8
393	Sexually transmitted infections excluding HIV	955	HIV/AIDS and sexually transmitted infections	3	A.1.2	9
394	Syphilis	393	Sexually transmitted infections excluding HIV	4	A.1.2.1	10
395	Chlamydial infection	393	Sexually transmitted infections excluding HIV	4	A.1.2.2	11
396	Gonococcal infection	393	Sexually transmitted infections excluding HIV	4	A.1.2.3	12
397	Trichomoniasis	393	Sexually transmitted infections excluding HIV	4	A.1.2.4	13		X
398	Genital herpes	393	Sexually transmitted infections excluding HIV	4	A.1.2.5	14		X
399	Other sexually transmitted infections	393	Sexually transmitted infections excluding HIV	4	A.1.2.6	15
956	Respiratory infections and tuberculosis	295	Communicable, maternal, neonatal, and nutritional diseases	2	A.2	16
297	Tuberculosis	956	Respiratory infections and tuberculosis	3	A.2.1	17
954	Latent tuberculosis infection	297	Tuberculosis	4	A.2.1.1	18		X
934	Drug-susceptible tuberculosis	297	Tuberculosis	4	A.2.1.2	19
946	Multidrug-resistant tuberculosis without extensive drug resistance	297	Tuberculosis	4	A.2.1.3	20
947	Extensively drug-resistant tuberculosis	297	Tuberculosis	4	A.2.1.4	21
322	Lower respiratory infections	956	Respiratory infections and tuberculosis	3	A.2.2	22
328	Upper respiratory infections	956	Respiratory infections and tuberculosis	3	A.2.3	23
329	Otitis media	956	Respiratory infections and tuberculosis	3	A.2.4	24
1048	COVID-19	956	Respiratory infections and tuberculosis	3	A.2.5	25
957	Enteric infections	295	Communicable, maternal, neonatal, and nutritional diseases	2	A.3	26
302	Diarrheal diseases	957	Enteric infections	3	A.3.1	27
958	Typhoid and paratyphoid	957	Enteric infections	3	A.3.2	28
319	Typhoid fever	958	Typhoid and paratyphoid	4	A.3.2.1	29
320	Paratyphoid fever	958	Typhoid and paratyphoid	4	A.3.2.2	30
959	Invasive Non-typhoidal Salmonella (iNTS)	957	Enteric infections	3	A.3.3	31
321	Other intestinal infectious diseases	957	Enteric infections	3	A.3.5	32
344	Neglected tropical diseases and malaria	295	Communicable, maternal, neonatal, and nutritional diseases	2	A.4	33
345	Malaria	344	Neglected tropical diseases and malaria	3	A.4.1	34
346	Chagas disease	344	Neglected tropical diseases and malaria	3	A.4.2	35
347	Leishmaniasis	344	Neglected tropical diseases and malaria	3	A.4.3	36
348	Visceral leishmaniasis	347	Leishmaniasis	4	A.4.3.1	37
349	Cutaneous and mucocutaneous leishmaniasis	347	Leishmaniasis	4	A.4.3.2	38		X
350	African trypanosomiasis	344	Neglected tropical diseases and malaria	3	A.4.4	39
351	Schistosomiasis	344	Neglected tropical diseases and malaria	3	A.4.5	40
352	Cysticercosis	344	Neglected tropical diseases and malaria	3	A.4.6	41
353	Cystic echinococcosis	344	Neglected tropical diseases and malaria	3	A.4.7	42
354	Lymphatic filariasis	344	Neglected tropical diseases and malaria	3	A.4.8	43		X
355	Onchocerciasis	344	Neglected tropical diseases and malaria	3	A.4.9	44		X
356	Trachoma	344	Neglected tropical diseases and malaria	3	A.4.10	45		X
357	Dengue	344	Neglected tropical diseases and malaria	3	A.4.11	46
358	Yellow fever	344	Neglected tropical diseases and malaria	3	A.4.12	47
359	Rabies	344	Neglected tropical diseases and malaria	3	A.4.13	48
360	Intestinal nematode infections	344	Neglected tropical diseases and malaria	3	A.4.14	49
361	Ascariasis	360	Intestinal nematode infections	4	A.4.14.1	50
362	Trichuriasis	360	Intestinal nematode infections	4	A.4.14.2	51		X
363	Hookworm disease	360	Intestinal nematode infections	4	A.4.14.3	52		X
364	Food-borne trematodiases	344	Neglected tropical diseases and malaria	3	A.4.15	53		X
405	Leprosy	344	Neglected tropical diseases and malaria	3	A.4.16	54		X
843	Ebola	344	Neglected tropical diseases and malaria	3	A.4.17	55
935	Zika virus	344	Neglected tropical diseases and malaria	3	A.4.18	56
936	Guinea worm disease	344	Neglected tropical diseases and malaria	3	A.4.19	57		X
365	Other neglected tropical diseases	344	Neglected tropical diseases and malaria	3	A.4.20	58
961	Other infectious diseases	295	Communicable, maternal, neonatal, and nutritional diseases	2	A.5	59
332	Meningitis	961	Other infectious diseases	3	A.5.1	60
337	Encephalitis	961	Other infectious diseases	3	A.5.2	61
338	Diphtheria	961	Other infectious diseases	3	A.5.3	62
339	Pertussis	961	Other infectious diseases	3	A.5.4	63
340	Tetanus	961	Other infectious diseases	3	A.5.5	64
341	Measles	961	Other infectious diseases	3	A.5.6	65
342	Varicella and herpes zoster	961	Other infectious diseases	3	A.5.7	66
400	Acute hepatitis	961	Other infectious diseases	3	A.5.8	67
401	Acute hepatitis A	400	Acute hepatitis	4	A.5.8.1	68
402	Acute hepatitis B	400	Acute hepatitis	4	A.5.8.2	69
403	Acute hepatitis C	400	Acute hepatitis	4	A.5.8.3	70
404	Acute hepatitis E	400	Acute hepatitis	4	A.5.8.4	71
408	Other unspecified infectious diseases	961	Other infectious diseases	3	A.5.9	72
962	Maternal and neonatal disorders	295	Communicable, maternal, neonatal, and nutritional diseases	2	A.6	73
366	Maternal disorders	962	Maternal and neonatal disorders	3	A.6.1	74
367	Maternal hemorrhage	366	Maternal disorders	4	A.6.1.1	75
368	Maternal sepsis and other maternal infections	366	Maternal disorders	4	A.6.1.2	76
369	Maternal hypertensive disorders	366	Maternal disorders	4	A.6.1.3	77
370	Maternal obstructed labor and uterine rupture	366	Maternal disorders	4	A.6.1.4	78
995	Maternal abortion and miscarriage	366	Maternal disorders	4	A.6.1.5	79
374	Ectopic pregnancy	366	Maternal disorders	4	A.6.1.6	80
375	Indirect maternal deaths	366	Maternal disorders	4	A.6.1.7	81	X
376	Late maternal deaths	366	Maternal disorders	4	A.6.1.8	82	X
741	Maternal deaths aggravated by HIV/AIDS	366	Maternal disorders	4	A.6.1.9	83	X
379	Other direct maternal disorders	366	Maternal disorders	4	A.6.1.10	84
380	Neonatal disorders	962	Maternal and neonatal disorders	3	A.6.2	85
381	Neonatal preterm birth	380	Neonatal disorders	4	A.6.2.1	86
382	Neonatal encephalopathy due to birth asphyxia and trauma	380	Neonatal disorders	4	A.6.2.2	87
383	Neonatal sepsis and other neonatal infections	380	Neonatal disorders	4	A.6.2.3	88
384	Hemolytic disease and other neonatal jaundice	380	Neonatal disorders	4	A.6.2.4	89
385	Other neonatal disorders	380	Neonatal disorders	4	A.6.2.5	90
386	Nutritional deficiencies	295	Communicable, maternal, neonatal, and nutritional diseases	2	A.7	91
387	Protein-energy malnutrition	386	Nutritional deficiencies	3	A.7.1	92
388	Iodine deficiency	386	Nutritional deficiencies	3	A.7.2	93		X
389	Vitamin A deficiency	386	Nutritional deficiencies	3	A.7.3	94		X
390	Dietary iron deficiency	386	Nutritional deficiencies	3	A.7.4	95		X
391	Other nutritional deficiencies	386	Nutritional deficiencies	3	A.7.5	96
409	Non-communicable diseases	294	All causes	1	B	97
410	Neoplasms	409	Non-communicable diseases	2	B.1	98
444	Lip and oral cavity cancer	410	Neoplasms	3	B.1.1	99
447	Nasopharynx cancer	410	Neoplasms	3	B.1.2	100
450	Other pharynx cancer	410	Neoplasms	3	B.1.3	101
411	Esophageal cancer	410	Neoplasms	3	B.1.4	102
414	Stomach cancer	410	Neoplasms	3	B.1.5	103
441	Colon and rectum cancer	410	Neoplasms	3	B.1.6	104
417	Liver cancer	410	Neoplasms	3	B.1.7	105
418	Liver cancer due to hepatitis B	417	Liver cancer	4	B.1.7.1	106
419	Liver cancer due to hepatitis C	417	Liver cancer	4	B.1.7.2	107
420	Liver cancer due to alcohol use	417	Liver cancer	4	B.1.7.3	108
996	Liver cancer due to NASH	417	Liver cancer	4	B.1.7.4	109
1005	Hepatoblastoma	417	Liver cancer	4	B.1.7.5	110
421	Liver cancer due to other causes	417	Liver cancer	4	B.1.7.6	111
453	Gallbladder and biliary tract cancer	410	Neoplasms	3	B.1.8	112
456	Pancreatic cancer	410	Neoplasms	3	B.1.9	113
423	Larynx cancer	410	Neoplasms	3	B.1.10	114
426	Tracheal, bronchus, and lung cancer	410	Neoplasms	3	B.1.11	115
459	Malignant skin melanoma	410	Neoplasms	3	B.1.12	116
462	Non-melanoma skin cancer	410	Neoplasms	3	B.1.13	117
849	Non-melanoma skin cancer (squamous-cell carcinoma)	462	Non-melanoma skin cancer	4	B.1.13.1	118
850	Non-melanoma skin cancer (basal-cell carcinoma)	462	Non-melanoma skin cancer	4	B.1.13.2	119		X
1011	Soft tissue and other extraosseous sarcomas	410	Neoplasms	3	B.1.14	120
1012	Malignant neoplasm of bone and articular cartilage	410	Neoplasms	3	B.1.15	121
429	Breast cancer	410	Neoplasms	3	B.1.16	122
432	Cervical cancer	410	Neoplasms	3	B.1.17	123
435	Uterine cancer	410	Neoplasms	3	B.1.18	124
465	Ovarian cancer	410	Neoplasms	3	B.1.19	125
438	Prostate cancer	410	Neoplasms	3	B.1.20	126
468	Testicular cancer	410	Neoplasms	3	B.1.21	127
471	Kidney cancer	410	Neoplasms	3	B.1.22	128
474	Bladder cancer	410	Neoplasms	3	B.1.23	129
477	Brain and central nervous system cancer	410	Neoplasms	3	B.1.24	130
1008	Eye cancer	410	Neoplasms	3	B.1.25	131
1009	Retinoblastoma	1008	Eye cancer	4	B.1.25.1	132
1010	Other eye cancers	1008	Eye cancer	4	B.1.25.2	133
1013	Neuroblastoma and other peripheral nervous cell tumors	410	Neoplasms	3	B.1.26	134
480	Thyroid cancer	410	Neoplasms	3	B.1.27	135
483	Mesothelioma	410	Neoplasms	3	B.1.28	136
484	Hodgkin lymphoma	410	Neoplasms	3	B.1.29	137
485	Non-Hodgkin lymphoma	410	Neoplasms	3	B.1.30	138
1006	Burkitt lymphoma	485	Non-Hodgkin lymphoma	4	B.1.30.1	139
1007	Other non-Hodgkin lymphoma	485	Non-Hodgkin lymphoma	4	B.1.30.2	140
486	Multiple myeloma	410	Neoplasms	3	B.1.31	141
487	Leukemia	410	Neoplasms	3	B.1.32	142
845	Acute lymphoid leukemia	487	Leukemia	4	B.1.32.1	143
846	Chronic lymphoid leukemia	487	Leukemia	4	B.1.32.2	144
847	Acute myeloid leukemia	487	Leukemia	4	B.1.32.3	145
848	Chronic myeloid leukemia	487	Leukemia	4	B.1.32.4	146
943	Other leukemia	487	Leukemia	4	B.1.32.5	147
489	Other malignant neoplasms	410	Neoplasms	3	B.1.33	148
490	Other neoplasms	410	Neoplasms	3	B.1.34	149
964	Myelodysplastic, myeloproliferative, and other hematopoietic neoplasms	490	Other neoplasms	4	B.1.34.1	150
965	Benign and in situ intestinal neoplasms	490	Other neoplasms	4	B.1.34.2	151		X
966	Benign and in situ cervical and uterine neoplasms	490	Other neoplasms	4	B.1.34.3	152		X
967	Other benign and in situ neoplasms	490	Other neoplasms	4	B.1.34.4	153
491	Cardiovascular diseases	409	Non-communicable diseases	2	B.2	154
492	Rheumatic heart disease	491	Cardiovascular diseases	3	B.2.1	155
493	Ischemic heart disease	491	Cardiovascular diseases	3	B.2.2	156
494	Stroke	491	Cardiovascular diseases	3	B.2.3	157
495	Ischemic stroke	494	Stroke	4	B.2.3.1	158
496	Intracerebral hemorrhage	494	Stroke	4	B.2.3.2	159
497	Subarachnoid hemorrhage	494	Stroke	4	B.2.3.3	160
498	Hypertensive heart disease	491	Cardiovascular diseases	3	B.2.4	161
504	Non-rheumatic valvular heart disease	491	Cardiovascular diseases	3	B.2.5	162
968	Non-rheumatic calcific aortic valve disease	504	Non-rheumatic valvular heart disease	4	B.2.5.1	163
969	Non-rheumatic degenerative mitral valve disease	504	Non-rheumatic valvular heart disease	4	B.2.5.2	164
970	Other non-rheumatic valve diseases	504	Non-rheumatic valvular heart disease	4	B.2.5.3	165
499	Cardiomyopathy and myocarditis	491	Cardiovascular diseases	3	B.2.6	166
942	Myocarditis	499	Cardiomyopathy and myocarditis	4	B.2.6.1	167
938	Alcoholic cardiomyopathy	499	Cardiomyopathy and myocarditis	4	B.2.6.2	168
944	Other cardiomyopathy	499	Cardiomyopathy and myocarditis	4	B.2.6.3	169
1004	Pulmonary Arterial Hypertension	491	Cardiovascular diseases	3	B.2.7	170
500	Atrial fibrillation and flutter	491	Cardiovascular diseases	3	B.2.8	171
501	Aortic aneurysm	491	Cardiovascular diseases	3	B.2.9	172	X
502	Lower extremity peripheral arterial disease	491	Cardiovascular diseases	3	B.2.10	173
503	Endocarditis	491	Cardiovascular diseases	3	B.2.11	174
507	Other cardiovascular and circulatory diseases	491	Cardiovascular diseases	3	B.2.12	175
508	Chronic respiratory diseases	409	Non-communicable diseases	2	B.3	176
509	Chronic obstructive pulmonary disease	508	Chronic respiratory diseases	3	B.3.1	177
510	Pneumoconiosis	508	Chronic respiratory diseases	3	B.3.2	178
511	Silicosis	510	Pneumoconiosis	4	B.3.2.1	179
512	Asbestosis	510	Pneumoconiosis	4	B.3.2.2	180
513	Coal workers pneumoconiosis	510	Pneumoconiosis	4	B.3.2.3	181
514	Other pneumoconiosis	510	Pneumoconiosis	4	B.3.2.4	182
515	Asthma	508	Chronic respiratory diseases	3	B.3.3	183
516	Interstitial lung disease and pulmonary sarcoidosis	508	Chronic respiratory diseases	3	B.3.4	184
520	Other chronic respiratory diseases	508	Chronic respiratory diseases	3	B.3.5	185
526	Digestive diseases	409	Non-communicable diseases	2	B.4	186
521	Cirrhosis and other chronic liver diseases	526	Digestive diseases	3	B.4.1	187
522	Chronic hepatitis B including cirrhosis	521	Cirrhosis and other chronic liver diseases	4	B.4.1.1	188
523	Chronic hepatitis C including cirrhosis	521	Cirrhosis and other chronic liver diseases	4	B.4.1.2	189
524	Cirrhosis due to alcohol	521	Cirrhosis and other chronic liver diseases	4	B.4.1.3	190
971	Nonalcoholic fatty liver disease including cirrhosis	521	Cirrhosis and other chronic liver diseases	4	B.4.1.4	191
525	Cirrhosis due to other causes	521	Cirrhosis and other chronic liver diseases	4	B.4.1.5	192
992	Upper digestive system diseases	526	Digestive diseases	3	B.4.2	193
527	Peptic ulcer disease	992	Upper digestive system diseases	4	B.4.2.1	194
528	Gastritis and duodenitis	992	Upper digestive system diseases	4	B.4.2.2	195
536	Gastroesophageal reflux disease	992	Upper digestive system diseases	4	B.4.2.3	196		X
529	Appendicitis	526	Digestive diseases	3	B.4.3	197
530	Paralytic ileus and intestinal obstruction	526	Digestive diseases	3	B.4.4	198
531	Inguinal, femoral, and abdominal hernia	526	Digestive diseases	3	B.4.5	199
532	Inflammatory bowel disease	526	Digestive diseases	3	B.4.6	200
533	Vascular intestinal disorders	526	Digestive diseases	3	B.4.7	201
534	Gallbladder and biliary diseases	526	Digestive diseases	3	B.4.8	202
535	Pancreatitis	526	Digestive diseases	3	B.4.9	203
541	Other digestive diseases	526	Digestive diseases	3	B.4.10	204
542	Neurological disorders	409	Non-communicable diseases	2	B.5	205
543	Alzheimer's disease and other dementias	542	Neurological disorders	3	B.5.1	206
544	Parkinson's disease	542	Neurological disorders	3	B.5.2	207
545	Idiopathic epilepsy	542	Neurological disorders	3	B.5.3	208
546	Multiple sclerosis	542	Neurological disorders	3	B.5.4	209
554	Motor neuron disease	542	Neurological disorders	3	B.5.5	210
972	Headache disorders	542	Neurological disorders	3	B.5.6	211		X
547	Migraine	972	Headache disorders	4	B.5.6.1	212		X
548	Tension-type headache	972	Headache disorders	4	B.5.6.2	213		X
557	Other neurological disorders	542	Neurological disorders	3	B.5.7	214
558	Mental disorders	409	Non-communicable diseases	2	B.6	215
559	Schizophrenia	558	Mental disorders	3	B.6.1	216		X
567	Depressive disorders	558	Mental disorders	3	B.6.2	217		X
568	Major depressive disorder	567	Depressive disorders	4	B.6.2.1	218		X
569	Dysthymia	567	Depressive disorders	4	B.6.2.2	219		X
570	Bipolar disorder	558	Mental disorders	3	B.6.3	220		X
571	Anxiety disorders	558	Mental disorders	3	B.6.4	221		X
572	Eating disorders	558	Mental disorders	3	B.6.5	222
573	Anorexia nervosa	572	Eating disorders	4	B.6.5.1	223
574	Bulimia nervosa	572	Eating disorders	4	B.6.5.2	224		X
575	Autism spectrum disorders	558	Mental disorders	3	B.6.6	225		X
578	Attention-deficit/hyperactivity disorder	558	Mental disorders	3	B.6.7	226		X
579	Conduct disorder	558	Mental disorders	3	B.6.8	227		X
582	Idiopathic developmental intellectual disability	558	Mental disorders	3	B.6.9	228		X
585	Other mental disorders	558	Mental disorders	3	B.6.10	229		X
973	Substance use disorders	409	Non-communicable diseases	2	B.7	230
560	Alcohol use disorders	973	Substance use disorders	3	B.7.1	231
561	Drug use disorders	973	Substance use disorders	3	B.7.2	232
562	Opioid use disorders	561	Drug use disorders	4	B.7.2.1	233
563	Cocaine use disorders	561	Drug use disorders	4	B.7.2.2	234
564	Amphetamine use disorders	561	Drug use disorders	4	B.7.2.3	235
565	Cannabis use disorders	561	Drug use disorders	4	B.7.2.4	236		X
566	Other drug use disorders	561	Drug use disorders	4	B.7.2.5	237
974	Diabetes and kidney diseases	409	Non-communicable diseases	2	B.8	238
587	Diabetes mellitus	974	Diabetes and kidney diseases	3	B.8.1	239
975	Diabetes mellitus type 1	587	Diabetes mellitus	4	B.8.1.1	240
976	Diabetes mellitus type 2	587	Diabetes mellitus	4	B.8.1.2	241
589	Chronic kidney disease	974	Diabetes and kidney diseases	3	B.8.2	242
997	Chronic kidney disease due to diabetes mellitus type 1	589	Chronic kidney disease	4	B.8.2.1	243
998	Chronic kidney disease due to diabetes mellitus type 2	589	Chronic kidney disease	4	B.8.2.2	244
591	Chronic kidney disease due to hypertension	589	Chronic kidney disease	4	B.8.2.3	245
592	Chronic kidney disease due to glomerulonephritis	589	Chronic kidney disease	4	B.8.2.4	246
593	Chronic kidney disease due to other and unspecified causes	589	Chronic kidney disease	4	B.8.2.5	247
588	Acute glomerulonephritis	974	Diabetes and kidney diseases	3	B.8.3	248
653	Skin and subcutaneous diseases	409	Non-communicable diseases	2	B.9	249
654	Dermatitis	653	Skin and subcutaneous diseases	3	B.9.1	250		X
977	Atopic dermatitis	654	Dermatitis	4	B.9.1.1	251		X
978	Contact dermatitis	654	Dermatitis	4	B.9.1.2	252		X
979	Seborrhoeic dermatitis	654	Dermatitis	4	B.9.1.3	253		X
655	Psoriasis	653	Skin and subcutaneous diseases	3	B.9.2	254		X
980	Bacterial skin diseases	653	Skin and subcutaneous diseases	3	B.9.3	255
656	Cellulitis	980	Bacterial skin diseases	4	B.9.3.1	256
657	Pyoderma	980	Bacterial skin diseases	4	B.9.3.2	257
658	Scabies	653	Skin and subcutaneous diseases	3	B.9.4	258		X
659	Fungal skin diseases	653	Skin and subcutaneous diseases	3	B.9.5	259		X
660	Viral skin diseases	653	Skin and subcutaneous diseases	3	B.9.6	260		X
661	Acne vulgaris	653	Skin and subcutaneous diseases	3	B.9.7	261		X
662	Alopecia areata	653	Skin and subcutaneous diseases	3	B.9.8	262		X
663	Pruritus	653	Skin and subcutaneous diseases	3	B.9.9	263		X
664	Urticaria	653	Skin and subcutaneous diseases	3	B.9.10	264		X
665	Decubitus ulcer	653	Skin and subcutaneous diseases	3	B.9.11	265
668	Other skin and subcutaneous diseases	653	Skin and subcutaneous diseases	3	B.9.12	266
669	Sense organ diseases	409	Non-communicable diseases	2	B.10	267		X
981	Blindness and vision loss	669	Sense organ diseases	3	B.10.1	268		X
670	Glaucoma	981	Blindness and vision loss	4	B.10.1.1	269		X
671	Cataract	981	Blindness and vision loss	4	B.10.1.2	270		X
672	Age-related macular degeneration	981	Blindness and vision loss	4	B.10.1.3	271		X
999	Refraction disorders	981	Blindness and vision loss	4	B.10.1.4	272		X
1000	Near vision loss	981	Blindness and vision loss	4	B.10.1.5	273		X
675	Other vision loss	981	Blindness and vision loss	4	B.10.1.6	274		X
674	Age-related and other hearing loss	669	Sense organ diseases	3	B.10.2	275		X
679	Other sense organ diseases	669	Sense organ diseases	3	B.10.3	276		X
626	Musculoskeletal disorders	409	Non-communicable diseases	2	B.11	277
627	Rheumatoid arthritis	626	Musculoskeletal disorders	3	B.11.1	278
628	Osteoarthritis	626	Musculoskeletal disorders	3	B.11.2	279		X
1014	Osteoarthritis hip	628	Osteoarthritis	4	B.11.2.1	280		X
1015	Osteoarthritis knee	628	Osteoarthritis	4	B.11.2.2	281		X
1016	Osteoarthritis hand	628	Osteoarthritis	4	B.11.2.3	282		X
1017	Osteoarthritis other	628	Osteoarthritis	4	B.11.2.4	283		X
630	Low back pain	626	Musculoskeletal disorders	3	B.11.3	284		X
631	Neck pain	626	Musculoskeletal disorders	3	B.11.4	285		X
632	Gout	626	Musculoskeletal disorders	3	B.11.5	286		X
639	Other musculoskeletal disorders	626	Musculoskeletal disorders	3	B.11.6	287
640	Other non-communicable diseases	409	Non-communicable diseases	2	B.12	288
641	Congenital birth defects	640	Other non-communicable diseases	3	B.12.1	289
642	Neural tube defects	641	Congenital birth defects	4	B.12.1.1	290
643	Congenital heart anomalies	641	Congenital birth defects	4	B.12.1.2	291
644	Orofacial clefts	641	Congenital birth defects	4	B.12.1.3	292
645	Down syndrome	641	Congenital birth defects	4	B.12.1.4	293
646	Turner syndrome	641	Congenital birth defects	4	B.12.1.5	294		X
647	Klinefelter syndrome	641	Congenital birth defects	4	B.12.1.6	295		X
648	Other chromosomal abnormalities	641	Congenital birth defects	4	B.12.1.7	296
649	Congenital musculoskeletal and limb anomalies	641	Congenital birth defects	4	B.12.1.8	297
650	Urogenital congenital anomalies	641	Congenital birth defects	4	B.12.1.9	298
651	Digestive congenital anomalies	641	Congenital birth defects	4	B.12.1.10	299
652	Other congenital birth defects	641	Congenital birth defects	4	B.12.1.11	300
594	Urinary diseases and male infertility	640	Other non-communicable diseases	3	B.12.2	301
595	Urinary tract infections and interstitial nephritis	594	Urinary diseases and male infertility	4	B.12.2.1	302
596	Urolithiasis	594	Urinary diseases and male infertility	4	B.12.2.2	303
597	Benign prostatic hyperplasia	594	Urinary diseases and male infertility	4	B.12.2.3	304		X
598	Male infertility	594	Urinary diseases and male infertility	4	B.12.2.4	305		X
602	Other urinary diseases	594	Urinary diseases and male infertility	4	B.12.2.5	306
603	Gynecological diseases	640	Other non-communicable diseases	3	B.12.3	307
604	Uterine fibroids	603	Gynecological diseases	4	B.12.3.1	308
605	Polycystic ovarian syndrome	603	Gynecological diseases	4	B.12.3.2	309		X
606	Female infertility	603	Gynecological diseases	4	B.12.3.3	310		X
607	Endometriosis	603	Gynecological diseases	4	B.12.3.4	311
608	Genital prolapse	603	Gynecological diseases	4	B.12.3.5	312
609	Premenstrual syndrome	603	Gynecological diseases	4	B.12.3.6	313		X
612	Other gynecological diseases	603	Gynecological diseases	4	B.12.3.7	314
613	Hemoglobinopathies and hemolytic anemias	640	Other non-communicable diseases	3	B.12.4	315
614	Thalassemias	613	Hemoglobinopathies and hemolytic anemias	4	B.12.4.1	316
837	Thalassemias trait	613	Hemoglobinopathies and hemolytic anemias	4	B.12.4.2	317		X
615	Sickle cell disorders	613	Hemoglobinopathies and hemolytic anemias	4	B.12.4.3	318
838	Sickle cell trait	613	Hemoglobinopathies and hemolytic anemias	4	B.12.4.4	319		X
616	G6PD deficiency	613	Hemoglobinopathies and hemolytic anemias	4	B.12.4.5	320
839	G6PD trait	613	Hemoglobinopathies and hemolytic anemias	4	B.12.4.6	321		X
618	Other hemoglobinopathies and hemolytic anemias	613	Hemoglobinopathies and hemolytic anemias	4	B.12.4.7	322
619	Endocrine, metabolic, blood, and immune disorders	640	Other non-communicable diseases	3	B.12.5	323
680	Oral disorders	640	Other non-communicable diseases	3	B.12.6	324		X
681	Caries of deciduous teeth	680	Oral disorders	4	B.12.6.1	325		X
682	Caries of permanent teeth	680	Oral disorders	4	B.12.6.2	326		X
683	Periodontal diseases	680	Oral disorders	4	B.12.6.3	327		X
684	Edentulism	680	Oral disorders	4	B.12.6.4	328		X
685	Other oral disorders	680	Oral disorders	4	B.12.6.5	329		X
686	Sudden infant death syndrome	640	Other non-communicable diseases	3	B.12.7	330	X
687	Injuries	294	All causes	1	C	331
688	Transport injuries	687	Injuries	2	C.1	332
689	Road injuries	688	Transport injuries	3	C.1.1	333
690	Pedestrian road injuries	689	Road injuries	4	C.1.1.1	334
691	Cyclist road injuries	689	Road injuries	4	C.1.1.2	335
692	Motorcyclist road injuries	689	Road injuries	4	C.1.1.3	336
693	Motor vehicle road injuries	689	Road injuries	4	C.1.1.4	337
694	Other road injuries	689	Road injuries	4	C.1.1.5	338
695	Other transport injuries	688	Transport injuries	3	C.1.2	339
696	Unintentional injuries	687	Injuries	2	C.2	340
697	Falls	696	Unintentional injuries	3	C.2.1	341
698	Drowning	696	Unintentional injuries	3	C.2.2	342
699	Fire, heat, and hot substances	696	Unintentional injuries	3	C.2.3	343
700	Poisonings	696	Unintentional injuries	3	C.2.4	344
701	Poisoning by carbon monoxide	700	Poisonings	4	C.2.4.1	345
703	Poisoning by other means	700	Poisonings	4	C.2.4.2	346
704	Exposure to mechanical forces	696	Unintentional injuries	3	C.2.5	347
705	Unintentional firearm injuries	704	Exposure to mechanical forces	4	C.2.5.1	348
707	Other exposure to mechanical forces	704	Exposure to mechanical forces	4	C.2.5.2	349
708	Adverse effects of medical treatment	696	Unintentional injuries	3	C.2.6	350
709	Animal contact	696	Unintentional injuries	3	C.2.7	351
710	Venomous animal contact	709	Animal contact	4	C.2.7.1	352
711	Non-venomous animal contact	709	Animal contact	4	C.2.7.2	353
712	Foreign body	696	Unintentional injuries	3	C.2.8	354
713	Pulmonary aspiration and foreign body in airway	712	Foreign body	4	C.2.8.1	355
714	Foreign body in eyes	712	Foreign body	4	C.2.8.2	356		X
715	Foreign body in other body part	712	Foreign body	4	C.2.8.3	357
842	Environmental heat and cold exposure	696	Unintentional injuries	3	C.2.10	358
729	Exposure to forces of nature	696	Unintentional injuries	3	C.2.11	359
1056	Other unintentional injuries	696	Unintentional injuries	3	C.2.12	360
717	Self-harm and interpersonal violence	687	Injuries	2	C.3	361
718	Self-harm	717	Self-harm and interpersonal violence	3	C.3.1	362
721	Self-harm by firearm	718	Self-harm	4	C.3.1.1	363
723	Self-harm by other specified means	718	Self-harm	4	C.3.1.2	364
724	Interpersonal violence	717	Self-harm and interpersonal violence	3	C.3.2	365
725	Physical violence by firearm	724	Interpersonal violence	4	C.3.2.1	366
726	Physical violence by sharp object	724	Interpersonal violence	4	C.3.2.2	367
941	Sexual violence	724	Interpersonal violence	4	C.3.2.3	368		X
727	Physical violence by other means	724	Interpersonal violence	4	C.3.2.4	369
945	Conflict and terrorism	717	Self-harm and interpersonal violence	3	C.3.3	370
854	Police conflict and executions	717	Self-harm and interpersonal violence	3	C.3.4	371
1058	Other COVID-19 pandemic-related outcomes	294	All causes	1	D	372	X
1029	Total cancers	294	All causes	1	E	373
1026	Total burden related to hepatitis B	294	All causes	1	F	374
1027	Total burden related to hepatitis C	294	All causes	1	G	375
1028	Total burden related to Non-alcoholic fatty liver disease (NAFLD)	294	All causes	1	H	376
1059	Total Cancers excluding Non-melanoma skin cancer	294	All causes	1	I	377

## Sheet: REI Hierarchy
REI ID	REI Name	Parent ID	Parent Name	Level	Sort Order
169	All risk factors	169	All risk factors	0	1
202	Environmental/occupational risks	169	All risk factors	1	2
203	Behavioral risks	169	All risk factors	1	3
104	Metabolic risks	169	All risk factors	1	4
171	Etiologies	171	Etiologies	0	5
191	Impairments	191	Impairments	0	6
362	Injuries	362	Injuries	0	7
82	Unsafe water, sanitation, and handwashing	202	Environmental/occupational risks	2	8
83	Unsafe water source	82	Unsafe water, sanitation, and handwashing	3	9
84	Unsafe sanitation	82	Unsafe water, sanitation, and handwashing	3	10
238	No access to handwashing facility	82	Unsafe water, sanitation, and handwashing	3	11
85	Air pollution	202	Environmental/occupational risks	2	12
380	Particulate matter pollution	85	Air pollution	3	13
86	Ambient particulate matter pollution	380	Particulate matter pollution	4	14
87	Household air pollution from solid fuels	380	Particulate matter pollution	4	15
88	Ambient ozone pollution	85	Air pollution	3	16
404	Nitrogen dioxide pollution	85	Air pollution	3	17
331	Non-optimal temperature	202	Environmental/occupational risks	2	18
337	High temperature	331	Non-optimal temperature	3	19
338	Low temperature	331	Non-optimal temperature	3	20
89	Other environmental risks	202	Environmental/occupational risks	2	21
90	Residential radon	89	Other environmental risks	3	22
91	Lead exposure	89	Other environmental risks	3	23
126	Occupational risks	202	Environmental/occupational risks	2	24
127	Occupational carcinogens	126	Occupational risks	3	25
150	Occupational exposure to asbestos	127	Occupational carcinogens	4	26
151	Occupational exposure to arsenic	127	Occupational carcinogens	4	27
152	Occupational exposure to benzene	127	Occupational carcinogens	4	28
153	Occupational exposure to beryllium	127	Occupational carcinogens	4	29
154	Occupational exposure to cadmium	127	Occupational carcinogens	4	30
155	Occupational exposure to chromium	127	Occupational carcinogens	4	31
156	Occupational exposure to diesel engine exhaust	127	Occupational carcinogens	4	32
158	Occupational exposure to formaldehyde	127	Occupational carcinogens	4	33
159	Occupational exposure to nickel	127	Occupational carcinogens	4	34
160	Occupational exposure to polycyclic aromatic hydrocarbons	127	Occupational carcinogens	4	35
161	Occupational exposure to silica	127	Occupational carcinogens	4	36
162	Occupational exposure to sulfuric acid	127	Occupational carcinogens	4	37
237	Occupational exposure to trichloroethylene	127	Occupational carcinogens	4	38
128	Occupational asthmagens	126	Occupational risks	3	39
129	Occupational particulate matter, gases, and fumes	126	Occupational risks	3	40
130	Occupational noise	126	Occupational risks	3	41
131	Occupational injuries	126	Occupational risks	3	42
132	Occupational ergonomic factors	126	Occupational risks	3	43
92	Child and maternal malnutrition	203	Behavioral risks	2	44
93	Suboptimal breastfeeding	92	Child and maternal malnutrition	3	45
136	Non-exclusive breastfeeding	93	Suboptimal breastfeeding	4	46
137	Discontinued breastfeeding	93	Suboptimal breastfeeding	4	47
239	Child growth failure	92	Child and maternal malnutrition	3	48
94	Child underweight	239	Child growth failure	4	49
240	Child wasting	239	Child growth failure	4	50
241	Child stunting	239	Child growth failure	4	51
339	Low birth weight and short gestation	92	Child and maternal malnutrition	3	52
334	Short gestation	339	Low birth weight and short gestation	4	53
335	Low birth weight	339	Low birth weight and short gestation	4	54
95	Iron deficiency	92	Child and maternal malnutrition	3	55
96	Vitamin A deficiency	92	Child and maternal malnutrition	3	56
97	Zinc deficiency	92	Child and maternal malnutrition	3	57
98	Tobacco	203	Behavioral risks	2	58
99	Smoking	98	Tobacco	3	59
332	Chewing tobacco	98	Tobacco	3	60
100	Secondhand smoke	98	Tobacco	3	61
102	High alcohol use	203	Behavioral risks	2	62
103	Drug use	203	Behavioral risks	2	63
110	Dietary risks	203	Behavioral risks	2	64
111	Diet low in fruits	110	Dietary risks	3	65
112	Diet low in vegetables	110	Dietary risks	3	66
333	Diet low in legumes	110	Dietary risks	3	67
113	Diet low in whole grains	110	Dietary risks	3	68
114	Diet low in nuts and seeds	110	Dietary risks	3	69
115	Diet low in milk	110	Dietary risks	3	70
116	Diet high in red meat	110	Dietary risks	3	71
117	Diet high in processed meat	110	Dietary risks	3	72
118	Diet high in sugar-sweetened beverages	110	Dietary risks	3	73
119	Diet low in fiber	110	Dietary risks	3	74
147	Diet low in calcium	110	Dietary risks	3	75
121	Diet low in seafood omega-3 fatty acids	110	Dietary risks	3	76
122	Diet low in polyunsaturated fatty acids	110	Dietary risks	3	77
123	Diet high in trans fatty acids	110	Dietary risks	3	78
124	Diet high in sodium	110	Dietary risks	3	79
135	Intimate partner violence	203	Behavioral risks	2	80
381	Childhood sexual abuse and bullying	203	Behavioral risks	2	81
134	Childhood sexual abuse	381	Childhood sexual abuse and bullying	3	82
363	Bullying victimization	381	Childhood sexual abuse and bullying	3	83
170	Unsafe sex	203	Behavioral risks	2	84
125	Low physical activity	203	Behavioral risks	2	85
105	High fasting plasma glucose	104	Metabolic risks	2	86
367	High LDL cholesterol	104	Metabolic risks	2	87
107	High systolic blood pressure	104	Metabolic risks	2	88
108	High body-mass index	104	Metabolic risks	2	89
109	Low bone mineral density	104	Metabolic risks	2	90
341	Kidney dysfunction	104	Metabolic risks	2	91
173	Cholera	171	Etiologies	1	92
174	Non-typhoidal Salmonella	171	Etiologies	1	93
175	Shigella	171	Etiologies	1	94
176	Enteropathogenic E coli	171	Etiologies	1	95
177	Enterotoxigenic E coli	171	Etiologies	1	96
178	Campylobacter	171	Etiologies	1	97
179	Entamoeba	171	Etiologies	1	98
180	Cryptosporidium	171	Etiologies	1	99
181	Rotavirus	171	Etiologies	1	100
182	Aeromonas	171	Etiologies	1	101
183	Clostridium difficile	171	Etiologies	1	102
184	Norovirus	171	Etiologies	1	103
185	Adenovirus	171	Etiologies	1	104
187	Influenza	171	Etiologies	1	105
188	Pneumococcus	171	Etiologies	1	106
189	H influenzae type B	171	Etiologies	1	107
190	Respiratory syncytial virus	171	Etiologies	1	108
386	Meningococcal meningitis	171	Etiologies	1	109
192	Anemia	191	Impairments	1	110
205	Mild anemia	192	Anemia	2	111
206	Moderate anemia	192	Anemia	2	112
207	Severe anemia	192	Anemia	2	113
193	Epilepsy	191	Impairments	1	114
208	Treated epilepsy	193	Epilepsy	2	115
209	Moderate epilepsy	193	Epilepsy	2	116
210	Severe epilepsy	193	Epilepsy	2	117
194	Guillain-Barré syndrome	191	Impairments	1	118
195	Hearing loss	191	Impairments	1	119
211	Mild hearing loss	195	Hearing loss	2	120
212	Moderate hearing loss	195	Hearing loss	2	121
213	Moderately severe hearing loss	195	Hearing loss	2	122
214	Severe hearing loss	195	Hearing loss	2	123
215	Profound hearing loss	195	Hearing loss	2	124
216	Complete hearing loss	195	Hearing loss	2	125
196	Heart failure	191	Impairments	1	126
379	Treated heart failure	196	Heart failure	2	127
217	Mild heart failure	196	Heart failure	2	128
218	Moderate heart failure	196	Heart failure	2	129
219	Severe heart failure	196	Heart failure	2	130
198	Infertility	191	Impairments	1	131
220	Primary infertility	198	Infertility	2	132
221	Secondary infertility	198	Infertility	2	133
197	Developmental intellectual disability	191	Impairments	1	134
236	Borderline intellectual disability	197	Developmental intellectual disability	2	135
222	Mild intellectual disability	197	Developmental intellectual disability	2	136
223	Moderate intellectual disability	197	Developmental intellectual disability	2	137
224	Severe intellectual disability	197	Developmental intellectual disability	2	138
225	Profound intellectual disability	197	Developmental intellectual disability	2	139
199	Pelvic inflammatory disease	191	Impairments	1	140
226	Moderate pelvic inflammatory disease	199	Pelvic inflammatory disease	2	141
227	Severe pelvic inflammatory disease	199	Pelvic inflammatory disease	2	142
200	Blindness and vision loss	191	Impairments	1	143
233	Presbyopia	200	Blindness and vision loss	2	144
229	Moderate vision loss	200	Blindness and vision loss	2	145
230	Severe vision loss	200	Blindness and vision loss	2	146
231	Blindness	200	Blindness and vision loss	2	147
298	Amputations	362	Injuries	1	148
250	Amputation of lower limbs, bilateral	298	Amputations	2	149
261	Amputation of upper limbs, bilateral	298	Amputations	2	150
272	Amputation of fingers (excluding thumb)	298	Amputations	2	151
283	Amputation of lower limb, unilateral	298	Amputations	2	152
293	Amputation of upper limb, unilateral	298	Amputations	2	153
294	Amputation of thumb	298	Amputations	2	154
295	Amputation of toe/toes	298	Amputations	2	155
299	Burns	362	Injuries	1	156
251	Lower airway burns	299	Burns	2	157
296	Burns, <20% total burned surface area without lower airway burns	299	Burns	2	158
297	Burns, >=20% total burned surface area or >= 10% burned surface area if head/neck or hands/wrist involved w/o lower airway burns	299	Burns	2	159
300	Fractures	362	Injuries	1	160
256	Fracture of clavicle, scapula, or humerus	300	Fractures	2	161
257	Fracture of face bones	300	Fractures	2	162
258	Fracture of foot bones except ankle	300	Fractures	2	163
259	Fracture of hand (wrist and other distal part of hand)	300	Fractures	2	164
260	Fracture of hip	300	Fractures	2	165
262	Fracture of patella, tibia or fibula, or ankle	300	Fractures	2	166
263	Fracture of pelvis	300	Fractures	2	167
264	Fracture of radius and/or ulna	300	Fractures	2	168
265	Fracture of skull	300	Fractures	2	169
266	Fracture of sternum and/or fracture of one or more ribs	300	Fractures	2	170
267	Fracture of vertebral column	300	Fractures	2	171
268	Fracture of femur, other than femoral neck	300	Fractures	2	172
301	Head Injuries	362	Injuries	1	173
269	Minor TBI	301	Head Injuries	2	174
270	Moderate/Severe TBI	301	Head Injuries	2	175
302	Spinal Injuries	362	Injuries	1	176
276	Spinal cord lesion at neck level	302	Spinal Injuries	2	177
277	Spinal cord lesion below neck level	302	Spinal Injuries	2	178
303	Minor Injuries	362	Injuries	1	179
255	Muscle and tendon injuries, including sprains and strains lesser dislocations	303	Minor Injuries	2	180
273	Foreign body in ear	303	Minor Injuries	2	181
284	Open wound(s)	303	Minor Injuries	2	182
288	Contusion in any part of the body	303	Minor Injuries	2	183
291	Superficial injury of any part of the body	303	Minor Injuries	2	184
304	Other Injuries	362	Injuries	1	185
252	Dislocation of hip	304	Other Injuries	2	186
253	Dislocation of knee	304	Other Injuries	2	187
254	Dislocation of shoulder	304	Other Injuries	2	188
274	Foreign body in respiratory system	304	Other Injuries	2	189
275	Foreign body in GI and urogenital system	304	Other Injuries	2	190
278	Drowning and nonfatal submersion	304	Other Injuries	2	191
279	Asphyxiation	304	Other Injuries	2	192
280	Crush injury	304	Other Injuries	2	193
281	Nerve injury	304	Other Injuries	2	194
282	Injury to eyes	304	Other Injuries	2	195
285	Poisoning requiring urgent care	304	Other Injuries	2	196
286	Severe chest Injury	304	Other Injuries	2	197
287	Internal hemorrhage in abdomen and pelvis	304	Other Injuries	2	198
289	Effect of different environmental factors	304	Other Injuries	2	199
290	Complications following therapeutic procedures	304	Other Injuries	2	200
292	Multiple fractures, dislocations, crashes, wounds, pains, and strains	304	Other Injuries	2	201
