# Supplementary material for: Population health outcomes in Qatar 1990–2023: a systematic analysis for the Global Burden of Disease Study 2023
Source: eClinicalMedicine. 2026 May 18;95:103922. doi: 10.1016/j.eclinm.2026.103922 (PMC13208085; doi:10.1016/j.eclinm.2026.103922)
Supplement: Supplementary Appendix S3 [file mmc6.xlsx]

## Sheet: Metric by Measure Definitions
	Metric definitions
Measure	Number	Percent	Rate	Years	Probability of death
Deaths	Number of deaths in the population	Proportion of deaths for a particular cause relative to deaths from all causes	Deaths per 100,000 population	n/a	n/a
Disability adjusted life years (DALYs)	Number of DALYs in the population	Proportion of DALYs for a particular cause relative to DALYs for all causes	DALYs per 100,000 population	n/a	n/a
Years of life lost (YLLs)	Number of YLLs in the population	Proportion of YLLs for a particular cause relative to YLDs for all causes	YLLs per 100,000 population	n/a	n/a
Years lived with disability (YLDs)	Number of YLDs in the population	Proportion of YLDs for a particular cause relative to YLDs for all causes	YLDs per 100,000 population	n/a	n/a
Prevalence	Total number of cases in the population	Proportion of total cases of a particular cause relative to cases from all causes	Total cases per 100,000 population	n/a	n/a
Incidence	Number new of cases in the population	Proportion of news cases of a particular cause relative to cases from all causes	New cases per 100,000 population	n/a	n/a
Maternal mortality ratio (MMR)	n/a	n/a	Deaths per 100,000 live births	n/a	n/a
Probability of death	n/a	n/a	n/a	n/a	Probability of dying due to a specific cause between a given age start and end, contingent upon being alive at age start
Life expectancy	n/a	n/a	n/a	Years lived	n/a
Healthy life expectancy (HALE)	n/a	n/a	n/a	Years lived	n/a
Summary exposure value (SEV)	n/a	n/a	0 to 100, where 0 is no risk and 100 is the highest level of risk	n/a	n/a
NOTE: These apply only to measures in the GBD Results Tool and GBD Compare
